# Supplementary material for: Preassembled Cas9 Ribonucleoprotein-Mediated Gene Deletion Identifies the Carbon Catabolite Repressor and Its Target Genes in Coprinopsis cinerea
Source: Appl Environ Microbiol. 2022 Nov 14;88(23):e00940-22. doi: 10.1128/aem.00940-22 (PMC9746306; doi:10.1128/aem.00940-22)
Supplement: Supplemental file 2 — Table S1. Download aem.00940-22-s0002.xlsx, XLSX file, 0.01 MB [file aem.00940-22-s0002.xlsx]

## Sheet: Table S1 legend
Table S1: DNA sequences of the sgRNAs protospacer and primers used in the study.

## Sheet: Table S1
sgRNAs	Protospacer Sequence (without PAM)
cre1_exon_S_8	GCATGTGTGAACGTTCAACC
cre1_exon_S_156	GATCGAACTACCGCGGTTCA
Primer name	Primer Sequence
P1	GGAGTGAAGTATTTCTGAACCGAAGTCA
P2	ACGCTCCTTCAGTTGCTTCGCATGCGTCAACCCGCAAT
P3	GAGGAAAGATGCCAGAAGAAGCGCTTGGGCCCC
P4	TGAAGACCAAAGGGTCCTGTCAGGT
P5	GAATTGCGGGTTGACGCATGCGAAGCAACTGAAGGAGCG
P6	AGGAAACGGGGCCCAAGCGCTTCTTCTGGCATCTTTCCTCCGACGAAGAC
P7	ACGTGCTTACTGGGACATTTC
P8	TCAGGTGAGGATGACATGAG
P9	TTGTCATGGCTGTCAAACAC
P10	GCATGACAGAATGGATTATAGATAG
P11	TTGGGACGAAAATAGACTCTC
P12	ATATAAATAGCTCATTAGCGACCTG
P13	TAGAGAAGCGCAGAGCTGTC
P14	CAAAGTAGTTCCTCTCCTCGG
P15	AACTCAACGGCTAGAACACTGT
P16	ACTATCGTCGCTGAATGTTG
P17	GTCATTTGGTTGTCACATCAC
P18	AGGCACTCGAGAATACACAAC
P19	GGAAAGGGCAGAGAACGG
