# Supplementary material for: Preassembled Cas9 Ribonucleoprotein-Mediated Gene Deletion Identifies the Carbon Catabolite Repressor and Its Target Genes in Coprinopsis cinerea
Source: Appl Environ Microbiol. 2022 Nov 14;88(23):e00940-22. doi: 10.1128/aem.00940-22 (PMC9746306; doi:10.1128/aem.00940-22)
Supplement: Supplemental file 3 — Table S2. Download aem.00940-22-s0003.xlsx, XLSX file, 0.5 MB [file aem.00940-22-s0003.xlsx]

## Sheet: Table S2 legend
Table S2: C. cinerea protein IDs along with its InterPro accession number, InterPro description and Gene Ontology (GO) IDs.

## Sheet: Table S2
C. cinerea protein_id	interpro_accession	interpro_description	GO_id
CopciAB_101561	IPR040410	UPF0658 Golgi apparatus membrane protein
CopciAB_10181	IPR000407	Nucleoside phosphatase GDA1/CD39	GO:0016787
CopciAB_102092	IPR005399; IPR036812; IPR023210	Potassium channel, voltage-dependent, beta subunit, KCNAB-related; NADP-dependent oxidoreductase domain superfamily; NADP-dependent oxidoreductase domain	GO:0047834
CopciAB_10247	IPR036249; IPR024253	Thioredoxin-like superfamily; Phosducin, thioredoxin-like domain
CopciAB_103581	IPR011004	Trimeric LpxA-like superfamily
CopciAB_103773	IPR036864; IPR001138; IPR030379; IPR027417	Zn(2)-C6 fungal-type DNA-binding domain superfamily; Zn(2)-C6 fungal-type DNA-binding domain; Septin-type guanine nucleotide-binding (G) domain; P-loop containing nucleoside triphosphate hydrolase	GO:0000981; GO:0006355; GO:0008270; GO:0005525
CopciAB_103809	IPR030379; IPR027417	Septin-type guanine nucleotide-binding (G) domain; P-loop containing nucleoside triphosphate hydrolase	GO:0005525
CopciAB_104104	IPR000651; IPR001452; IPR036964; IPR019804; IPR023578; IPR001895; IPR008937; IPR036028	Ras-like guanine nucleotide exchange factor, N-terminal; SH3 domain; Ras guanine-nucleotide exchange factor, catalytic domain superfamily; Ras guanine-nucleotide exchange factor, conserved site; Ras guanine nucleotide exchange factor domain superfamily; Ras guanine-nucleotide exchange factors catalytic domain; Ras-like guanine nucleotide exchange factor; SH3-like domain superfamily	GO:0005515; GO:0005085; GO:0007264
CopciAB_104269	IPR036400; IPR001199	Cytochrome b5-like heme/steroid binding domain superfamily; Cytochrome b5-like heme/steroid binding domain
CopciAB_10452	IPR036296; IPR016072; IPR016073; IPR001232; IPR016897; IPR011333	SKP1-like, dimerisation domain superfamily; SKP1 component, dimerisation; SKP1 component, POZ domain; S-phase kinase-associated protein 1-like; S-phase kinase-associated protein 1; SKP1/BTB/POZ domain superfamily	GO:0006511
CopciAB_104876	IPR002376; IPR036477; IPR004607	Formyl transferase, N-terminal; Formyl transferase, N-terminal domain superfamily; Phosphoribosylglycinamide formyltransferase	GO:0009058; GO:0016742; GO:0004644; GO:0006189
CopciAB_104956	IPR002347; IPR036291; IPR020904	Short-chain dehydrogenase/reductase SDR; NAD(P)-binding domain superfamily; Short-chain dehydrogenase/reductase, conserved site	GO:0016491
CopciAB_105035	IPR000269; IPR016182; IPR015798; IPR015802; IPR036460	Copper amine oxidase; Copper amine oxidase, N-terminal; Copper amine oxidase, catalytic domain; Copper amine oxidase, N3-terminal; Copper amine oxidase, catalytic domain superfamily	GO:0005507; GO:0008131; GO:0009308; GO:0048038
CopciAB_105265	IPR035969; IPR000195	Rab-GTPase-TBC domain superfamily; Rab-GTPase-TBC domain
CopciAB_105437	IPR032675	Leucine-rich repeat domain superfamily
CopciAB_105562	IPR038014	Ino80 subunit 1	GO:0031011
CopciAB_105671	IPR006183; IPR036291; IPR006114; IPR006113; IPR008927; IPR006115; IPR006184; IPR013328	6-phosphogluconate dehydrogenase; NAD(P)-binding domain superfamily; 6-phosphogluconate dehydrogenase, C-terminal; 6-phosphogluconate dehydrogenase, decarboxylating; 6-phosphogluconate dehydrogenase-like, C-terminal domain superfamily; 6-phosphogluconate dehydrogenase, NADP-binding; 6-phosphogluconate-binding site; 6-phosphogluconate dehydrogenase, domain 2	GO:0004616; GO:0006098; GO:0050661; GO:0016491
CopciAB_105890	IPR013923	Autophagy-related protein 16
CopciAB_10617	IPR023827; IPR013783; IPR036852; IPR034187; IPR023828; IPR000209; IPR015500; IPR010435	Peptidase S8, subtilisin, Asp-active site; Immunoglobulin-like fold; Peptidase S8/S53 domain superfamily; PoSI-like peptidase domain; Peptidase S8, subtilisin, Ser-active site; Peptidase S8/S53 domain; Peptidase S8, subtilisin-related; Fn3-like domain	GO:0004252; GO:0006508; GO:0008236; GO:0005618; GO:0016020
CopciAB_106286	IPR001499	GPCR fungal pheromone mating factor, STE3	GO:0004932; GO:0007186; GO:0016021
CopciAB_106805	IPR043129	ATPase, nucleotide binding domain
CopciAB_107170	IPR036167; IPR018593; IPR011856	tRNA intron endonuclease, catalytic domain-like superfamily; tRNA-splicing endonuclease subunit Sen15; tRNA endonuclease-like domain superfamily	GO:0006388; GO:0003676; GO:0004518
CopciAB_107239	IPR003889; IPR003888; IPR040092	FY-rich, C-terminal; FY-rich, N-terminal; Transforming growth factor beta regulator 1	GO:0005634
CopciAB_107363	IPR021047	Mannosyltransferase 1, CMT1
CopciAB_107513	IPR029069	HotDog domain superfamily
CopciAB_108063	IPR000719; IPR001245; IPR011009	Protein kinase domain; Serine-threonine/tyrosine-protein kinase, catalytic domain; Protein kinase-like domain superfamily	GO:0004672; GO:0005524; GO:0006468
CopciAB_108726	IPR001680; IPR015943; IPR036322; IPR013258; IPR019775; IPR020472	WD40 repeat; WD40/YVTN repeat-like-containing domain superfamily; WD40-repeat-containing domain superfamily; Striatin, N-terminal; WD40 repeat, conserved site; G-protein beta WD-40 repeat	GO:0005515
CopciAB_108913	IPR012462	Peptidase C78, ubiquitin fold modifier-specific peptidase 1/ 2
CopciAB_110021	IPR004136; IPR013785	Nitronate monooxygenase; Aldolase-type TIM barrel	GO:0018580; GO:0003824
CopciAB_110342	IPR001852; IPR033755; IPR013785; IPR011060	Pyridoxal 5'-phosphate synthase subunit PdxS/SNZ; PdxS/SNZ N-terminal domain; Aldolase-type TIM barrel; Ribulose-phosphate binding barrel	GO:0042819; GO:0042823; GO:0003824
CopciAB_11074	IPR000426; IPR034647; IPR029055; IPR023332; IPR001353	Proteasome alpha-subunit, N-terminal domain; Proteasome subunit alpha4; Nucleophile aminohydrolases, N-terminal; Proteasome alpha-type subunit; Proteasome, subunit alpha/beta	GO:0006511; GO:0019773; GO:0005839; GO:0051603
CopciAB_111086	IPR020846; IPR011701; IPR036259	Major facilitator superfamily domain; Major facilitator superfamily; MFS transporter superfamily	GO:0022857; GO:0055085
CopciAB_111399	IPR036851; IPR000028	Chloroperoxidase-like superfamily; Chloroperoxidase	GO:0004601
CopciAB_111909	IPR018535	Domain of unknown function DUF1996
CopciAB_112842	IPR001452; IPR036028	SH3 domain; SH3-like domain superfamily	GO:0005515
CopciAB_112978	IPR023347; IPR002196; IPR023346; IPR033907; IPR034690	Lysozyme domain superfamily; Glycoside hydrolase, family 24; Lysozyme-like domain superfamily; Endolysin/autolysin; Endolysin T4 type	GO:0003796; GO:0009253; GO:0016998; GO:0019835
CopciAB_113001	IPR004953; IPR036872; IPR001715; IPR036133; IPR027328	EB1, C-terminal; CH domain superfamily; Calponin homology domain; EB1, C-terminal domain superfamily; Microtubule-associated protein RP/EB	GO:0008017; GO:0005515
CopciAB_11317	IPR011009	Protein kinase-like domain superfamily
CopciAB_113578	IPR001810; IPR036047; IPR032675	F-box domain; F-box-like domain superfamily; Leucine-rich repeat domain superfamily	GO:0005515
CopciAB_113721	IPR001251; IPR036865; IPR036273	CRAL-TRIO lipid binding domain; CRAL-TRIO lipid binding domain superfamily; CRAL/TRIO, N-terminal domain superfamily
CopciAB_113931	IPR006461	PLAC8 motif-containing protein
CopciAB_114016	IPR040684; IPR000953; IPR016197; IPR023780	Alpha-glutamyl/putrescinyl thymine pyrophosphorylase clade 1; Chromo/chromo shadow domain; Chromo-like domain superfamily; Chromo domain
CopciAB_114068	IPR014001; IPR027417; IPR038718; IPR001650; IPR002464; IPR000330	Helicase superfamily 1/2, ATP-binding domain; P-loop containing nucleoside triphosphate hydrolase; SNF2-like, N-terminal domain superfamily; Helicase, C-terminal; DNA/RNA helicase, ATP-dependent, DEAH-box type, conserved site; SNF2, N-terminal	GO:0005524; GO:0070615
CopciAB_11408	IPR013057	Amino acid transporter, transmembrane domain
CopciAB_114966	IPR006789; IPR036743	Actin-related protein 2/3 complex subunit 5; Actin-related protein 2/3 complex subunit 5 superfamily	GO:0005885; GO:0015629; GO:0030833; GO:0034314
CopciAB_115138	IPR001810; IPR032675	F-box domain; Leucine-rich repeat domain superfamily	GO:0005515
CopciAB_115338	IPR000352	Peptide chain release factor class I	GO:0003747; GO:0006415
CopciAB_116024	IPR013083; IPR001841; IPR018957	Zinc finger, RING/FYVE/PHD-type; Zinc finger, RING-type; Zinc finger, C3HC4 RING-type	GO:0046872
CopciAB_116060	IPR012597	Fungal mating-type pheromone	GO:0000772; GO:0016020
CopciAB_116146	IPR000772; IPR035992	Ricin B, lectin domain; Ricin B-like lectins
CopciAB_116193	IPR025649	Protein of unknown function DUF4360
CopciAB_116376	IPR001810	F-box domain	GO:0005515
CopciAB_116413	IPR001810	F-box domain	GO:0005515
CopciAB_116432	IPR005814; IPR015421; IPR015422; IPR015424	Aminotransferase class-III; Pyridoxal phosphate-dependent transferase, major domain; Pyridoxal phosphate-dependent transferase, small domain; Pyridoxal phosphate-dependent transferase	GO:0008483; GO:0030170; GO:0003824
CopciAB_116464	IPR032675; IPR001810	Leucine-rich repeat domain superfamily; F-box domain	GO:0005515
CopciAB_116663	IPR025649	Protein of unknown function DUF4360
CopciAB_116764	IPR027417; IPR011990; IPR014016; IPR014017; IPR039904	P-loop containing nucleoside triphosphate hydrolase; Tetratricopeptide-like helical domain superfamily; UvrD-like helicase, ATP-binding domain; UvrD-like DNA helicase, C-terminal; TPR and ankyrin repeat-containing protein 1	GO:0005515; GO:0005524; GO:0016787
CopciAB_116852	IPR027417; IPR016300; IPR027542; IPR025723	P-loop containing nucleoside triphosphate hydrolase; Arsenical pump ATPase, ArsA/GET3; Arsenical pump ATPase, ArsA/GET3, eukaryotic; Anion-transporting ATPase-like domain	GO:0005524; GO:0016887
CopciAB_117152	IPR024079; IPR008754	Metallopeptidase, catalytic domain superfamily; Peptidase M43, pregnancy-associated plasma-A	GO:0008237
CopciAB_11832	IPR015943; IPR001680; IPR019775; IPR020472; IPR036322	WD40/YVTN repeat-like-containing domain superfamily; WD40 repeat; WD40 repeat, conserved site; G-protein beta WD-40 repeat; WD40-repeat-containing domain superfamily	GO:0005515
CopciAB_118369	IPR019189	Ribosomal protein L27/L41, mitochondrial
CopciAB_11944	IPR036259; IPR005828; IPR003663; IPR020846	MFS transporter superfamily; Major facilitator, sugar transporter-like; Sugar/inositol transporter; Major facilitator superfamily domain	GO:0016021; GO:0022857; GO:0055085; GO:0016020
CopciAB_119480	IPR036396; IPR017972; IPR002401; IPR001128	Cytochrome P450 superfamily; Cytochrome P450, conserved site; Cytochrome P450, E-class, group I; Cytochrome P450	GO:0004497; GO:0005506; GO:0016705; GO:0020037
CopciAB_119597	IPR001128; IPR017972; IPR002401; IPR036396	Cytochrome P450; Cytochrome P450, conserved site; Cytochrome P450, E-class, group I; Cytochrome P450 superfamily	GO:0004497; GO:0005506; GO:0016705; GO:0020037
CopciAB_119659	IPR037401; IPR032710	SnoaL-like domain; NTF2-like domain superfamily
CopciAB_119721	IPR019182	Cytochrome b-c1 complex subunit 10, fungi	GO:0005750; GO:0006122
CopciAB_119838	IPR015421; IPR000192; IPR015422; IPR015424	Pyridoxal phosphate-dependent transferase, major domain; Aminotransferase class V domain; Pyridoxal phosphate-dependent transferase, small domain; Pyridoxal phosphate-dependent transferase	GO:0003824
CopciAB_119961	IPR013083; IPR019786; IPR011011; IPR019787; IPR001965	Zinc finger, RING/FYVE/PHD-type; Zinc finger, PHD-type, conserved site; Zinc finger, FYVE/PHD-type; Zinc finger, PHD-finger; Zinc finger, PHD-type
CopciAB_120094	IPR002931; IPR038765	Transglutaminase-like; Papain-like cysteine peptidase superfamily
CopciAB_120234	IPR013960	DASH complex subunit Duo1	GO:0000278; GO:0042729; GO:0072686
CopciAB_120271	IPR003903	Ubiquitin interacting motif
CopciAB_120343	IPR036812; IPR023210	NADP-dependent oxidoreductase domain superfamily; NADP-dependent oxidoreductase domain	GO:0047834
CopciAB_120396	IPR023210; IPR036812	NADP-dependent oxidoreductase domain; NADP-dependent oxidoreductase domain superfamily	GO:0047834
CopciAB_120499	IPR002563; IPR012349	Flavin reductase like domain; FMN-binding split barrel	GO:0010181
CopciAB_120687	IPR039652; IPR022775; IPR011012	Coatomer subunit zeta; AP complex, mu/sigma subunit; Longin-like domain superfamily	GO:0006890; GO:0030126
CopciAB_121142	IPR005341; IPR036869	Mitochondrial import inner membrane translocase subunit Tim16; Chaperone J-domain superfamily	GO:0005744; GO:0030150
CopciAB_121411	IPR004274; IPR023214; IPR011948; IPR036412	FCP1 homology domain; HAD superfamily; Dullard phosphatase domain, eukaryotic; HAD-like superfamily	GO:0016791
CopciAB_121423	IPR007482	Protein-tyrosine phosphatase-like, PTPLA
CopciAB_121768	IPR011990; IPR024983	Tetratricopeptide-like helical domain superfamily; CHAT domain	GO:0005515
CopciAB_121857	IPR017972; IPR001128; IPR036396; IPR002401	Cytochrome P450, conserved site; Cytochrome P450; Cytochrome P450 superfamily; Cytochrome P450, E-class, group I	GO:0005506; GO:0016705; GO:0004497; GO:0020037
CopciAB_121942	IPR006223; IPR028896; IPR006222; IPR029043; IPR027266; IPR013977	Glycine cleavage system T protein; Aminomethyltransferase-like; Aminomethyltransferase, folate-binding domain; Glycine cleavage T-protein/YgfZ, C-terminal; GTP-binding protein TrmE/Glycine cleavage system T protein, domain 1; Glycine cleavage T-protein, C-terminal barrel domain	GO:0004047; GO:0006546; GO:0005515
CopciAB_122629	IPR011598; IPR036638; IPR037933	Myc-type, basic helix-loop-helix (bHLH) domain; Helix-loop-helix DNA-binding domain superfamily; Protein max	GO:0046983; GO:0006357; GO:0046982; GO:0071339; GO:0090575; GO:1990837
CopciAB_122698	IPR036237; IPR001719; IPR018246; IPR013022	Xylose isomerase-like superfamily; AP endonuclease 2; AP endonuclease 2, zinc binding site; Xylose isomerase-like, TIM barrel domain	GO:0003677; GO:0006281; GO:0008270
CopciAB_122918	IPR001810; IPR032675	F-box domain; Leucine-rich repeat domain superfamily	GO:0005515
CopciAB_122920	IPR032675; IPR036047; IPR001810	Leucine-rich repeat domain superfamily; F-box-like domain superfamily; F-box domain	GO:0005515
CopciAB_123898	IPR029063; IPR025714	S-adenosyl-L-methionine-dependent methyltransferase; Methyltransferase domain
CopciAB_124572	IPR013538; IPR039981; IPR036338; IPR015310; IPR023393	Activator of Hsp90 ATPase homologue 1-like; Activator of 90kDa heat shock protein ATPase-like; Activator of Hsp90 ATPase, Aha1; Activator of Hsp90 ATPase, N-terminal; START-like domain superfamily	GO:0001671; GO:0051879; GO:0051087
CopciAB_124670	IPR008949; IPR034686	Isoprenoid synthase domain superfamily; Terpene cyclase-like 2
CopciAB_124704	IPR007855	RNA-dependent RNA polymerase, eukaryotic-type	GO:0003968
CopciAB_125041	IPR006598	Glycosyl transferase CAP10 domain
CopciAB_125252	IPR036259; IPR020846; IPR011701	MFS transporter superfamily; Major facilitator superfamily domain; Major facilitator superfamily	GO:0022857; GO:0055085
CopciAB_125585	IPR017853; IPR011683	Glycoside hydrolase superfamily; Glycosyl hydrolase family 53	GO:0015926
CopciAB_125721	IPR001623; IPR036869	DnaJ domain; Chaperone J-domain superfamily
CopciAB_126040	IPR031728	Beta-glucuronidase, C-terminal
CopciAB_126073	IPR000626; IPR029071	Ubiquitin-like domain; Ubiquitin-like domain superfamily	GO:0005515
CopciAB_126563	IPR038187; IPR002715; IPR039370	NAC A/B domain superfamily; Nascent polypeptide-associated complex NAC domain; Transcription factor BTF3
CopciAB_126636	IPR039645; IPR002108; IPR029006	Coactosin; Actin-depolymerising factor homology domain; ADF-H/Gelsolin-like domain superfamily	GO:0051015; GO:0003779
CopciAB_126677	IPR004254	AdipoR/Haemolysin-III-related	GO:0016021
CopciAB_127110	IPR027417; IPR036770; IPR002110; IPR020683	P-loop containing nucleoside triphosphate hydrolase; Ankyrin repeat-containing domain superfamily; Ankyrin repeat; Ankyrin repeat-containing domain	GO:0005515
CopciAB_127844	IPR028018	Protein of unknown function DUF4646
CopciAB_128386	IPR000772; IPR035992	Ricin B, lectin domain; Ricin B-like lectins
CopciAB_128647	IPR032675	Leucine-rich repeat domain superfamily
CopciAB_129447	IPR036875; IPR001878	Zinc finger, CCHC-type superfamily; Zinc finger, CCHC-type	GO:0003676; GO:0008270
CopciAB_129746	IPR033135; IPR023562; IPR001907; IPR018215; IPR029045	ClpP, histidine active site; Clp protease proteolytic subunit /Translocation-enhancing protein TepA; ATP-dependent Clp protease proteolytic subunit; ClpP, Ser active site; ClpP/crotonase-like domain superfamily	GO:0004176; GO:0004252; GO:0006508
CopciAB_130255	IPR002347; IPR036291	Short-chain dehydrogenase/reductase SDR; NAD(P)-binding domain superfamily	GO:0016491
CopciAB_130707	IPR032675	Leucine-rich repeat domain superfamily
CopciAB_130742	IPR043129; IPR004000; IPR020902; IPR027306	ATPase, nucleotide binding domain; Actin family; Actin/actin-like conserved site; Actin-related protein 2	GO:0005524; GO:0005856; GO:0005885; GO:0007015; GO:0034314
CopciAB_130811	IPR044716; IPR006594	Transcriptional corepressor LEUNIG-like; LIS1 homology motif	GO:0003714; GO:0005515
CopciAB_130885	IPR020929; IPR022803; IPR002132; IPR031310; IPR031309	Ribosomal protein L5, conserved site; Ribosomal protein L5 domain superfamily; Ribosomal protein L5; Ribosomal protein L5, N-terminal; Ribosomal protein L5, C-terminal	GO:0003735; GO:0005840; GO:0006412
CopciAB_13094	IPR002403; IPR001128; IPR017972; IPR036396	Cytochrome P450, E-class, group IV; Cytochrome P450; Cytochrome P450, conserved site; Cytochrome P450 superfamily	GO:0004497; GO:0005506; GO:0016705; GO:0020037
CopciAB_131298	IPR002347; IPR036291	Short-chain dehydrogenase/reductase SDR; NAD(P)-binding domain superfamily	GO:0016491
CopciAB_131539	IPR036457; IPR000222; IPR001932; IPR015655	PPM-type phosphatase domain superfamily; PPM-type phosphatase, divalent cation binding; PPM-type phosphatase domain; Protein phosphatase 2C family	GO:0043169; GO:0016791; GO:0004722; GO:0006470
CopciAB_131589	IPR007052; IPR037895; IPR008978	CS domain; NudC domain-containing protein 1; HSP20-like chaperone
CopciAB_131674	IPR005723; IPR022879; IPR004100; IPR000194; IPR020003; IPR027417	ATPase, V1 complex, subunit B; V-type ATP synthase regulatory subunit B/beta; ATPase, F1/V1/A1 complex, alpha/beta subunit, N-terminal domain; ATPase, F1/V1/A1 complex, alpha/beta subunit, nucleotide-binding domain; ATPase, alpha/beta subunit, nucleotide-binding domain, active site; P-loop containing nucleoside triphosphate hydrolase	GO:0033180; GO:1902600; GO:0046034; GO:0005524
CopciAB_132156	IPR001660; IPR013761; IPR037635	Sterile alpha motif domain; Sterile alpha motif/pointed domain superfamily; VTS1, SAM domain	GO:0005515; GO:0003729; GO:0043488
CopciAB_132573	IPR000245; IPR035921; IPR002379; IPR011555	V-ATPase proteolipid subunit; F/V-ATP synthase subunit C superfamily; V-ATPase proteolipid subunit C-like domain; V-ATPase proteolipid subunit C, eukaryotic	GO:0015078; GO:0033179; GO:1902600; GO:0033177
CopciAB_133073	IPR013320; IPR005629; IPR000757	Concanavalin A-like lectin/glucanase domain superfamily; Beta-glucan synthesis-associated protein Skn1/Kre6/Sbg1; Glycoside hydrolase family 16	GO:0004553; GO:0005975
CopciAB_133411	IPR036612; IPR004088; IPR004087	K Homology domain, type 1 superfamily; K Homology domain, type 1; K Homology domain	GO:0003723; GO:0003676
CopciAB_134641	IPR005103	Glycoside hydrolase, family 61
CopciAB_134913	IPR044285; IPR001680; IPR019775; IPR015943; IPR020472; IPR036322	Periodic tryptophan protein 1; WD40 repeat; WD40 repeat, conserved site; WD40/YVTN repeat-like-containing domain superfamily; G-protein beta WD-40 repeat; WD40-repeat-containing domain superfamily	GO:0006364; GO:0005515
CopciAB_135811	IPR000268; IPR020789; IPR023580	DNA-directed RNA polymerase, subunit N/Rpb10; RNA polymerases, subunit N, zinc binding site; RNA polymerase subunit RPB10	GO:0003677; GO:0003899; GO:0006351; GO:0008270
CopciAB_136330	IPR023296; IPR006710; IPR016840	Glycosyl hydrolase, five-bladed beta-propellor domain superfamily; Glycoside hydrolase, family 43; Glycoside hydrolase, family 43, endo-1, 5-alpha-L-arabinosidase	GO:0004553; GO:0005975; GO:0046558
CopciAB_136858	IPR001623; IPR036869; IPR018253	DnaJ domain; Chaperone J-domain superfamily; DnaJ domain, conserved site
CopciAB_136894	IPR000683; IPR036291	Gfo/Idh/MocA-like oxidoreductase, N-terminal; NAD(P)-binding domain superfamily	GO:0000166
CopciAB_137541	IPR028884; IPR019775; IPR036322; IPR001680; IPR015943	tRNA (guanine-N(7)-)-methyltransferase non-catalytic subunit; WD40 repeat, conserved site; WD40-repeat-containing domain superfamily; WD40 repeat; WD40/YVTN repeat-like-containing domain superfamily	GO:0036265; GO:0005515
CopciAB_137695	IPR000504; IPR000571; IPR013083; IPR035979; IPR036855; IPR012677; IPR041367; IPR002867; IPR017907; IPR045072	RNA recognition motif domain; Zinc finger, CCCH-type; Zinc finger, RING/FYVE/PHD-type; RNA-binding domain superfamily; Zinc finger, CCCH-type superfamily; Nucleotide-binding alpha-beta plait domain superfamily; E3 ligase, CCCH-type zinc finger; IBR domain; Zinc finger, RING-type, conserved site; MKRN-like	GO:0003676; GO:0046872
CopciAB_137716	IPR017141; IPR011650; IPR001261; IPR036264; IPR002933	Peptidase M20, carboxypeptidase S; Peptidase M20, dimerisation domain; ArgE/DapE/ACY1/CPG2/YscS, conserved site; Bacterial exopeptidase dimerisation domain; Peptidase M20	GO:0004181; GO:0016787
CopciAB_137783	IPR027469; IPR002524	Cation efflux transmembrane domain superfamily; Cation efflux protein	GO:0006812; GO:0008324; GO:0016021; GO:0055085
CopciAB_137924	IPR007320	Programmed cell death protein 2, C-terminal	GO:0005737
CopciAB_138237	IPR016197; IPR016181; IPR036388; IPR025995; IPR002717; IPR000953; IPR040706	Chromo-like domain superfamily; Acyl-CoA N-acyltransferase; Winged helix-like DNA-binding domain superfamily; RNA binding activity-knot of a chromodomain; Histone acetyltransferase domain, MYST-type; Chromo/chromo shadow domain; MYST, zinc finger domain	GO:0004402; GO:0006355; GO:0016573
CopciAB_138272	IPR017907; IPR003613; IPR001841; IPR013083	Zinc finger, RING-type, conserved site; U box domain; Zinc finger, RING-type; Zinc finger, RING/FYVE/PHD-type	GO:0004842; GO:0016567
CopciAB_138391	IPR000719; IPR008271; IPR017441; IPR011009	Protein kinase domain; Serine/threonine-protein kinase, active site; Protein kinase, ATP binding site; Protein kinase-like domain superfamily	GO:0004672; GO:0005524; GO:0006468
CopciAB_139100	IPR007918	Mitochondrial distribution/morphology family 35/apoptosis
CopciAB_13965	IPR002108; IPR029006; IPR036028; IPR001452	Actin-depolymerising factor homology domain; ADF-H/Gelsolin-like domain superfamily; SH3-like domain superfamily; SH3 domain	GO:0003779; GO:0005515
CopciAB_140037	IPR001810; IPR036047; IPR032675	F-box domain; F-box-like domain superfamily; Leucine-rich repeat domain superfamily	GO:0005515
CopciAB_140785	IPR003712; IPR010982; IPR008076; IPR036581	Cyanate lyase, C-terminal; Lambda repressor-like, DNA-binding domain superfamily; Cyanate hydratase; Cyanate lyase, C-terminal domain superfamily	GO:0009439; GO:0003677; GO:0008824
CopciAB_141512	IPR002018; IPR019826; IPR029058	Carboxylesterase, type B; Carboxylesterase type B, active site; Alpha/Beta hydrolase fold
CopciAB_141635	IPR000504; IPR034771; IPR035979; IPR034772; IPR012677	RNA recognition motif domain; Cleavage and polyadenylation specificity factor subunit 6-like; RNA-binding domain superfamily; CPSF6/7 family; Nucleotide-binding alpha-beta plait domain superfamily	GO:0003676
CopciAB_141718	IPR018535	Domain of unknown function DUF1996
CopciAB_141809	IPR036770; IPR020683; IPR002110	Ankyrin repeat-containing domain superfamily; Ankyrin repeat-containing domain; Ankyrin repeat	GO:0005515
CopciAB_142229	IPR029071; IPR001104; IPR000626; IPR039357	Ubiquitin-like domain superfamily; 3-oxo-5-alpha-steroid 4-dehydrogenase, C-terminal; Ubiquitin-like domain; 3-oxo-5-alpha-steroid 4-dehydrogenase/very-long-chain enoyl-CoA reductase	GO:0006629; GO:0016627; GO:0005515
CopciAB_142254	IPR029058; IPR000073	Alpha/Beta hydrolase fold; Alpha/beta hydrolase fold-1
CopciAB_142396	IPR036910; IPR009071	High mobility group box domain superfamily; High mobility group box domain
CopciAB_14244	IPR001451; IPR011004; IPR000873; IPR036736; IPR001841; IPR013083; IPR017907; IPR009081; IPR042099; IPR020806	Hexapeptide repeat; Trimeric LpxA-like superfamily; AMP-dependent synthetase/ligase; ACP-like superfamily; Zinc finger, RING-type; Zinc finger, RING/FYVE/PHD-type; Zinc finger, RING-type, conserved site; Phosphopantetheine binding ACP domain; ANL, N-terminal domain; Polyketide synthase, phosphopantetheine-binding domain	GO:0031177
CopciAB_14270	IPR029069	HotDog domain superfamily
CopciAB_14289	IPR001810	F-box domain	GO:0005515
CopciAB_14331	IPR001757; IPR044492; IPR036412; IPR023299; IPR004014; IPR006534; IPR008250; IPR023298; IPR023214; IPR018303	P-type ATPase; P-type ATPase, haloacid dehalogenase domain; HAD-like superfamily; P-type ATPase, cytoplasmic domain N; Cation-transporting P-type ATPase, N-terminal; P-type ATPase, subfamily IIIA; P-type ATPase, A domain superfamily; P-type ATPase, transmembrane domain superfamily; HAD superfamily; P-type ATPase, phosphorylation site	GO:0005215; GO:0005524; GO:0016021; GO:0140603; GO:0000166; GO:0008553; GO:0120029
CopciAB_143353	IPR008979; IPR013783; IPR017853; IPR036156; IPR041447	Galactose-binding-like domain superfamily; Immunoglobulin-like fold; Glycoside hydrolase superfamily; Beta-Galactosidase/glucuronidase domain superfamily; Mannosidase Ig/CBM-like domain
CopciAB_144171	IPR030671; IPR016482	Protein transport Sec61-beta/Sbh; Protein transport protein SecG/Sec61-beta/Sbh	GO:0005784; GO:0006886
CopciAB_14442	IPR002018; IPR019819; IPR019826; IPR029058	Carboxylesterase, type B; Carboxylesterase type B, conserved site; Carboxylesterase type B, active site; Alpha/Beta hydrolase fold
CopciAB_144784	IPR036866; IPR001279	Ribonuclease Z/Hydroxyacylglutathione hydrolase-like; Metallo-beta-lactamase
CopciAB_144801	IPR003613; IPR045132; IPR019474; IPR013083	U box domain; Ubiquitin conjugation factor E4; Ubiquitin conjugation factor E4, core; Zinc finger, RING/FYVE/PHD-type	GO:0004842; GO:0016567; GO:0000151; GO:0030433; GO:0034450; GO:0006511
CopciAB_144953	IPR035896; IPR000058	AN1-like Zinc finger; Zinc finger, AN1-type	GO:0008270
CopciAB_145103	IPR001202; IPR000008; IPR036020; IPR000569; IPR035983; IPR035892; IPR024928	WW domain; C2 domain; WW domain superfamily; HECT domain; HECT, E3 ligase catalytic domain; C2 domain superfamily; E3 ubiquitin-protein ligase, SMURF1 type	GO:0005515; GO:0004842; GO:0006511; GO:0061630
CopciAB_145364	IPR024134; IPR001424; IPR036423; IPR018152	Superoxide dismutase (Cu/Zn) / superoxide dismutase copper chaperone; Superoxide dismutase, copper/zinc binding domain; Superoxide dismutase-like, copper/zinc binding domain superfamily; Superoxide dismutase, copper/zinc, binding site	GO:0006801; GO:0046872
CopciAB_145651	IPR000254; IPR035971; IPR005103	Cellulose-binding domain, fungal; Cellulose-binding domain superfamily; Glycoside hydrolase, family 61	GO:0005576; GO:0005975; GO:0030248
CopciAB_145674	IPR041569; IPR027417; IPR032501; IPR005937; IPR003959; IPR003960; IPR035254; IPR003593	AAA ATPase, AAA+ lid domain; P-loop containing nucleoside triphosphate hydrolase; Proteasomal ATPase OB C-terminal domain; 26S proteasome regulatory subunit P45-like; ATPase, AAA-type, core; ATPase, AAA-type, conserved site; 26S Proteasome regulatory subunit 6A; AAA+ ATPase domain	GO:0005737; GO:0030163; GO:0036402; GO:0005524; GO:0016887
CopciAB_145676	IPR032675; IPR001810	Leucine-rich repeat domain superfamily; F-box domain	GO:0005515
CopciAB_145871	IPR013859	Protein of unknown function DUF1750, fungi
CopciAB_146171	IPR016292; IPR029058; IPR010497; IPR000639	Epoxide hydrolase; Alpha/Beta hydrolase fold; Epoxide hydrolase, N-terminal; Epoxide hydrolase-like	GO:0033961; GO:0003824
CopciAB_146260	IPR001810	F-box domain	GO:0005515
CopciAB_146926	IPR022233; IPR045126	TRAPP II complex TRAPPC10, C-terminal; Trafficking protein particle complex subunit TRAPPC10/Trs130	GO:0048193; GO:1990071
CopciAB_147126	IPR007248	Mpv17/PMP22	GO:0016021
CopciAB_147141	IPR001810; IPR036047	F-box domain; F-box-like domain superfamily	GO:0005515
CopciAB_147566	IPR001245; IPR000719; IPR008271; IPR011009	Serine-threonine/tyrosine-protein kinase, catalytic domain; Protein kinase domain; Serine/threonine-protein kinase, active site; Protein kinase-like domain superfamily	GO:0004672; GO:0006468; GO:0005524
CopciAB_147648	IPR018608	Gti1/Pac2 family
CopciAB_148252	IPR011990	Tetratricopeptide-like helical domain superfamily	GO:0005515
CopciAB_148285	IPR002641; IPR016035	Patatin-like phospholipase domain; Acyl transferase/acyl hydrolase/lysophospholipase	GO:0006629
CopciAB_148382	IPR036047; IPR032675; IPR001810	F-box-like domain superfamily; Leucine-rich repeat domain superfamily; F-box domain	GO:0005515
CopciAB_148428	IPR002347; IPR036291	Short-chain dehydrogenase/reductase SDR; NAD(P)-binding domain superfamily	GO:0016491
CopciAB_148523	IPR036770; IPR027417; IPR002110; IPR020683	Ankyrin repeat-containing domain superfamily; P-loop containing nucleoside triphosphate hydrolase; Ankyrin repeat; Ankyrin repeat-containing domain	GO:0005515
CopciAB_148588	IPR027417; IPR036770; IPR003593; IPR002110	P-loop containing nucleoside triphosphate hydrolase; Ankyrin repeat-containing domain superfamily; AAA+ ATPase domain; Ankyrin repeat	GO:0005515
CopciAB_148855	IPR007219; IPR001138; IPR036864	Transcription factor domain, fungi; Zn(2)-C6 fungal-type DNA-binding domain; Zn(2)-C6 fungal-type DNA-binding domain superfamily	GO:0003677; GO:0006351; GO:0008270; GO:0000981; GO:0006355
CopciAB_148867	IPR016024; IPR015425; IPR010472; IPR014768; IPR011989; IPR014767; IPR010473; IPR042201	Armadillo-type fold; Formin, FH2 domain; Formin, FH3 domain; Rho GTPase-binding/formin homology 3 (GBD/FH3) domain; Armadillo-like helical; Diaphanous autoregulatory (DAD) domain; Formin, GTPase-binding domain; Formin, FH2 domain superfamily	GO:0003779; GO:0016043; GO:0030036; GO:0031267
CopciAB_148883	IPR033690; IPR006266; IPR027417; IPR000850	Adenylate kinase, conserved site; UMP-CMP kinase; P-loop containing nucleoside triphosphate hydrolase; Adenylate kinase/UMP-CMP kinase	GO:0004127; GO:0006207; GO:0006221; GO:0009041; GO:0005524; GO:0006139; GO:0019205
CopciAB_148910	IPR017438; IPR016064; IPR001206	Inorganic polyphosphate/ATP-NAD kinase, N-terminal; NAD kinase/diacylglycerol kinase-like domain superfamily; Diacylglycerol kinase, catalytic domain	GO:0003951; GO:0016301
CopciAB_149072	IPR018794	Uncharacterised protein family UPF0538
CopciAB_149100	IPR005024	Snf7 family	GO:0007034
CopciAB_15000	IPR001810	F-box domain	GO:0005515
CopciAB_150122	IPR002023; IPR041921; IPR042128; IPR036249	NADH-quinone oxidoreductase subunit E-like; NADH-quinone oxidoreductase subunit E, N-terminal; NuoE domain; Thioredoxin-like superfamily	GO:0016491
CopciAB_150151	IPR005818; IPR005819; IPR036390; IPR036388	Linker histone H1/H5, domain H15; Linker histone H1/H5; Winged helix DNA-binding domain superfamily; Winged helix-like DNA-binding domain superfamily	GO:0000786; GO:0003677; GO:0006334
CopciAB_150340	IPR027417; IPR013632	P-loop containing nucleoside triphosphate hydrolase; DNA recombination and repair protein Rad51-like, C-terminal
CopciAB_150431	IPR003006; IPR011990	Immunoglobulin/major histocompatibility complex, conserved site; Tetratricopeptide-like helical domain superfamily	GO:0005515
CopciAB_150697	IPR021139	NYN domain, limkain-b1-type
CopciAB_151024	IPR010069	Filamentous haemagglutinin, 20-residue x2 repeat
CopciAB_151260	IPR029064; IPR004037; IPR004038; IPR001921; IPR018492	50S ribosomal protein L30e-like; Ribosomal protein L7Ae conserved site; Ribosomal protein L7Ae/L30e/S12e/Gadd45; Ribosomal protein L7A/L8; Ribosomal protein L7Ae/L8/Nhp2 family	GO:0042254; GO:1990904
CopciAB_151779	IPR027417; IPR002110; IPR036770; IPR020683	P-loop containing nucleoside triphosphate hydrolase; Ankyrin repeat; Ankyrin repeat-containing domain superfamily; Ankyrin repeat-containing domain	GO:0005515
CopciAB_152439	IPR001104; IPR010721	3-oxo-5-alpha-steroid 4-dehydrogenase, C-terminal; Protein of unknown function DUF1295	GO:0006629; GO:0016627
CopciAB_152667	IPR007269	Isoprenylcysteine carboxyl methyltransferase	GO:0004671; GO:0006481; GO:0016021
CopciAB_152861	IPR001841; IPR013083; IPR036770; IPR000306; IPR011011; IPR017455	Zinc finger, RING-type; Zinc finger, RING/FYVE/PHD-type; Ankyrin repeat-containing domain superfamily; FYVE zinc finger; Zinc finger, FYVE/PHD-type; Zinc finger, FYVE-related	GO:0046872
CopciAB_152927	IPR017938; IPR013130; IPR039261; IPR013112; IPR017927; IPR013121	Riboflavin synthase-like beta-barrel; Ferric reductase transmembrane component-like domain; Ferredoxin-NADP reductase (FNR), nucleotide-binding domain; FAD-binding 8; FAD-binding domain, ferredoxin reductase-type; Ferric reductase, NAD binding domain	GO:0016491
CopciAB_153191	IPR000182; IPR016181	GNAT domain; Acyl-CoA N-acyltransferase	GO:0008080
CopciAB_153500	IPR036259	MFS transporter superfamily
CopciAB_153538	IPR002110; IPR036770	Ankyrin repeat; Ankyrin repeat-containing domain superfamily	GO:0005515
CopciAB_153902	IPR007269; IPR025770	Isoprenylcysteine carboxyl methyltransferase; Protein-S-isoprenylcysteine O-methyltransferase	GO:0004671; GO:0006481; GO:0016021; GO:0005783
CopciAB_154085	IPR002716; IPR029060	PIN domain; PIN-like domain superfamily
CopciAB_154410	IPR000164; IPR009072; IPR007125	Histone H3/CENP-A; Histone-fold; Histone H2A/H2B/H3	GO:0000786; GO:0003677; GO:0046982
CopciAB_15443	IPR004834; IPR013616; IPR004835; IPR029044	Fungal chitin synthase; Chitin synthase N-terminal; Chitin synthase; Nucleotide-diphospho-sugar transferases	GO:0004100; GO:0006031; GO:0016758
CopciAB_154711	IPR020904; IPR002347; IPR036291	Short-chain dehydrogenase/reductase, conserved site; Short-chain dehydrogenase/reductase SDR; NAD(P)-binding domain superfamily	GO:0016491
CopciAB_154712	IPR006680; IPR032465; IPR032466	Amidohydrolase-related; 2-amino-3-carboxymuconate-6-semialdehyde decarboxylase; Metal-dependent hydrolase	GO:0016787; GO:0016831
CopciAB_154929	IPR004919	Domain of unknown function DUF262
CopciAB_155580	IPR001138; IPR036864; IPR007219	Zn(2)-C6 fungal-type DNA-binding domain; Zn(2)-C6 fungal-type DNA-binding domain superfamily; Transcription factor domain, fungi	GO:0000981; GO:0006355; GO:0008270; GO:0003677; GO:0006351
CopciAB_155983	IPR007855	RNA-dependent RNA polymerase, eukaryotic-type	GO:0003968
CopciAB_156038	IPR042241; IPR007259; IPR040457; IPR041470	Gamma-tubulin complex, C-terminal domain superfamily; Gamma-tubulin complex component protein; Gamma tubulin complex component, C-terminal; Gamma tubulin complex component protein, N-terminal	GO:0000226; GO:0000922; GO:0005815; GO:0007020; GO:0043015
CopciAB_157237	IPR016135; IPR023313; IPR000608	Ubiquitin-conjugating enzyme/RWD-like; Ubiquitin-conjugating enzyme, active site; Ubiquitin-conjugating enzyme E2
CopciAB_157687	IPR011039; IPR008851	Transcription Factor IIF, Rap30/Rap74, interaction; Transcription initiation factor IIF, alpha subunit	GO:0006367; GO:0003677; GO:0005634; GO:0032968
CopciAB_157784	IPR001969; IPR021109; IPR001461; IPR033121; IPR034164	Aspartic peptidase, active site; Aspartic peptidase domain superfamily; Aspartic peptidase A1 family; Peptidase family A1 domain; Pepsin-like domain	GO:0004190; GO:0006508
CopciAB_159021	IPR005024	Snf7 family	GO:0007034
CopciAB_159306	IPR035923	TT1751-like domain superfamily
CopciAB_159466	IPR015362; IPR039333; IPR036348	WIBG, Mago-binding; Partner of Y14 and mago; WIBG, N-terminal domain superfamily	GO:1903259
CopciAB_16009	IPR002687; IPR012976; IPR027105; IPR019175; IPR042239; IPR036070	Nop domain; NOSIC; U4/U6 small nuclear ribonucleoprotein Prp31; Prp31 C-terminal; Nop, C-terminal domain; Nop domain superfamily	GO:0000244; GO:0000398; GO:0046540
CopciAB_160113	IPR032816	SNARE associated Golgi protein
CopciAB_160139	IPR000277; IPR015421; IPR015424; IPR015422	Cys/Met metabolism, pyridoxal phosphate-dependent enzyme; Pyridoxal phosphate-dependent transferase, major domain; Pyridoxal phosphate-dependent transferase; Pyridoxal phosphate-dependent transferase, small domain	GO:0019346; GO:0030170; GO:0003824
CopciAB_160155	IPR000504; IPR035979; IPR012677	RNA recognition motif domain; RNA-binding domain superfamily; Nucleotide-binding alpha-beta plait domain superfamily	GO:0003676
CopciAB_160527	IPR044281; IPR007109	U3 snoRNP protein/Ribosome production factor 1; Brix domain	GO:0006364; GO:0042134; GO:0019843
CopciAB_161175	IPR016181; IPR019432	Acyl-CoA N-acyltransferase; Acyltransferase MbtK/IucB-like, conserved domain	GO:0016746; GO:0019290
CopciAB_161275	IPR011016; IPR013083	Zinc finger, RING-CH-type; Zinc finger, RING/FYVE/PHD-type	GO:0008270
CopciAB_161280	IPR023210; IPR036812	NADP-dependent oxidoreductase domain; NADP-dependent oxidoreductase domain superfamily	GO:0047834
CopciAB_161362	IPR019734; IPR011990; IPR036537; IPR027417; IPR007111	Tetratricopeptide repeat; Tetratricopeptide-like helical domain superfamily; Adaptor protein Cbl, N-terminal domain superfamily; P-loop containing nucleoside triphosphate hydrolase; NACHT nucleoside triphosphatase	GO:0005515; GO:0007166
CopciAB_161529	IPR015797; IPR000086; IPR020084	NUDIX hydrolase-like domain superfamily; NUDIX hydrolase domain; NUDIX hydrolase, conserved site	GO:0016787
CopciAB_161813	IPR018940; IPR014038; IPR001326; IPR036219; IPR014717; IPR036282	Elongation factor 1 beta central acidic region, eukaryote; Translation elongation factor EF1B, beta/delta subunit, guanine nucleotide exchange domain; Translation elongation factor EF1B, beta/delta chains, conserved site; Translation elongation factor eEF-1beta-like superfamily; Translation elongation factor EF1B/ribosomal protein S6; Glutathione S-transferase, C-terminal domain superfamily	GO:0003746; GO:0006414; GO:0005853
CopciAB_16197	IPR000591; IPR036390; IPR016137; IPR036305; IPR036388; IPR044926	DEP domain; Winged helix DNA-binding domain superfamily; RGS domain; RGS domain superfamily; Winged helix-like DNA-binding domain superfamily; RGS, subdomain 2	GO:0035556
CopciAB_16198	IPR001199; IPR036400	Cytochrome b5-like heme/steroid binding domain; Cytochrome b5-like heme/steroid binding domain superfamily
CopciAB_162268	IPR032675	Leucine-rich repeat domain superfamily
CopciAB_162486	IPR036915; IPR006671	Cyclin-like superfamily; Cyclin, N-terminal
CopciAB_162801	IPR021346; IPR038356	Translation machinery-associated protein 16; Tma16 superfamily
CopciAB_162917	IPR010326; IPR042532	Exocyst complex component EXOC3/Sec6; Exocyst complex component EXOC3/Sec6, C-terminal domain	GO:0000145; GO:0006887
CopciAB_163161	IPR000028; IPR036851	Chloroperoxidase; Chloroperoxidase-like superfamily	GO:0004601
CopciAB_163961	IPR007484	Peptidase M28	GO:0008235
CopciAB_164498	IPR036249; IPR012882	Thioredoxin-like superfamily; Putative redox protein Fmp46	GO:0005739; GO:0016491
CopciAB_16490	IPR029058	Alpha/Beta hydrolase fold
CopciAB_16520	IPR036188; IPR002938	FAD/NAD(P)-binding domain superfamily; FAD-binding domain	GO:0071949
CopciAB_165422	IPR011009; IPR000719; IPR017441; IPR008271	Protein kinase-like domain superfamily; Protein kinase domain; Protein kinase, ATP binding site; Serine/threonine-protein kinase, active site	GO:0004672; GO:0005524; GO:0006468
CopciAB_165767	IPR036838; IPR027486; IPR001848; IPR005729	Ribosomal protein S10 domain superfamily; Ribosomal protein S10 domain; Ribosomal protein S10; Ribosomal protein S10, eukaryotic/archaeal	GO:0003735; GO:0005840; GO:0006412; GO:0015935
CopciAB_16635	IPR011990; IPR002885	Tetratricopeptide-like helical domain superfamily; Pentatricopeptide repeat	GO:0005515
CopciAB_166797	IPR013149; IPR011032; IPR036291; IPR013154; IPR020843	Alcohol dehydrogenase, C-terminal; GroES-like superfamily; NAD(P)-binding domain superfamily; Alcohol dehydrogenase, N-terminal; Polyketide synthase, enoylreductase domain	GO:0016491
CopciAB_167032	IPR032675	Leucine-rich repeat domain superfamily
CopciAB_167773	IPR036908	RlpA-like domain superfamily
CopciAB_167797	IPR013252; IPR038066	Kinetochore-Ndc80 subunit Spc24; Spc24, Fungi, globular domain superfamily
CopciAB_16780	IPR014719; IPR000206; IPR013823	Ribosomal protein L7/L12, C-terminal/adaptor protein ClpS-like; Ribosomal protein L7/L12; Ribosomal protein L7/L12, C-terminal	GO:0003735; GO:0005840; GO:0006412
CopciAB_168151	IPR002813; IPR016117; IPR042195	Arginine biosynthesis protein ArgJ; ArgJ-like domain superfamily; ArgJ beta chain, C-terminal domain	GO:0004358; GO:0006526
CopciAB_168224	IPR032675	Leucine-rich repeat domain superfamily
CopciAB_168487	IPR027417; IPR007111	P-loop containing nucleoside triphosphate hydrolase; NACHT nucleoside triphosphatase
CopciAB_168570	IPR005828; IPR020846; IPR036259; IPR005829; IPR003663	Major facilitator, sugar transporter-like; Major facilitator superfamily domain; MFS transporter superfamily; Sugar transporter, conserved site; Sugar/inositol transporter	GO:0016021; GO:0022857; GO:0055085; GO:0016020
CopciAB_169148	IPR001810	F-box domain	GO:0005515
CopciAB_169186	IPR001810	F-box domain	GO:0005515
CopciAB_169320	IPR022617; IPR029071; IPR000626	Rad60/SUMO-like domain; Ubiquitin-like domain superfamily; Ubiquitin-like domain	GO:0005515
CopciAB_169515	IPR045018; IPR006043	Azaguanine-like transporters; Nucleobase cation symporter 2 family	GO:0015205; GO:0016020; GO:0022857; GO:0055085
CopciAB_169822	IPR000757; IPR013320	Glycoside hydrolase family 16; Concanavalin A-like lectin/glucanase domain superfamily	GO:0004553; GO:0005975
CopciAB_170057	IPR003593; IPR003959; IPR014851; IPR003960; IPR027417	AAA+ ATPase domain; ATPase, AAA-type, core; BCS1, N-terminal; ATPase, AAA-type, conserved site; P-loop containing nucleoside triphosphate hydrolase	GO:0005524; GO:0016887
CopciAB_170315	IPR008942; IPR002014; IPR036028; IPR001452; IPR003903; IPR004152	ENTH/VHS; VHS domain; SH3-like domain superfamily; SH3 domain; Ubiquitin interacting motif; GAT domain	GO:0035091; GO:0043130; GO:0005515
CopciAB_170477	IPR027417; IPR002110; IPR036770	P-loop containing nucleoside triphosphate hydrolase; Ankyrin repeat; Ankyrin repeat-containing domain superfamily	GO:0005515
CopciAB_170659	IPR007728	Pre-SET domain	GO:0005634; GO:0008270; GO:0018024; GO:0034968
CopciAB_170751	IPR005103	Glycoside hydrolase, family 61
CopciAB_170795	IPR027417; IPR003593	P-loop containing nucleoside triphosphate hydrolase; AAA+ ATPase domain
CopciAB_17307	IPR036788	Translation initiation factor 3 (IF-3), C-terminal domain superfamily	GO:0006413
CopciAB_173124	IPR009836; IPR000048	Glycine-rich domain-containing protein-like; IQ motif, EF-hand binding site	GO:0005515
CopciAB_17315	IPR011990	Tetratricopeptide-like helical domain superfamily	GO:0005515
CopciAB_173373	IPR015943; IPR001680; IPR019775; IPR020472; IPR036322; IPR006692	WD40/YVTN repeat-like-containing domain superfamily; WD40 repeat; WD40 repeat, conserved site; G-protein beta WD-40 repeat; WD40-repeat-containing domain superfamily; Coatomer, WD associated region	GO:0005515; GO:0005198; GO:0006886; GO:0016192; GO:0030117
CopciAB_173502	IPR018982; IPR004589; IPR002464; IPR036388; IPR032284; IPR001650; IPR027417; IPR036390; IPR014001; IPR011545	RQC domain; DNA helicase, ATP-dependent, RecQ type; DNA/RNA helicase, ATP-dependent, DEAH-box type, conserved site; Winged helix-like DNA-binding domain superfamily; ATP-dependent DNA helicase RecQ, zinc-binding domain; Helicase, C-terminal; P-loop containing nucleoside triphosphate hydrolase; Winged helix DNA-binding domain superfamily; Helicase superfamily 1/2, ATP-binding domain; DEAD/DEAH box…	GO:0006260; GO:0006281; GO:0043138; GO:0004386; GO:0006310; GO:0003676; GO:0005524
CopciAB_17360	IPR000408; IPR009091	Regulator of chromosome condensation, RCC1; Regulator of chromosome condensation 1/beta-lactamase-inhibitor protein II
CopciAB_173684	IPR000652; IPR022896; IPR035990; IPR020861; IPR013785	Triosephosphate isomerase; Triosephosphate isomerase, bacterial/eukaryotic; Triosephosphate isomerase superfamily; Triosephosphate isomerase, active site; Aldolase-type TIM barrel	GO:0004807; GO:0006096; GO:0003824
CopciAB_173716	IPR000409; IPR019775; IPR011993; IPR036372; IPR023362; IPR001680; IPR015943; IPR036322; IPR013320	BEACH domain; WD40 repeat, conserved site; PH-like domain superfamily; BEACH domain superfamily; PH-BEACH domain; WD40 repeat; WD40/YVTN repeat-like-containing domain superfamily; WD40-repeat-containing domain superfamily; Concanavalin A-like lectin/glucanase domain superfamily	GO:0005515
CopciAB_173838	IPR001810; IPR036047	F-box domain; F-box-like domain superfamily	GO:0005515
CopciAB_17387	IPR006716	ERG2/sigma1 receptor-like
CopciAB_174126	IPR011545; IPR027417; IPR001650; IPR014014; IPR025313; IPR014001; IPR000629	DEAD/DEAH box helicase domain; P-loop containing nucleoside triphosphate hydrolase; Helicase, C-terminal; RNA helicase, DEAD-box type, Q motif; Domain of unknown function DUF4217; Helicase superfamily 1/2, ATP-binding domain; ATP-dependent RNA helicase DEAD-box, conserved site	GO:0003676; GO:0005524; GO:0003724
CopciAB_174268	IPR001810	F-box domain	GO:0005515
CopciAB_175000	IPR007696; IPR017261; IPR000432; IPR007861; IPR036678; IPR027417; IPR036187; IPR016151; IPR045076; IPR007860; IPR007695	DNA mismatch repair protein MutS, core; DNA mismatch repair protein MutS/MSH; DNA mismatch repair protein MutS, C-terminal; DNA mismatch repair protein MutS, clamp; MutS, connector domain superfamily; P-loop containing nucleoside triphosphate hydrolase; DNA mismatch repair protein MutS, core domain superfamily; DNA mismatch repair protein MutS, N-terminal; DNA mismatch repair MutS family; DNA mis…	GO:0005524; GO:0006298; GO:0030983
CopciAB_175104	IPR002073; IPR036971; IPR003607; IPR023174	3'5'-cyclic nucleotide phosphodiesterase, catalytic domain; 3'5'-cyclic nucleotide phosphodiesterase, catalytic domain superfamily; HD/PDEase domain; 3'5'-cyclic nucleotide phosphodiesterase, conserved site	GO:0004114; GO:0007165; GO:0008081
CopciAB_17515	IPR036028; IPR001452	SH3-like domain superfamily; SH3 domain	GO:0005515
CopciAB_175714	IPR008146; IPR014746	Glutamine synthetase, catalytic domain; Glutamine synthetase/guanido kinase, catalytic domain	GO:0004356; GO:0006807; GO:0003824
CopciAB_176106	IPR000109; IPR036259; IPR018456	Proton-dependent oligopeptide transporter family; MFS transporter superfamily; PTR2 family proton/oligopeptide symporter, conserved site	GO:0016020; GO:0022857; GO:0055085; GO:0006857
CopciAB_176301	IPR002110; IPR027417; IPR020683; IPR036770	Ankyrin repeat; P-loop containing nucleoside triphosphate hydrolase; Ankyrin repeat-containing domain; Ankyrin repeat-containing domain superfamily	GO:0005515
CopciAB_176548	IPR007751; IPR029058	Domain of unknown function DUF676, lipase-like; Alpha/Beta hydrolase fold
CopciAB_176636	IPR018316; IPR017975; IPR003008; IPR002452; IPR036525; IPR037103; IPR008280; IPR000217; IPR023123	Tubulin/FtsZ, 2-layer sandwich domain; Tubulin, conserved site; Tubulin/FtsZ, GTPase domain; Alpha tubulin; Tubulin/FtsZ, GTPase domain superfamily; Tubulin/FtsZ-like, C-terminal domain; Tubulin/FtsZ, C-terminal; Tubulin; Tubulin, C-terminal	GO:0005525; GO:0005874; GO:0007017; GO:0003924; GO:0005200
CopciAB_176863	IPR032563; IPR027109	DAMP1, SANT/Myb-like domain; SWR1-complex protein 4/DNA methyltransferase 1-associated protein 1	GO:0006281; GO:0006338; GO:0035267; GO:0043967; GO:0043968
CopciAB_176922	IPR004087; IPR036612; IPR004088; IPR031121	K Homology domain; K Homology domain, type 1 superfamily; K Homology domain, type 1; KH domain containing protein RIK/BLOM7	GO:0003676; GO:0003723; GO:0005634
CopciAB_177168	IPR036020; IPR001202	WW domain superfamily; WW domain	GO:0005515
CopciAB_177444	IPR036396	Cytochrome P450 superfamily	GO:0004497; GO:0005506; GO:0016705; GO:0020037
CopciAB_177830	IPR003958; IPR027113; IPR009072	Transcription factor CBF/NF-Y/archaeal histone domain; Transcription factor NFYB/HAP3; Histone-fold	GO:0001228; GO:0006355; GO:0016602; GO:0046982
CopciAB_178286	IPR022237; IPR003817	L-tryptophan decarboxylase PsiD-like; Phosphatidylserine decarboxylase-related	GO:0004609; GO:0008654
CopciAB_178424	IPR003817; IPR022237	Phosphatidylserine decarboxylase-related; L-tryptophan decarboxylase PsiD-like	GO:0004609; GO:0008654
CopciAB_179410	IPR036770; IPR020683; IPR002110	Ankyrin repeat-containing domain superfamily; Ankyrin repeat-containing domain; Ankyrin repeat	GO:0005515
CopciAB_179459	IPR002110; IPR036770; IPR027417; IPR020683; IPR003593	Ankyrin repeat; Ankyrin repeat-containing domain superfamily; P-loop containing nucleoside triphosphate hydrolase; Ankyrin repeat-containing domain; AAA+ ATPase domain	GO:0005515
CopciAB_179843	IPR005103	Glycoside hydrolase, family 61
CopciAB_179968	IPR001683; IPR036871; IPR037917	Phox homology; PX domain superfamily; Ypt35, PX domain	GO:0035091; GO:0032266
CopciAB_180082	IPR002893	Zinc finger, MYND-type
CopciAB_180231	IPR001810; IPR036047	F-box domain; F-box-like domain superfamily	GO:0005515
CopciAB_180367	IPR002293	Amino acid/polyamine transporter I	GO:0016020; GO:0022857; GO:0055085
CopciAB_180394	IPR032675; IPR036047; IPR001810	Leucine-rich repeat domain superfamily; F-box-like domain superfamily; F-box domain	GO:0005515
CopciAB_180729	IPR032675	Leucine-rich repeat domain superfamily
CopciAB_180813	IPR032710	NTF2-like domain superfamily
CopciAB_181364	IPR009203; IPR018958; IPR037883	Knr4/Smi1 family; Knr4/Smi1-like domain; Knr4/Smi1-like domain superfamily	GO:0042546
CopciAB_181441	IPR013957	U4/U6.U5 small nuclear ribonucleoprotein 27kDa protein	GO:0008380
CopciAB_182362	IPR005819; IPR005818; IPR036390; IPR036388	Linker histone H1/H5; Linker histone H1/H5, domain H15; Winged helix DNA-binding domain superfamily; Winged helix-like DNA-binding domain superfamily	GO:0000786; GO:0003677; GO:0006334
CopciAB_182474	IPR001763; IPR000751; IPR036873	Rhodanese-like domain; M-phase inducer phosphatase; Rhodanese-like domain superfamily	GO:0004725; GO:0006470; GO:1902751
CopciAB_182595	IPR012942; IPR040044	SRR1-like domain; SRR1-like protein
CopciAB_18280	IPR015500; IPR036852; IPR034193; IPR037045; IPR000209; IPR023827; IPR010259; IPR023828; IPR022398	Peptidase S8, subtilisin-related; Peptidase S8/S53 domain superfamily; Proteinase K-like catalytic domain; Peptidase S8 propeptide/proteinase inhibitor I9 superfamily; Peptidase S8/S53 domain; Peptidase S8, subtilisin, Asp-active site; Peptidase S8 propeptide/proteinase inhibitor I9; Peptidase S8, subtilisin, Ser-active site; Peptidase S8, subtilisin, His-active site	GO:0004252; GO:0006508; GO:0008236
CopciAB_184206	IPR005814; IPR015421; IPR015424; IPR015422	Aminotransferase class-III; Pyridoxal phosphate-dependent transferase, major domain; Pyridoxal phosphate-dependent transferase; Pyridoxal phosphate-dependent transferase, small domain	GO:0008483; GO:0030170; GO:0003824
CopciAB_184391	IPR001163; IPR010920	LSM domain, eukaryotic/archaea-type; LSM domain superfamily
CopciAB_184462	IPR006603	PQ-loop repeat
CopciAB_184859	IPR027417; IPR001806; IPR003578; IPR005225	P-loop containing nucleoside triphosphate hydrolase; Small GTPase; Small GTPase Rho; Small GTP-binding protein domain	GO:0003924; GO:0005525; GO:0007264
CopciAB_185247	IPR004000; IPR043129	Actin family; ATPase, nucleotide binding domain
CopciAB_185471	IPR032675	Leucine-rich repeat domain superfamily
CopciAB_185475	IPR032675; IPR001810	Leucine-rich repeat domain superfamily; F-box domain	GO:0005515
CopciAB_185488	IPR032675	Leucine-rich repeat domain superfamily
CopciAB_185522	IPR001810	F-box domain	GO:0005515
CopciAB_185558	IPR032675; IPR001810	Leucine-rich repeat domain superfamily; F-box domain	GO:0005515
CopciAB_185637	IPR008427	Extracellular membrane protein, CFEM domain
CopciAB_1859	IPR001206; IPR016064; IPR017438	Diacylglycerol kinase, catalytic domain; NAD kinase/diacylglycerol kinase-like domain superfamily; Inorganic polyphosphate/ATP-NAD kinase, N-terminal	GO:0016301; GO:0003951
CopciAB_186221	IPR000719; IPR017441; IPR011009	Protein kinase domain; Protein kinase, ATP binding site; Protein kinase-like domain superfamily	GO:0004672; GO:0005524; GO:0006468
CopciAB_186783	IPR027417; IPR041679	P-loop containing nucleoside triphosphate hydrolase; DNA2/NAM7 helicase-like, C-terminal
CopciAB_186809	IPR018824	Conidiation-specific protein 6
CopciAB_186828	IPR015943; IPR036322; IPR001680	WD40/YVTN repeat-like-containing domain superfamily; WD40-repeat-containing domain superfamily; WD40 repeat	GO:0005515
CopciAB_186902	IPR036864; IPR001138	Zn(2)-C6 fungal-type DNA-binding domain superfamily; Zn(2)-C6 fungal-type DNA-binding domain	GO:0000981; GO:0006355; GO:0008270
CopciAB_187372	IPR000719; IPR011009; IPR008271	Protein kinase domain; Protein kinase-like domain superfamily; Serine/threonine-protein kinase, active site	GO:0004672; GO:0005524; GO:0006468
CopciAB_187384	IPR044638; IPR016163; IPR015590; IPR016162; IPR029510; IPR016161	Aldehyde dehydrogenase family 7 member A1-like; Aldehyde dehydrogenase, C-terminal; Aldehyde dehydrogenase domain; Aldehyde dehydrogenase, N-terminal; Aldehyde dehydrogenase, glutamic acid active site; Aldehyde/histidinol dehydrogenase	GO:0004029; GO:0016491; GO:0016620
CopciAB_187388	IPR001680; IPR015943; IPR036322	WD40 repeat; WD40/YVTN repeat-like-containing domain superfamily; WD40-repeat-containing domain superfamily	GO:0005515
CopciAB_188021	IPR009071; IPR036910	High mobility group box domain; High mobility group box domain superfamily
CopciAB_188589	IPR032095; IPR007886; IPR036291; IPR005097	Saccharopine dehydrogenase-like, C-terminal; Alanine dehydrogenase/pyridine nucleotide transhydrogenase, N-terminal; NAD(P)-binding domain superfamily; Saccharopine dehydrogenase, NADP binding domain	GO:0016491
CopciAB_188631	IPR006076; IPR036188	FAD dependent oxidoreductase; FAD/NAD(P)-binding domain superfamily	GO:0016491
CopciAB_189248	IPR021100	N-glycosylation protein EOS1	GO:0005789; GO:0034599
CopciAB_190095	IPR036864; IPR001138; IPR007219	Zn(2)-C6 fungal-type DNA-binding domain superfamily; Zn(2)-C6 fungal-type DNA-binding domain; Transcription factor domain, fungi	GO:0000981; GO:0006355; GO:0008270; GO:0003677; GO:0006351
CopciAB_190618	IPR029052; IPR004843; IPR033308	Metallo-dependent phosphatase-like; Calcineurin-like phosphoesterase domain, ApaH type; PGAP5/Cdc1/Ted1	GO:0016787; GO:0006506
CopciAB_191035	IPR004843; IPR029052; IPR033308	Calcineurin-like phosphoesterase domain, ApaH type; Metallo-dependent phosphatase-like; PGAP5/Cdc1/Ted1	GO:0016787; GO:0006506
CopciAB_19106	IPR016024; IPR011990; IPR036940; IPR000403; IPR012993; IPR003152; IPR018936; IPR003151; IPR014009; IPR011009	Armadillo-type fold; Tetratricopeptide-like helical domain superfamily; Phosphatidylinositol 3-/4-kinase, catalytic domain superfamily; Phosphatidylinositol 3-/4-kinase, catalytic domain; UME domain; FATC domain; Phosphatidylinositol 3/4-kinase, conserved site; PIK-related kinase, FAT; PIK-related kinase; Protein kinase-like domain superfamily	GO:0005515; GO:0016301; GO:0004674
CopciAB_191140	IPR020845; IPR000873; IPR025110	AMP-binding, conserved site; AMP-dependent synthetase/ligase; AMP-binding enzyme, C-terminal domain
CopciAB_191280	IPR019200; IPR043171; IPR009163; IPR036265	ATP adenylyltransferase, C-terminal; ATP adenylyltransferase-like; ATP adenylyltransferase; HIT-like superfamily	GO:0003877; GO:0005524; GO:0009117
CopciAB_191447	IPR036775; IPR022880; IPR024728; IPR001126; IPR043502; IPR017961; IPR043128	DNA polymerase, Y-family, little finger domain superfamily; DNA polymerase IV; DNA polymerase type-Y, HhH motif; UmuC domain; DNA/RNA polymerase superfamily; DNA polymerase, Y-family, little finger domain; Reverse transcriptase/Diguanylate cyclase domain	GO:0003684; GO:0006281; GO:0003887
CopciAB_191711	IPR036771; IPR001469; IPR020546	F0F1 ATP synthase delta/epsilon subunit, N-terminal; ATP synthase, F1 complex, delta/epsilon subunit; ATP synthase, F1 complex, delta/epsilon subunit, N-terminal	GO:0015986; GO:0045261; GO:0046933
CopciAB_192241	IPR023299; IPR023214; IPR023298; IPR018303; IPR036412; IPR008250; IPR006544; IPR001757; IPR044492	P-type ATPase, cytoplasmic domain N; HAD superfamily; P-type ATPase, transmembrane domain superfamily; P-type ATPase, phosphorylation site; HAD-like superfamily; P-type ATPase, A domain superfamily; P-type ATPase, subfamily V; P-type ATPase; P-type ATPase, haloacid dehalogenase domain	GO:0000166; GO:0006812; GO:0016021; GO:0019829; GO:0005215; GO:0005524; GO:0140603
CopciAB_192562	IPR008384; IPR034666	Actin-related protein 2/3 complex subunit 4; Arp2/3 complex subunit 2/4	GO:0005885; GO:0015629; GO:0030041; GO:0034314; GO:0030833
CopciAB_193093	IPR000727; IPR010989; IPR006012; IPR028673	Target SNARE coiled-coil homology domain; SNARE; Syntaxin/epimorphin, conserved site; Syntaxin-16	GO:0016020; GO:0016192; GO:0005484; GO:0006886; GO:0031201
CopciAB_193231	IPR036291; IPR002364; IPR011032; IPR020843; IPR013154; IPR013149	NAD(P)-binding domain superfamily; Quinone oxidoreductase/zeta-crystallin, conserved site; GroES-like superfamily; Polyketide synthase, enoylreductase domain; Alcohol dehydrogenase, N-terminal; Alcohol dehydrogenase, C-terminal	GO:0008270; GO:0016491
CopciAB_193478	IPR001208; IPR033762; IPR027417; IPR041562; IPR008045; IPR031327; IPR012340; IPR027925; IPR018525	MCM domain; MCM OB domain; P-loop containing nucleoside triphosphate hydrolase; MCM, AAA-lid domain; DNA replication licensing factor Mcm2; Mini-chromosome maintenance protein; Nucleic acid-binding, OB-fold; MCM N-terminal domain; Mini-chromosome maintenance, conserved site	GO:0003677; GO:0005524; GO:0032508; GO:0005634; GO:0006270; GO:0042555; GO:1905775; GO:0006260
CopciAB_193545	IPR000504; IPR007201; IPR035979; IPR012677	RNA recognition motif domain; Mei2-like, C-terminal RNA recognition motif; RNA-binding domain superfamily; Nucleotide-binding alpha-beta plait domain superfamily	GO:0003676
CopciAB_193965	IPR023398; IPR015034	Translation Initiation factor eIF- 4e-like; Protein of unknown function DUF1917
CopciAB_193975	IPR027027	GOSR2/Membrin/Bos1	GO:0005484; GO:0005794; GO:0016192
CopciAB_194035	IPR032675	Leucine-rich repeat domain superfamily
CopciAB_194058	IPR009311; IPR038213	Interferon alpha-inducible protein IFI6/IFI27-like; IFI6/IFI27-like domain superfamily	GO:0016021
CopciAB_194471	IPR027417	P-loop containing nucleoside triphosphate hydrolase
CopciAB_194805	IPR016021; IPR003890; IPR036211; IPR003891; IPR016024; IPR022745	MIF4G-like domain superfamily; MIF4G-like, type 3; eIF4G, eIF4e-binding domain superfamily; Initiation factor eIF-4 gamma, MA3; Armadillo-type fold; Eukaryotic translation initiation factor 4G1, eIF4E-binding domain	GO:0003723; GO:0005515
CopciAB_19505	IPR007783	Eukaryotic translation initiation factor 3 subunit D	GO:0003743; GO:0005737; GO:0005852
CopciAB_195058	IPR001810; IPR032675	F-box domain; Leucine-rich repeat domain superfamily	GO:0005515
CopciAB_195080	IPR001204	Phosphate transporter	GO:0005315; GO:0006817; GO:0016020
CopciAB_196106	IPR004695; IPR038665	Transporter protein SLAC1/Mae1/ Ssu1/TehA; Voltage-dependent anion channel superfamily	GO:0016021; GO:0055085
CopciAB_196242	IPR001138; IPR036864	Zn(2)-C6 fungal-type DNA-binding domain; Zn(2)-C6 fungal-type DNA-binding domain superfamily	GO:0000981; GO:0006355; GO:0008270
CopciAB_19646	IPR010102; IPR016161; IPR029510; IPR016162; IPR015590; IPR016163	Succinate semialdehyde dehydrogenase; Aldehyde/histidinol dehydrogenase; Aldehyde dehydrogenase, glutamic acid active site; Aldehyde dehydrogenase, N-terminal; Aldehyde dehydrogenase domain; Aldehyde dehydrogenase, C-terminal	GO:0009013; GO:0009450; GO:0016491; GO:0016620
CopciAB_196514	IPR001849; IPR011993; IPR000095; IPR036936	Pleckstrin homology domain; PH-like domain superfamily; CRIB domain; CRIB domain superfamily
CopciAB_19663	IPR011234; IPR036663	Fumarylacetoacetase-like, C-terminal; Fumarylacetoacetase-like, C-terminal domain superfamily	GO:0003824
CopciAB_196762	IPR027417; IPR006073	P-loop containing nucleoside triphosphate hydrolase; GTP binding domain	GO:0005525
CopciAB_196825	IPR021384; IPR037212	Mediator complex, subunit Med21; Mediator complex, subunit Med7/Med21-like	GO:0016592
CopciAB_196908	IPR005786; IPR043131; IPR043132; IPR036038; IPR018300; IPR001544; IPR033939	Branched-chain amino acid aminotransferase II; Branched-chain-amino-acid aminotransferase-like, N-terminal; Branched-chain-amino-acid aminotransferase-like, C-terminal; Aminotransferase-like, PLP-dependent enzymes; Aminotransferase, class IV, conserved site; Aminotransferase class IV; Branched-chain aminotransferase	GO:0004084; GO:0009081; GO:0003824
CopciAB_196949	IPR029044; IPR002685	Nucleotide-diphospho-sugar transferases; Glycosyl transferase, family 15	GO:0000030; GO:0006486; GO:0016020
CopciAB_197209	IPR017853; IPR006047; IPR013780	Glycoside hydrolase superfamily; Glycosyl hydrolase, family 13, catalytic domain; Glycosyl hydrolase, all-beta	GO:0003824; GO:0005975
CopciAB_197512	IPR036291; IPR013120; IPR002225	NAD(P)-binding domain superfamily; Fatty acyl-coenzyme A reductase, NAD-binding domain; 3-beta hydroxysteroid dehydrogenase/isomerase	GO:0003854; GO:0006694; GO:0016616
CopciAB_197636	IPR039295	Signaling mucin MSB2	GO:0005034; GO:0005887; GO:0007232
CopciAB_197988	IPR036676; IPR036921; IPR041609; IPR010073; IPR029062; IPR036604; IPR010918; IPR040707	PurM-like, C-terminal domain superfamily; PurM-like, N-terminal domain superfamily; Phosphoribosylformylglycinamidine synthase, linker domain; Phosphoribosylformylglycinamidine synthase PurL; Class I glutamine amidotransferase-like; Phosphoribosylformylglycinamidine synthase subunit PurS-like superfamily; PurM-like, C-terminal domain; Phosphoribosylformylglycinamidine synthase, N-terminal	GO:0004642; GO:0006189
CopciAB_198178	IPR031728; IPR017853	Beta-glucuronidase, C-terminal; Glycoside hydrolase superfamily
CopciAB_19828	IPR018545	Btz domain	GO:0003729; GO:0006397; GO:0035145
CopciAB_198303	IPR001841; IPR013083	Zinc finger, RING-type; Zinc finger, RING/FYVE/PHD-type
CopciAB_198404	IPR000182; IPR016181	GNAT domain; Acyl-CoA N-acyltransferase	GO:0008080
CopciAB_198462	IPR015947; IPR002740	PUA-like superfamily; EVE domain
CopciAB_198594	IPR003736; IPR029069; IPR006683; IPR039298	Phenylacetic acid degradation-related domain; HotDog domain superfamily; Thioesterase domain; Acyl-coenzyme A thioesterase 13	GO:0047617
CopciAB_198611	IPR005123; IPR027450; IPR037151	Oxoglutarate/iron-dependent dioxygenase; Alpha-ketoglutarate-dependent dioxygenase AlkB-like; Alpha-ketoglutarate-dependent dioxygenase AlkB-like superfamily
CopciAB_198675	IPR006042; IPR006043	Xanthine/uracil permease; Nucleobase cation symporter 2 family	GO:0016020; GO:0022857; GO:0055085
CopciAB_198872	IPR002130; IPR000504; IPR029000; IPR012677; IPR035538; IPR035979; IPR035542	Cyclophilin-type peptidyl-prolyl cis-trans isomerase domain; RNA recognition motif domain; Cyclophilin-like domain superfamily; Nucleotide-binding alpha-beta plait domain superfamily; PPIL4-like, cyclophilin domain; RNA-binding domain superfamily; Cyclophilin-RNA interacting protein	GO:0000413; GO:0003755; GO:0003676
CopciAB_198967	IPR001810	F-box domain	GO:0005515
CopciAB_199356	IPR026749	Transmembrane protein 135
CopciAB_199631	IPR001810; IPR032675	F-box domain; Leucine-rich repeat domain superfamily	GO:0005515
CopciAB_199815	IPR001810; IPR036047; IPR032675	F-box domain; F-box-like domain superfamily; Leucine-rich repeat domain superfamily	GO:0005515
CopciAB_199879	IPR036330; IPR018943	Oligosaccharyltransferase subunit ost4p superfamily; Oligosaccaryltransferase
CopciAB_19992	IPR022127	Store-operated calcium entry regulator STIMATE/YPL162C
CopciAB_19993	IPR000315; IPR018553	B-box-type zinc finger; Protein of unknown function DUF2009	GO:0008270
CopciAB_200537	IPR032675	Leucine-rich repeat domain superfamily
CopciAB_200607	IPR001810	F-box domain	GO:0005515
CopciAB_200640	IPR023631; IPR004412; IPR036928; IPR020556; IPR000120	Amidase signature domain; Glutamyl-tRNA(Gln) amidotransferase A subunit; Amidase signature (AS) superfamily; Amidase, conserved site; Amidase	GO:0006412; GO:0030956; GO:0050567; GO:0003824
CopciAB_201100	IPR005599	GPI mannosyltransferase	GO:0016757
CopciAB_201523	IPR001128; IPR036396; IPR017972; IPR002401	Cytochrome P450; Cytochrome P450 superfamily; Cytochrome P450, conserved site; Cytochrome P450, E-class, group I	GO:0004497; GO:0005506; GO:0016705; GO:0020037
CopciAB_201601	IPR036047	F-box-like domain superfamily	GO:0005515
CopciAB_201811	IPR000504; IPR025715; IPR035979; IPR012677	RNA recognition motif domain; Chromatin target of PRMT1 protein, C-terminal; RNA-binding domain superfamily; Nucleotide-binding alpha-beta plait domain superfamily	GO:0003676
CopciAB_201950	IPR009582	Signal peptidase complex subunit Spc2/SPCS2	GO:0005787; GO:0006465; GO:0016021
CopciAB_202139	IPR011990; IPR006597	Tetratricopeptide-like helical domain superfamily; Sel1-like repeat	GO:0005515
CopciAB_202468	IPR009078	Ferritin-like superfamily
CopciAB_203502	IPR032675; IPR001810	Leucine-rich repeat domain superfamily; F-box domain	GO:0005515
CopciAB_203704	IPR001499; IPR000481	GPCR fungal pheromone mating factor, STE3; GPCR fungal pheromone B alpha receptor	GO:0004932; GO:0007186; GO:0016021; GO:0004934; GO:0016020
CopciAB_203952	IPR036259; IPR005828; IPR020846	MFS transporter superfamily; Major facilitator, sugar transporter-like; Major facilitator superfamily domain	GO:0016021; GO:0022857; GO:0055085
CopciAB_204055	IPR008271; IPR000719; IPR022708; IPR011009	Serine/threonine-protein kinase, active site; Protein kinase domain; Serine/threonine-protein kinase, C-terminal; Protein kinase-like domain superfamily	GO:0004672; GO:0006468; GO:0005524; GO:0004674
CopciAB_204282	IPR001810; IPR032675	F-box domain; Leucine-rich repeat domain superfamily	GO:0005515
CopciAB_204652	IPR000717; IPR037753	Proteasome component (PCI) domain; COP9 signalosome complex subunit 3	GO:0008180
CopciAB_204909	IPR036291; IPR002225	NAD(P)-binding domain superfamily; 3-beta hydroxysteroid dehydrogenase/isomerase	GO:0003854; GO:0006694; GO:0016616
CopciAB_205173	IPR025638; IPR036866	Protein of unknown function DUF4336; Ribonuclease Z/Hydroxyacylglutathione hydrolase-like
CopciAB_205517	IPR015422; IPR015424; IPR004839	Pyridoxal phosphate-dependent transferase, small domain; Pyridoxal phosphate-dependent transferase; Aminotransferase, class I/classII	GO:0003824; GO:0009058; GO:0030170
CopciAB_205553	IPR036188	FAD/NAD(P)-binding domain superfamily
CopciAB_205801	IPR038222; IPR001667; IPR004097; IPR038763	DHHA2 domain superfamily; DDH domain; DHHA2 domain; DHH phosphoesterase superfamily	GO:0005737; GO:0016462
CopciAB_206144	IPR010989; IPR038407; IPR007705	SNARE; Vesicle transport v-SNARE, N-terminal domain superfamily; Vesicle transport v-SNARE, N-terminal	GO:0016020; GO:0016192; GO:0006886
CopciAB_206351	IPR001727; IPR036259	Gdt1 family; MFS transporter superfamily
CopciAB_206624	IPR036188; IPR020946	FAD/NAD(P)-binding domain superfamily; Flavin monooxygenase-like	GO:0004499; GO:0050660; GO:0050661
CopciAB_206900	IPR003959; IPR027417; IPR014851; IPR003593	ATPase, AAA-type, core; P-loop containing nucleoside triphosphate hydrolase; BCS1, N-terminal; AAA+ ATPase domain	GO:0005524; GO:0016887
CopciAB_207071	IPR000682; IPR029063	Protein-L-isoaspartate(D-aspartate) O-methyltransferase; S-adenosyl-L-methionine-dependent methyltransferase	GO:0004719; GO:0006464
CopciAB_207660	IPR006909; IPR039781; IPR036390; IPR006910; IPR023093	Rad21/Rec8-like protein, C-terminal, eukaryotic; Rad21/Rec8-like protein; Winged helix DNA-binding domain superfamily; Rad21/Rec8-like protein, N-terminal; ScpA-like, C-terminal	GO:0007062; GO:0008278; GO:0005515
CopciAB_207672	IPR007484	Peptidase M28	GO:0008235
CopciAB_208308	IPR033138; IPR011706; IPR008972; IPR002355; IPR001117; IPR011707; IPR045087	Multicopper oxidases, conserved site; Multicopper oxidase, C-terminal; Cupredoxin; Multicopper oxidase, copper-binding site; Multicopper oxidase, type 1; Multicopper oxidase, N-termianl; Multicopper oxidase	GO:0005507; GO:0016491
CopciAB_208442	IPR025715; IPR012677; IPR035979; IPR000504	Chromatin target of PRMT1 protein, C-terminal; Nucleotide-binding alpha-beta plait domain superfamily; RNA-binding domain superfamily; RNA recognition motif domain	GO:0003676
CopciAB_208877	IPR001810; IPR036047	F-box domain; F-box-like domain superfamily	GO:0005515
CopciAB_209022	IPR044880; IPR004837; IPR004713	NCX, central ion-binding domain superfamily; Sodium/calcium exchanger membrane region; Calcium/proton exchanger	GO:0016021; GO:0055085; GO:0006812; GO:0008324
CopciAB_209946	IPR001452; IPR020454; IPR002219; IPR036028; IPR027267; IPR035459	SH3 domain; Diacylglycerol/phorbol-ester binding; Protein kinase C-like, phorbol ester/diacylglycerol-binding domain; SH3-like domain superfamily; AH/BAR domain superfamily; Bzz1, SH3 domain 1	GO:0005515; GO:0035556
CopciAB_20997	IPR017946; IPR030395	PLC-like phosphodiesterase, TIM beta/alpha-barrel domain superfamily; Glycerophosphodiester phosphodiesterase domain	GO:0006629; GO:0008081
CopciAB_209971	IPR027267; IPR001060	AH/BAR domain superfamily; FCH domain
CopciAB_210293	IPR002227; IPR008922; IPR041640	Tyrosinase copper-binding domain; Uncharacterised domain, di-copper centre; Tyosinase, C-terminal	GO:0016491
CopciAB_210313	IPR032675	Leucine-rich repeat domain superfamily
CopciAB_210968	IPR006597; IPR011990; IPR019734	Sel1-like repeat; Tetratricopeptide-like helical domain superfamily; Tetratricopeptide repeat	GO:0005515
CopciAB_211085	IPR029057; IPR000836	Phosphoribosyltransferase-like; Phosphoribosyltransferase domain	GO:0009116
CopciAB_211326	IPR000406; IPR014756; IPR024792	Rho protein GDP-dissociation inhibitor; Immunoglobulin E-set; Rho GDP-dissociation inhibitor domain superfamily	GO:0005094; GO:0005737
CopciAB_211795	IPR007219; IPR001138; IPR036864	Transcription factor domain, fungi; Zn(2)-C6 fungal-type DNA-binding domain; Zn(2)-C6 fungal-type DNA-binding domain superfamily	GO:0003677; GO:0006351; GO:0008270; GO:0000981; GO:0006355
CopciAB_211907	IPR000868; IPR036380	Isochorismatase-like; Isochorismatase-like superfamily
CopciAB_211996	IPR011990; IPR019734; IPR001440	Tetratricopeptide-like helical domain superfamily; Tetratricopeptide repeat; Tetratricopeptide repeat 1	GO:0005515
CopciAB_21235	IPR013087	Zinc finger C2H2-type
CopciAB_212466	IPR000008; IPR035892; IPR037791	C2 domain; C2 domain superfamily; Ingression protein 1, C2 domain
CopciAB_213224	IPR008733	Peroxisomal biogenesis factor 11	GO:0005779; GO:0016559
CopciAB_213301	IPR038586; IPR005334	Tctex-1-like superfamily; Dynein light chain Tctex-1 like
CopciAB_213501	IPR020683; IPR036770; IPR027417; IPR002110	Ankyrin repeat-containing domain; Ankyrin repeat-containing domain superfamily; P-loop containing nucleoside triphosphate hydrolase; Ankyrin repeat	GO:0005515
CopciAB_214051	IPR036457; IPR001932; IPR015655	PPM-type phosphatase domain superfamily; PPM-type phosphatase domain; Protein phosphatase 2C family	GO:0016791; GO:0004722; GO:0006470
CopciAB_214079	IPR001810; IPR036047	F-box domain; F-box-like domain superfamily	GO:0005515
CopciAB_214324	IPR002885; IPR011990	Pentatricopeptide repeat; Tetratricopeptide-like helical domain superfamily	GO:0005515
CopciAB_214392	IPR001164; IPR037278; IPR038508	Arf GTPase activating protein; ARFGAP/RecO-like zinc finger; ArfGAP domain superfamily	GO:0005096
CopciAB_214528	IPR036786; IPR019783; IPR039100	Ribosome maturation protein SBDS, N-terminal domain superfamily; Ribosome maturation protein Sdo1/SBDS, N-terminal; Ribosome maturation protein Sdo1/SBDS-like
CopciAB_215098	IPR000387; IPR029021; IPR026893; IPR016130	Tyrosine specific protein phosphatases domain; Protein-tyrosine phosphatase-like; Tyrosine/serine-protein phosphatase IphP-type; Protein-tyrosine phosphatase, active site	GO:0016311; GO:0016791; GO:0004721; GO:0004725
CopciAB_215114	IPR021841; IPR026825; IPR011989; IPR016024	Vacuolar protein 14, C-terminal Fig4-binding domain; Vacuole morphology and inheritance protein 14; Armadillo-like helical; Armadillo-type fold	GO:0006661; GO:0070772
CopciAB_215276	IPR018564	DNA replication checkpoint mediator, MRC1 domain
CopciAB_215531	IPR039860	Protein rolling stone
CopciAB_215807	IPR011990	Tetratricopeptide-like helical domain superfamily	GO:0005515
CopciAB_21606	IPR032675; IPR006553	Leucine-rich repeat domain superfamily; Leucine-rich repeat, cysteine-containing subtype
CopciAB_216726	IPR029058; IPR022742	Alpha/Beta hydrolase fold; Serine aminopeptidase, S33
CopciAB_217104	IPR006768; IPR040194; IPR036265; IPR006767	Cwf19-like, C-terminal domain-1; Cwf19-like protein; HIT-like superfamily; Cwf19-like protein, C-terminal domain-2
CopciAB_217559	IPR029063; IPR041698	S-adenosyl-L-methionine-dependent methyltransferase; Methyltransferase domain 25
CopciAB_217726	IPR002110; IPR027417; IPR007111; IPR036770; IPR020683	Ankyrin repeat; P-loop containing nucleoside triphosphate hydrolase; NACHT nucleoside triphosphatase; Ankyrin repeat-containing domain superfamily; Ankyrin repeat-containing domain	GO:0005515
CopciAB_218026	IPR038765; IPR001300	Papain-like cysteine peptidase superfamily; Peptidase C2, calpain, catalytic domain	GO:0004198; GO:0006508
CopciAB_21836	IPR024626; IPR018034	Kri1-like, C-terminal; KRR1 interacting protein 1
CopciAB_218387	IPR013927	Transcription factor Opi1	GO:0003714
CopciAB_218869	IPR040976; IPR011009	Fungal-type protein kinase; Protein kinase-like domain superfamily
CopciAB_218981	IPR007632	Anoctamin
CopciAB_219851	IPR013083; IPR011016	Zinc finger, RING/FYVE/PHD-type; Zinc finger, RING-CH-type	GO:0008270
CopciAB_220010	IPR016197; IPR008251; IPR023780; IPR000953	Chromo-like domain superfamily; Chromo shadow domain; Chromo domain; Chromo/chromo shadow domain	GO:0005634
CopciAB_220069	IPR036770; IPR002110	Ankyrin repeat-containing domain superfamily; Ankyrin repeat	GO:0005515
CopciAB_22054	IPR005197	Glycoside hydrolase family 71	GO:0051118
CopciAB_220710	IPR038192; IPR026896; IPR000504; IPR012677; IPR025742; IPR035979	Transcription termination and cleavage factor, C-terminal domain superfamily; Transcription termination and cleavage factor, C-terminal domain; RNA recognition motif domain; Nucleotide-binding alpha-beta plait domain superfamily; Cleavage stimulation factor subunit 2, hinge domain; RNA-binding domain superfamily	GO:0031124; GO:0003676
CopciAB_220737	IPR000608; IPR016135	Ubiquitin-conjugating enzyme E2; Ubiquitin-conjugating enzyme/RWD-like
CopciAB_220943	IPR029058; IPR000073	Alpha/Beta hydrolase fold; Alpha/beta hydrolase fold-1
CopciAB_221105	IPR000415; IPR029479	Nitroreductase-like; Nitroreductase	GO:0016491
CopciAB_221112	IPR000415; IPR029479	Nitroreductase-like; Nitroreductase	GO:0016491
CopciAB_221460	IPR011990; IPR019734	Tetratricopeptide-like helical domain superfamily; Tetratricopeptide repeat	GO:0005515
CopciAB_221461	IPR001440; IPR019734; IPR013105; IPR011990	Tetratricopeptide repeat 1; Tetratricopeptide repeat; Tetratricopeptide repeat 2; Tetratricopeptide-like helical domain superfamily	GO:0005515
CopciAB_22178	IPR002893	Zinc finger, MYND-type
CopciAB_2218	IPR012677; IPR000504; IPR035979; IPR002004; IPR003954; IPR036053; IPR006515	Nucleotide-binding alpha-beta plait domain superfamily; RNA recognition motif domain; RNA-binding domain superfamily; Polyadenylate-binding protein/Hyperplastic disc protein; RNA recognition motif domain, eukaryote; PABC (PABP) domain; Polyadenylate binding protein, human types 1, 2, 3, 4	GO:0003676; GO:0003723
CopciAB_221814	IPR009078	Ferritin-like superfamily
CopciAB_223112	IPR027417; IPR001806; IPR005225; IPR003578	P-loop containing nucleoside triphosphate hydrolase; Small GTPase; Small GTP-binding protein domain; Small GTPase Rho	GO:0003924; GO:0005525; GO:0007264
CopciAB_223186	IPR005828; IPR036259; IPR020846	Major facilitator, sugar transporter-like; MFS transporter superfamily; Major facilitator superfamily domain	GO:0016021; GO:0022857; GO:0055085
CopciAB_223216	IPR018535	Domain of unknown function DUF1996
CopciAB_223607	IPR036871; IPR001683; IPR042138	PX domain superfamily; Phox homology; Fungal SNX3, PX domain	GO:0035091; GO:0032266
CopciAB_22367	IPR008978; IPR002068; IPR031107	HSP20-like chaperone; Alpha crystallin/Hsp20 domain; Small heat shock protein HSP20
CopciAB_223933	IPR039979; IPR004098; IPR036285; IPR014906	Pre-mRNA-splicing factor 18; Prp18; PRP4-like superfamily; Pre-mRNA processing factor 4 (PRP4)-like	GO:0008380; GO:0005681
CopciAB_223999	IPR006369; IPR044878; IPR000537; IPR016315; IPR030470	Protohaem IX farnesyltransferase; UbiA prenyltransferase superfamily; UbiA prenyltransferase family; Protohaem IX farnesyltransferase, mitochondria; UbiA prenyltransferase conserved site	GO:0008495; GO:0016021; GO:0048034; GO:0016765; GO:0006783; GO:0031966
CopciAB_224349	IPR009571	Membrane protein SUR7/Rim9-like, fungi	GO:0005886
CopciAB_224366	IPR039384; IPR019808; IPR036265; IPR001310; IPR011146	HINT family; Histidine triad, conserved site; HIT-like superfamily; Histidine triad (HIT) protein; HIT-like domain	GO:0003824
CopciAB_224413	IPR013961; IPR039039	RAI1-like; RAI1-like family
CopciAB_224523	IPR036638	Helix-loop-helix DNA-binding domain superfamily	GO:0046983
CopciAB_224847	IPR027417; IPR008921; IPR003593	P-loop containing nucleoside triphosphate hydrolase; DNA polymerase III, clamp loader complex, gamma/delta/delta subunit, C-terminal; AAA+ ATPase domain	GO:0003677; GO:0006260
CopciAB_225111	IPR003307; IPR016021; IPR016024	W2 domain; MIF4G-like domain superfamily; Armadillo-type fold	GO:0005515
CopciAB_225748	IPR032675; IPR001810	Leucine-rich repeat domain superfamily; F-box domain	GO:0005515
CopciAB_225784	IPR004813	Oligopeptide transporter, OPT superfamily	GO:0035673
CopciAB_226149	IPR004045; IPR036282; IPR040079; IPR036249	Glutathione S-transferase, N-terminal; Glutathione S-transferase, C-terminal domain superfamily; Glutathione Transferase family; Thioredoxin-like superfamily	GO:0005515; GO:0006749
CopciAB_226466	IPR032675; IPR001611	Leucine-rich repeat domain superfamily; Leucine-rich repeat	GO:0005515
CopciAB_226520	IPR029063; IPR041698	S-adenosyl-L-methionine-dependent methyltransferase; Methyltransferase domain 25
CopciAB_226525	IPR036812; IPR023210; IPR018170; IPR020471	NADP-dependent oxidoreductase domain superfamily; NADP-dependent oxidoreductase domain; Aldo/keto reductase, conserved site; Aldo-keto reductase	GO:0047834; GO:0016491
CopciAB_226571	IPR022036	Protein of unknown function DUF3605
CopciAB_226572	IPR002347; IPR036291	Short-chain dehydrogenase/reductase SDR; NAD(P)-binding domain superfamily	GO:0016491
CopciAB_227016	IPR013943	Mitochondrial protein Pet127	GO:0000959; GO:0005739
CopciAB_227444	IPR036291; IPR008030	NAD(P)-binding domain superfamily; NmrA-like domain
CopciAB_227516	IPR018972; IPR007146	Sas10 C-terminal domain; Sas10/Utp3/C1D
CopciAB_227722	IPR029018; IPR029019; IPR015883; IPR017853; IPR025705	Beta-hexosaminidase-like, domain 2; Beta-hexosaminidase, eukaryotic type, N-terminal; Glycoside hydrolase family 20, catalytic domain; Glycoside hydrolase superfamily; Beta-hexosaminidase	GO:0004553; GO:0005975; GO:0004563
CopciAB_227818	IPR025340	Protein of unknown function DUF4246
CopciAB_227826	IPR007111; IPR036770; IPR027417; IPR003593	NACHT nucleoside triphosphatase; Ankyrin repeat-containing domain superfamily; P-loop containing nucleoside triphosphate hydrolase; AAA+ ATPase domain
CopciAB_228143	IPR001138; IPR036864; IPR007219	Zn(2)-C6 fungal-type DNA-binding domain; Zn(2)-C6 fungal-type DNA-binding domain superfamily; Transcription factor domain, fungi	GO:0000981; GO:0006355; GO:0008270; GO:0003677; GO:0006351
CopciAB_228567	IPR013595; IPR029058; IPR000073	Peptidase S33 tripeptidyl aminopeptidase-like, C-terminal; Alpha/Beta hydrolase fold; Alpha/beta hydrolase fold-1
CopciAB_228917	IPR036047; IPR032675; IPR001810	F-box-like domain superfamily; Leucine-rich repeat domain superfamily; F-box domain	GO:0005515
CopciAB_228950	IPR001810; IPR036047	F-box domain; F-box-like domain superfamily	GO:0005515
CopciAB_228974	IPR027417; IPR007111	P-loop containing nucleoside triphosphate hydrolase; NACHT nucleoside triphosphatase
CopciAB_229740	IPR024936; IPR044666; IPR020892; IPR002130; IPR029000	Cyclophilin-type peptidyl-prolyl cis-trans isomerase; Cyclophilin-type peptidyl-prolyl cis-trans isomerase, cyclophilin A-like; Cyclophilin-type peptidyl-prolyl cis-trans isomerase, conserved site; Cyclophilin-type peptidyl-prolyl cis-trans isomerase domain; Cyclophilin-like domain superfamily	GO:0003755; GO:0006457; GO:0000413
CopciAB_229833	IPR027417; IPR001019; IPR011025	P-loop containing nucleoside triphosphate hydrolase; Guanine nucleotide binding protein (G-protein), alpha subunit; G protein alpha subunit, helical insertion	GO:0003924; GO:0007186; GO:0019001; GO:0031683; GO:0007165
CopciAB_22996	IPR020683; IPR002110; IPR036770	Ankyrin repeat-containing domain; Ankyrin repeat; Ankyrin repeat-containing domain superfamily	GO:0005515
CopciAB_230298	IPR001680; IPR036322; IPR019417; IPR015943	WD40 repeat; WD40-repeat-containing domain superfamily; Domain of unknown function DUF2415; WD40/YVTN repeat-like-containing domain superfamily	GO:0005515
CopciAB_230956	IPR043129	ATPase, nucleotide binding domain
CopciAB_231227	IPR036915; IPR013922	Cyclin-like superfamily; Cyclin PHO80-like	GO:0000079; GO:0019901
CopciAB_231248	IPR009100; IPR006089; IPR001199; IPR013786; IPR009075; IPR036250; IPR006091; IPR037069; IPR036400	Acyl-CoA dehydrogenase/oxidase, N-terminal and middle domain superfamily; Acyl-CoA dehydrogenase, conserved site; Cytochrome b5-like heme/steroid binding domain; Acyl-CoA dehydrogenase/oxidase, N-terminal; Acyl-CoA dehydrogenase/oxidase C-terminal; Acyl-CoA dehydrogenase-like, C-terminal; Acyl-CoA oxidase/dehydrogenase, central domain; Acyl-CoA dehydrogenase/oxidase, N-terminal domain superfamily…	GO:0016627; GO:0003995; GO:0050660
CopciAB_231481	IPR029069; IPR002539	HotDog domain superfamily; MaoC-like dehydratase domain
CopciAB_231560	IPR036291; IPR002347; IPR020904	NAD(P)-binding domain superfamily; Short-chain dehydrogenase/reductase SDR; Short-chain dehydrogenase/reductase, conserved site	GO:0016491
CopciAB_231579	IPR035075; IPR035247; IPR025799; IPR029063; IPR007857; IPR035248	PRMT5 arginine-N-methyltransferase; PRMT5, TIM barrel domain; Protein arginine N-methyltransferase; S-adenosyl-L-methionine-dependent methyltransferase; Protein arginine N-methyltransferase PRMT5; PRMT5, oligomerisation domain	GO:0016274; GO:0018216; GO:0006479; GO:0008168; GO:0035246
CopciAB_231740	IPR001611; IPR032675; IPR025875; IPR003603; IPR003591	Leucine-rich repeat; Leucine-rich repeat domain superfamily; Leucine rich repeat 4; U2A'/phosphoprotein 32 family A, C-terminal; Leucine-rich repeat, typical subtype	GO:0005515
CopciAB_232602	IPR007219; IPR001138; IPR036864	Transcription factor domain, fungi; Zn(2)-C6 fungal-type DNA-binding domain; Zn(2)-C6 fungal-type DNA-binding domain superfamily	GO:0003677; GO:0006351; GO:0008270; GO:0000981; GO:0006355
CopciAB_232971	IPR002575; IPR011009	Aminoglycoside phosphotransferase; Protein kinase-like domain superfamily
CopciAB_233249	IPR011330; IPR002509	Glycoside hydrolase/deacetylase, beta/alpha-barrel; NodB homology domain	GO:0003824; GO:0005975; GO:0016810
CopciAB_233439	IPR004813; IPR004648	Oligopeptide transporter, OPT superfamily; Tetrapeptide transporter, OPT1/isp4	GO:0035673; GO:0055085
CopciAB_233466	IPR044669; IPR021134	UPF0187 family; Bestrophin/UPF0187	GO:0005254
CopciAB_233596	IPR001248; IPR026030	Purine-cytosine permease; Purine-cytosine permease Fcy2/21/22	GO:0016020; GO:0022857; GO:0055085; GO:0016021
CopciAB_23387	IPR027107; IPR016024; IPR000331; IPR035974; IPR018515	Tuberin/Ral GTPase-activating protein subunit alpha; Armadillo-type fold; Rap/Ran-GAP domain; Rap/Ran-GAP superfamily; Tuberin-type domain	GO:0005096; GO:0005634; GO:0043547; GO:0051056
CopciAB_234233	IPR009688	Protein FAM210A/B-like domain
CopciAB_234337	IPR011685; IPR033122; IPR044202	LETM1-like; Letm1 ribosome-binding domain; LETM1/MDM38-like	GO:0043022; GO:0005743
CopciAB_234515	IPR021627	Mediator complex, subunit Med27	GO:0016592
CopciAB_234699	IPR029044; IPR001199; IPR004835	Nucleotide-diphospho-sugar transferases; Cytochrome b5-like heme/steroid binding domain; Chitin synthase	GO:0004100; GO:0016758
CopciAB_23471	IPR043129; IPR042050; IPR018181; IPR029048; IPR013126; IPR029047	ATPase, nucleotide binding domain; Endoplasmic reticulum chaperone BIP, nucleotide-binding domain; Heat shock protein 70, conserved site; Heat shock protein 70kD, C-terminal domain superfamily; Heat shock protein 70 family; Heat shock protein 70kD, peptide-binding domain superfamily	GO:0005524; GO:0016887
CopciAB_236009	IPR005336	Mitochondrial pyruvate carrier	GO:0005743; GO:0006850
CopciAB_236528	IPR013922; IPR036915	Cyclin PHO80-like; Cyclin-like superfamily	GO:0000079; GO:0019901
CopciAB_236688	IPR007305	Vesicle transport protein, Got1/SFT2-like	GO:0016192
CopciAB_236839	IPR011011; IPR019786; IPR001965; IPR013083; IPR019787	Zinc finger, FYVE/PHD-type; Zinc finger, PHD-type, conserved site; Zinc finger, PHD-type; Zinc finger, RING/FYVE/PHD-type; Zinc finger, PHD-finger
CopciAB_237219	IPR002657; IPR004706; IPR038770	Bile acid:sodium symporter/arsenical resistance protein Acr3; Arsenical-resistance protein Acr3; Sodium/solute symporter superfamily	GO:0016020; GO:0015103; GO:0015297; GO:0016021
CopciAB_237566	IPR016024	Armadillo-type fold
CopciAB_237583	IPR019035	Mediator complex, subunit Med12	GO:0003712; GO:0006357; GO:0016592
CopciAB_237692	IPR001578; IPR041507; IPR036959; IPR038765	Peptidase C12, ubiquitin carboxyl-terminal hydrolase; Peptidase C12, C-terminal domain; Peptidase C12, ubiquitin carboxyl-terminal hydrolase superfamily; Papain-like cysteine peptidase superfamily	GO:0004843; GO:0006511
CopciAB_237764	IPR023214; IPR006353; IPR006357; IPR036412	HAD superfamily; HAD-superfamily hydrolase, subfamily IIA, CECR5; HAD-superfamily hydrolase, subfamily IIA; HAD-like superfamily
CopciAB_238060	IPR001019; IPR011025; IPR027417	Guanine nucleotide binding protein (G-protein), alpha subunit; G protein alpha subunit, helical insertion; P-loop containing nucleoside triphosphate hydrolase	GO:0003924; GO:0007186; GO:0019001; GO:0031683; GO:0007165
CopciAB_238535	IPR010776; IPR040461; IPR036388	Homologous-pairing protein 2, winged helix domain; Homologous-pairing protein 2; Winged helix-like DNA-binding domain superfamily	GO:0007131
CopciAB_238661	IPR036291; IPR002347; IPR020904; IPR027533	NAD(P)-binding domain superfamily; Short-chain dehydrogenase/reductase SDR; Short-chain dehydrogenase/reductase, conserved site; Very-long-chain 3-oxoacyl-CoA reductase, fungal	GO:0016491; GO:0005783; GO:0030497; GO:0045703
CopciAB_238805	IPR001765; IPR036874	Carbonic anhydrase; Carbonic anhydrase superfamily	GO:0004089; GO:0008270
CopciAB_240258	IPR029062; IPR002818	Class I glutamine amidotransferase-like; DJ-1/PfpI
CopciAB_240518	IPR015424; IPR000277; IPR015422; IPR015421	Pyridoxal phosphate-dependent transferase; Cys/Met metabolism, pyridoxal phosphate-dependent enzyme; Pyridoxal phosphate-dependent transferase, small domain; Pyridoxal phosphate-dependent transferase, major domain	GO:0019346; GO:0030170; GO:0003824
CopciAB_2409	IPR001680; IPR015943; IPR036322	WD40 repeat; WD40/YVTN repeat-like-containing domain superfamily; WD40-repeat-containing domain superfamily	GO:0005515
CopciAB_241125	IPR042505	Cytoplasmic dynein 2 intermediate chain 1	GO:0005868; GO:0042073; GO:0045503; GO:0045504
CopciAB_241444	IPR026121; IPR016024; IPR027417; IPR041679; IPR024481; IPR041677; IPR045055; IPR014001	Helicase Sen1; Armadillo-type fold; P-loop containing nucleoside triphosphate hydrolase; DNA2/NAM7 helicase-like, C-terminal; Helicase Sen1, N-terminal; DNA2/NAM7 helicase, helicase domain; DNA2/NAM7-like helicase; Helicase superfamily 1/2, ATP-binding domain	GO:0004386; GO:0006396
CopciAB_24175	IPR002347; IPR036291; IPR020904	Short-chain dehydrogenase/reductase SDR; NAD(P)-binding domain superfamily; Short-chain dehydrogenase/reductase, conserved site	GO:0016491
CopciAB_241803	IPR013154; IPR011032; IPR036291; IPR013149	Alcohol dehydrogenase, N-terminal; GroES-like superfamily; NAD(P)-binding domain superfamily; Alcohol dehydrogenase, C-terminal
CopciAB_241938	IPR019623	Protein Rot1	GO:0005783; GO:0006458
CopciAB_2422	IPR013822; IPR006325; IPR000897; IPR027417; IPR004125; IPR022941; IPR042101; IPR036891	Signal recognition particle SRP54, helical bundle; Signal recognition particle, SRP54 subunit, eukaryotic; Signal recognition particle, SRP54 subunit, GTPase domain; P-loop containing nucleoside triphosphate hydrolase; Signal recognition particle, SRP54 subunit, M-domain; Signal recognition particle, SRP54 subunit; Signal recognition particle SRP54, N-terminal domain superfamily; Signal recogniti…	GO:0005525; GO:0006614; GO:0003924; GO:0008312; GO:0048500
CopciAB_242492	IPR009075; IPR036250; IPR041504; IPR006091; IPR009100	Acyl-CoA dehydrogenase/oxidase C-terminal; Acyl-CoA dehydrogenase-like, C-terminal; Adaptive response protein AidB, N-terminal; Acyl-CoA oxidase/dehydrogenase, central domain; Acyl-CoA dehydrogenase/oxidase, N-terminal and middle domain superfamily	GO:0016627
CopciAB_242867	IPR016301; IPR040686; IPR011054; IPR000031; IPR013815; IPR011761; IPR003135; IPR005875; IPR033747; IPR016185	Phosphoribosylaminoimidazole carboxylase, fungi/plant; Phosphoribosylaminoimidazole carboxylase, C-terminal domain; Rudiment single hybrid motif; PurE domain; ATP-grasp fold, subdomain 1; ATP-grasp fold; ATP-grasp fold, ATP-dependent carboxylate-amine ligase-type; Phosphoribosylaminoimidazole carboxylase, ATPase subunit; Class I PurE; Pre-ATP-grasp domain superfamily	GO:0004638; GO:0006189; GO:0005524; GO:0046872
CopciAB_243136	IPR002885; IPR011990; IPR033443	Pentatricopeptide repeat; Tetratricopeptide-like helical domain superfamily; Pentacotripeptide-repeat region of PRORP	GO:0005515
CopciAB_243330	IPR002161; IPR029062; IPR021196	Pyridoxal 5'-phosphate synthase subunit PdxT/SNO; Class I glutamine amidotransferase-like; PdxT/SNO family, conserved site	GO:0004359; GO:0042819; GO:0042823
CopciAB_243699	IPR020846; IPR036259; IPR011701	Major facilitator superfamily domain; MFS transporter superfamily; Major facilitator superfamily	GO:0022857; GO:0055085
CopciAB_243975	IPR036047; IPR001810	F-box-like domain superfamily; F-box domain	GO:0005515
CopciAB_244583	IPR032805	Wax synthase domain
CopciAB_244667	IPR029044	Nucleotide-diphospho-sugar transferases
CopciAB_244680	IPR011009	Protein kinase-like domain superfamily
CopciAB_24490	IPR001128; IPR036396; IPR002401	Cytochrome P450; Cytochrome P450 superfamily; Cytochrome P450, E-class, group I	GO:0004497; GO:0005506; GO:0016705; GO:0020037
CopciAB_245060	IPR032675; IPR001810; IPR036047	Leucine-rich repeat domain superfamily; F-box domain; F-box-like domain superfamily	GO:0005515
CopciAB_245232	IPR003593; IPR039421; IPR003439; IPR027417; IPR017871	AAA+ ATPase domain; Type 1 protein exporter; ABC transporter-like, ATP-binding domain; P-loop containing nucleoside triphosphate hydrolase; ABC transporter-like, conserved site	GO:0005524
CopciAB_245737	IPR000941; IPR036849; IPR020809; IPR020810; IPR020811; IPR029017	Enolase; Enolase-like, C-terminal domain superfamily; Enolase, conserved site; Enolase, C-terminal TIM barrel domain; Enolase, N-terminal; Enolase-like, N-terminal	GO:0000015; GO:0000287; GO:0004634; GO:0006096
CopciAB_245968	IPR013087; IPR036236	Zinc finger C2H2-type; Zinc finger C2H2 superfamily
CopciAB_246046	IPR001810; IPR032675	F-box domain; Leucine-rich repeat domain superfamily	GO:0005515
CopciAB_247114	IPR001461; IPR033121; IPR021109; IPR034164	Aspartic peptidase A1 family; Peptidase family A1 domain; Aspartic peptidase domain superfamily; Pepsin-like domain	GO:0004190; GO:0006508
CopciAB_247408	IPR001650; IPR027417; IPR011545; IPR000629; IPR014001	Helicase, C-terminal; P-loop containing nucleoside triphosphate hydrolase; DEAD/DEAH box helicase domain; ATP-dependent RNA helicase DEAD-box, conserved site; Helicase superfamily 1/2, ATP-binding domain	GO:0003676; GO:0005524
CopciAB_247679	IPR012341; IPR010905; IPR008928	Six-hairpin glycosidase-like superfamily; Glycosyl hydrolase, family 88; Six-hairpin glycosidase superfamily	GO:0005975
CopciAB_248257	IPR001915	Peptidase M48	GO:0004222; GO:0006508
CopciAB_248409	IPR025662; IPR027417; IPR006073	Sigma-54 interaction domain, ATP-binding site 1; P-loop containing nucleoside triphosphate hydrolase; GTP binding domain	GO:0005525
CopciAB_248479	IPR007502; IPR027417; IPR001650; IPR014001; IPR002464; IPR011709	Helicase-associated domain; P-loop containing nucleoside triphosphate hydrolase; Helicase, C-terminal; Helicase superfamily 1/2, ATP-binding domain; DNA/RNA helicase, ATP-dependent, DEAH-box type, conserved site; Domain of unknown function DUF1605	GO:0004386
CopciAB_248555	IPR032675	Leucine-rich repeat domain superfamily
CopciAB_24935	IPR017956	AT hook, DNA-binding motif	GO:0003677
CopciAB_249563	IPR001295; IPR005720; IPR005719; IPR013785	Dihydroorotate dehydrogenase, conserved site; Dihydroorotate dehydrogenase domain; Dihydroorotate dehydrogenase, class 2; Aldolase-type TIM barrel	GO:0004152; GO:0006207; GO:0005737; GO:0016627; GO:0016020; GO:0003824
CopciAB_249655	IPR003663; IPR020846; IPR005828; IPR036259; IPR005829	Sugar/inositol transporter; Major facilitator superfamily domain; Major facilitator, sugar transporter-like; MFS transporter superfamily; Sugar transporter, conserved site	GO:0016020; GO:0022857; GO:0055085; GO:0016021
CopciAB_249702	IPR005613; IPR022782	Actin interacting protein 3, C-terminal; Actin interacting protein 3-like, C-terminal	GO:0005519; GO:0051125
CopciAB_249848	IPR036188; IPR002938	FAD/NAD(P)-binding domain superfamily; FAD-binding domain	GO:0071949
CopciAB_250393	IPR029875; IPR000719; IPR011009; IPR008271; IPR000961; IPR017441	Rho-associated protein kinase LET-502; Protein kinase domain; Protein kinase-like domain superfamily; Serine/threonine-protein kinase, active site; AGC-kinase, C-terminal; Protein kinase, ATP binding site	GO:0004674; GO:0004672; GO:0005524; GO:0006468
CopciAB_25048	IPR027417; IPR003395; IPR027131	P-loop containing nucleoside triphosphate hydrolase; RecF/RecN/SMC, N-terminal; Structural maintenance of chromosomes protein 5	GO:0000724; GO:0005524; GO:0006281; GO:0007062; GO:0016887; GO:0030915
CopciAB_25055	IPR020568; IPR015847; IPR036345; IPR001247; IPR027408; IPR033196	Ribosomal protein S5 domain 2-type fold; Exoribonuclease, phosphorolytic domain 2; Exoribonuclease, PH domain 2 superfamily; Exoribonuclease, phosphorolytic domain 1; PNPase/RNase PH domain superfamily; Exosome complex component Rrp43	GO:0000178; GO:0006396; GO:0006401
CopciAB_250636	IPR000511	Holocytochrome c/c1 synthase	GO:0004408; GO:0005739
CopciAB_250720	IPR000757; IPR013320	Glycoside hydrolase family 16; Concanavalin A-like lectin/glucanase domain superfamily	GO:0004553; GO:0005975
CopciAB_250742	IPR029035; IPR003000; IPR026591; IPR026590	DHS-like NAD/FAD-binding domain superfamily; Sirtuin family; Sirtuin, catalytic core small domain superfamily; Sirtuin family, catalytic core domain	GO:0070403
CopciAB_250770	IPR029063; IPR019410	S-adenosyl-L-methionine-dependent methyltransferase; Lysine methyltransferase
CopciAB_251127	IPR027469; IPR002524; IPR036837	Cation efflux transmembrane domain superfamily; Cation efflux protein; Cation efflux protein, cytoplasmic domain superfamily	GO:0006812; GO:0008324; GO:0016021; GO:0055085
CopciAB_251354	IPR000727; IPR039897; IPR039899	Target SNARE coiled-coil homology domain; BET1-like protein; BET1, SNARE domain	GO:0015031; GO:0030173
CopciAB_252027	IPR001810; IPR036047	F-box domain; F-box-like domain superfamily	GO:0005515
CopciAB_252116	IPR029058; IPR002921	Alpha/Beta hydrolase fold; Fungal lipase-like domain	GO:0006629
CopciAB_252133	IPR001382; IPR036026; IPR012341	Glycoside hydrolase family 47; Seven-hairpin glycosidases; Six-hairpin glycosidase-like superfamily	GO:0004571; GO:0005509; GO:0016020; GO:0005975
CopciAB_252337	IPR016159; IPR007255	Cullin repeat-like-containing domain superfamily; Conserved oligomeric Golgi complex subunit 8	GO:0017119
CopciAB_252568	IPR007854	Pre-mRNA polyadenylation factor Fip1 domain
CopciAB_252667	IPR001680; IPR036322; IPR022052; IPR015943	WD40 repeat; WD40-repeat-containing domain superfamily; Histone-binding protein RBBP4, N-terminal; WD40/YVTN repeat-like-containing domain superfamily	GO:0005515
CopciAB_253287	IPR043129	ATPase, nucleotide binding domain
CopciAB_253399	IPR011032; IPR036291; IPR020843; IPR013149	GroES-like superfamily; NAD(P)-binding domain superfamily; Polyketide synthase, enoylreductase domain; Alcohol dehydrogenase, C-terminal	GO:0016491
CopciAB_253630	IPR005302; IPR005303	Molybdenum cofactor sulfurase, C-terminal; MOSC, N-terminal beta barrel	GO:0003824; GO:0030151; GO:0030170
CopciAB_253715	IPR001138; IPR036864	Zn(2)-C6 fungal-type DNA-binding domain; Zn(2)-C6 fungal-type DNA-binding domain superfamily	GO:0000981; GO:0006355; GO:0008270
CopciAB_253950	IPR036397; IPR002156; IPR012337	Ribonuclease H superfamily; Ribonuclease H domain; Ribonuclease H-like superfamily	GO:0003676; GO:0004523
CopciAB_254167	IPR016181; IPR000182	Acyl-CoA N-acyltransferase; GNAT domain	GO:0008080
CopciAB_254546	IPR001650; IPR014001; IPR012961; IPR040801; IPR027417; IPR025696; IPR011545; IPR016438	Helicase, C-terminal; Helicase superfamily 1/2, ATP-binding domain; ATP-dependent RNA helicase Ski2, C-terminal; Ski2, N-terminal domain; P-loop containing nucleoside triphosphate hydrolase; rRNA-processing arch domain; DEAD/DEAH box helicase domain; ATP-dependent RNA helicase Ski2-like	GO:0003676; GO:0005524; GO:0003723; GO:0003724; GO:0006401
CopciAB_254617	IPR036028; IPR001452; IPR000651; IPR001895; IPR023578; IPR036964; IPR008937	SH3-like domain superfamily; SH3 domain; Ras-like guanine nucleotide exchange factor, N-terminal; Ras guanine-nucleotide exchange factors catalytic domain; Ras guanine nucleotide exchange factor domain superfamily; Ras guanine-nucleotide exchange factor, catalytic domain superfamily; Ras-like guanine nucleotide exchange factor	GO:0005515; GO:0005085; GO:0007264
CopciAB_254738	IPR008949; IPR000092	Isoprenoid synthase domain superfamily; Polyprenyl synthetase	GO:0008299
CopciAB_254763	IPR034453; IPR000504; IPR035979; IPR012677	MEI2-like, RNA recognition motif 1; RNA recognition motif domain; RNA-binding domain superfamily; Nucleotide-binding alpha-beta plait domain superfamily	GO:0003676
CopciAB_254822	IPR031468; IPR019411	Synaptotagmin-like mitochondrial-lipid-binding domain; MMM1 domain	GO:0008289
CopciAB_254946	IPR014720	Double-stranded RNA-binding domain
CopciAB_254962	IPR002498; IPR002423; IPR027484; IPR044769; IPR000306; IPR013083; IPR017455; IPR011011; IPR027409	Phosphatidylinositol-4-phosphate 5-kinase, core; Chaperonin Cpn60/TCP-1 family; Phosphatidylinositol-4-phosphate 5-kinase, N-terminal; 1-phosphatidylinositol-3-phosphate 5-kinase, PIPK catalytic domain; FYVE zinc finger; Zinc finger, RING/FYVE/PHD-type; Zinc finger, FYVE-related; Zinc finger, FYVE/PHD-type; GroEL-like apical domain superfamily	GO:0016307; GO:0046488; GO:0005524; GO:0016887; GO:0000285; GO:0046872
CopciAB_255029	IPR000717; IPR037750; IPR036390	Proteasome component (PCI) domain; COP9 signalosome complex subunit 2; Winged helix DNA-binding domain superfamily	GO:0008180
CopciAB_256103	IPR017089; IPR009846	Splicing factor 3B, subunit 5; Splicing factor 3B subunit 5/RDS3 complex subunit 10	GO:0000398
CopciAB_25623	IPR000679; IPR013088	Zinc finger, GATA-type; Zinc finger, NHR/GATA-type	GO:0006355; GO:0008270; GO:0043565
CopciAB_256603	IPR015943	WD40/YVTN repeat-like-containing domain superfamily	GO:0005515
CopciAB_256782	IPR008918; IPR019974; IPR006085; IPR006084; IPR029060; IPR036279; IPR006086; IPR001044	Helix-hairpin-helix motif, class 2; XPG conserved site; XPG, N-terminal; XPG/Rad2 endonuclease; PIN-like domain superfamily; 5'-3' exonuclease, C-terminal domain superfamily; XPG-I domain; XPG/Rad2 endonuclease, eukaryotes	GO:0003677; GO:0003824; GO:0016788; GO:0004518; GO:0003697; GO:0004519; GO:0005634; GO:0006289
CopciAB_256821	IPR045055; IPR027417; IPR041679	DNA2/NAM7-like helicase; P-loop containing nucleoside triphosphate hydrolase; DNA2/NAM7 helicase-like, C-terminal
CopciAB_256888	IPR027417; IPR041677; IPR045055	P-loop containing nucleoside triphosphate hydrolase; DNA2/NAM7 helicase, helicase domain; DNA2/NAM7-like helicase	GO:0004386
CopciAB_257018	IPR036770; IPR020683	Ankyrin repeat-containing domain superfamily; Ankyrin repeat-containing domain
CopciAB_257118	IPR004898; IPR012334; IPR011050	Pectate lyase PlyH/PlyE-like; Pectin lyase fold; Pectin lyase fold/virulence factor	GO:0005576; GO:0030570
CopciAB_257156	IPR000504; IPR035979; IPR012677	RNA recognition motif domain; RNA-binding domain superfamily; Nucleotide-binding alpha-beta plait domain superfamily	GO:0003676
CopciAB_257505	IPR000679; IPR013088	Zinc finger, GATA-type; Zinc finger, NHR/GATA-type	GO:0006355; GO:0008270; GO:0043565
CopciAB_25758	IPR018559	Protein of unknown function DUF2015
CopciAB_257634	IPR007484	Peptidase M28	GO:0008235
CopciAB_257662	IPR017898; IPR037206; IPR007143; IPR017899; IPR037202; IPR038358	Vacuolar protein sorting-associated, VPS28, N-terminal; VPS28, C-terminal domain superfamily; Vacuolar protein sorting-associated Vps28; Vacuolar protein sorting-associated, VPS28, C-terminal; ESCRT assembly domain; VPS28, N-terminal domain superfamily	GO:0000813; GO:0032509
CopciAB_258252	IPR015422; IPR015424; IPR000192; IPR015421	Pyridoxal phosphate-dependent transferase, small domain; Pyridoxal phosphate-dependent transferase; Aminotransferase class V domain; Pyridoxal phosphate-dependent transferase, major domain	GO:0003824
CopciAB_258261	IPR018050; IPR016305; IPR011051; IPR001250; IPR014710	Phosphomannose isomerase, type I, conserved site; Mannose-6-phosphate isomerase; RmlC-like cupin domain superfamily; Mannose-6-phosphate isomerase, type I; RmlC-like jelly roll fold	GO:0004476; GO:0009298; GO:0005975; GO:0008270
CopciAB_258491	IPR001806; IPR005225; IPR027417; IPR017231	Small GTPase; Small GTP-binding protein domain; P-loop containing nucleoside triphosphate hydrolase; Small GTPase Tem1/Spg1	GO:0003924; GO:0005525
CopciAB_258614	IPR012349	FMN-binding split barrel
CopciAB_2587	IPR001087; IPR036514	GDSL lipase/esterase; SGNH hydrolase superfamily	GO:0016788
CopciAB_258718	IPR000048; IPR001609; IPR027417; IPR004009; IPR008989; IPR002928; IPR036961	IQ motif, EF-hand binding site; Myosin head, motor domain; P-loop containing nucleoside triphosphate hydrolase; Myosin, N-terminal, SH3-like; Myosin S1 fragment, N-terminal; Myosin tail; Kinesin motor domain superfamily	GO:0005515; GO:0003774; GO:0005524; GO:0016459; GO:0051015
CopciAB_258753	IPR011012; IPR010908; IPR001388; IPR042855	Longin-like domain superfamily; Longin domain; Synaptobrevin; v-SNARE, coiled-coil homology domain	GO:0016021; GO:0016192
CopciAB_259283	IPR005336	Mitochondrial pyruvate carrier	GO:0005743; GO:0006850
CopciAB_259470	IPR021709; IPR037847	Protein of unknown function DUF3292; GRAM domain-containing protein 4	GO:0006915
CopciAB_26022	IPR001842; IPR027268	Peptidase M36, fungalysin; Peptidase M4/M1, CTD superfamily	GO:0004222; GO:0005615; GO:0008270
CopciAB_260659	IPR000778; IPR039261; IPR017938; IPR013112; IPR013130; IPR017927; IPR013121	Cytochrome b245, heavy chain; Ferredoxin-NADP reductase (FNR), nucleotide-binding domain; Riboflavin synthase-like beta-barrel; FAD-binding 8; Ferric reductase transmembrane component-like domain; FAD-binding domain, ferredoxin reductase-type; Ferric reductase, NAD binding domain	GO:0016020; GO:0016491
CopciAB_260664	IPR001680; IPR019775; IPR007582; IPR037264; IPR037783; IPR036322; IPR015943; IPR020472	WD40 repeat; WD40 repeat, conserved site; TFIID subunit TAF5, NTD2 domain; TFIID subunit TAF5, NTD2 domain superfamily; Transcription initiation factor TFIID subunit 5; WD40-repeat-containing domain superfamily; WD40/YVTN repeat-like-containing domain superfamily; G-protein beta WD-40 repeat	GO:0005515
CopciAB_261570	IPR011990; IPR044244; IPR019734	Tetratricopeptide-like helical domain superfamily; Tetratricopeptide repeat protein TTC27/Emw1; Tetratricopeptide repeat	GO:0005515
CopciAB_261683	IPR017441; IPR002219; IPR001245; IPR000719; IPR008271; IPR011009	Protein kinase, ATP binding site; Protein kinase C-like, phorbol ester/diacylglycerol-binding domain; Serine-threonine/tyrosine-protein kinase, catalytic domain; Protein kinase domain; Serine/threonine-protein kinase, active site; Protein kinase-like domain superfamily	GO:0005524; GO:0035556; GO:0004672; GO:0006468
CopciAB_261700	IPR012677; IPR000504; IPR035979	Nucleotide-binding alpha-beta plait domain superfamily; RNA recognition motif domain; RNA-binding domain superfamily	GO:0003676
CopciAB_261793	IPR003034; IPR038872	SAP domain; Putative glutathione transferase 3
CopciAB_261810	IPR007594	RFT1	GO:0006488; GO:0016021
CopciAB_263019	IPR000210; IPR011333	BTB/POZ domain; SKP1/BTB/POZ domain superfamily	GO:0005515
CopciAB_263116	IPR011990	Tetratricopeptide-like helical domain superfamily	GO:0005515
CopciAB_263358	IPR014756; IPR011022; IPR011021; IPR014752	Immunoglobulin E-set; Arrestin C-terminal-like domain; Arrestin-like, N-terminal; Arrestin-like, C-terminal
CopciAB_26355	IPR029058; IPR002925	Alpha/Beta hydrolase fold; Dienelactone hydrolase	GO:0016787
CopciAB_263750	IPR000719; IPR011009	Protein kinase domain; Protein kinase-like domain superfamily	GO:0004672; GO:0005524; GO:0006468
CopciAB_263775	IPR014756; IPR011043; IPR015202; IPR009880; IPR037293; IPR013783	Immunoglobulin E-set; Galactose oxidase/kelch, beta-propeller; Galactose oxidase-like, Early set domain; Glyoxal oxidase, N-terminal; Galactose oxidase, central domain superfamily; Immunoglobulin-like fold
CopciAB_263790	IPR023041	Glucose receptor Git3, N-terminal
CopciAB_263948	IPR032675	Leucine-rich repeat domain superfamily
CopciAB_264058	IPR009668	RNA polymerase I associated factor, A49-like	GO:0003677; GO:0006351
CopciAB_264120	IPR003616; IPR006560; IPR044437; IPR025788; IPR013257; IPR001214; IPR038190	Post-SET domain; AWS domain; SETD2/Set2, SET domain; Histone-lysine N-methyltransferase, Set2, fungi; Set2 Rpb1 interacting domain; SET domain; Set2 Rpb1 interacting domain superfamily	GO:0005634; GO:0018024; GO:0010452; GO:0046975; GO:0005694; GO:0006355; GO:0034968; GO:0005515
CopciAB_264212	IPR016024; IPR040191; IPR022125; IPR012954	Armadillo-type fold; U3 small nucleolar RNA-associated protein 10; U3 small nucleolar RNA-associated protein 10, N-terminal; BP28, C-terminal domain
CopciAB_264262	IPR020830; IPR020831; IPR020828; IPR020829; IPR036291; IPR006424	Glyceraldehyde 3-phosphate dehydrogenase, active site; Glyceraldehyde/Erythrose phosphate dehydrogenase family; Glyceraldehyde 3-phosphate dehydrogenase, NAD(P) binding domain; Glyceraldehyde 3-phosphate dehydrogenase, catalytic domain; NAD(P)-binding domain superfamily; Glyceraldehyde-3-phosphate dehydrogenase, type I	GO:0016620; GO:0051287; GO:0006006; GO:0050661
CopciAB_264276	IPR020830; IPR036291; IPR020828; IPR006424; IPR020831; IPR020829	Glyceraldehyde 3-phosphate dehydrogenase, active site; NAD(P)-binding domain superfamily; Glyceraldehyde 3-phosphate dehydrogenase, NAD(P) binding domain; Glyceraldehyde-3-phosphate dehydrogenase, type I; Glyceraldehyde/Erythrose phosphate dehydrogenase family; Glyceraldehyde 3-phosphate dehydrogenase, catalytic domain	GO:0016620; GO:0051287; GO:0006006; GO:0050661
CopciAB_264920	IPR009571	Membrane protein SUR7/Rim9-like, fungi	GO:0005886
CopciAB_265487	IPR000453; IPR020541; IPR035904	Chorismate synthase; Chorismate synthase, conserved site; Chorismate synthase AroC superfamily	GO:0004107; GO:0009073
CopciAB_265616	IPR002882; IPR038136	2-phospho-L-lactate transferase CofD; CofD-like domain superfamily	GO:0043743
CopciAB_265912	IPR000608; IPR016135	Ubiquitin-conjugating enzyme E2; Ubiquitin-conjugating enzyme/RWD-like
CopciAB_266188	IPR036396; IPR001128	Cytochrome P450 superfamily; Cytochrome P450	GO:0004497; GO:0005506; GO:0016705; GO:0020037
CopciAB_266355	IPR036910; IPR009071	High mobility group box domain superfamily; High mobility group box domain
CopciAB_266385	IPR001680; IPR019775; IPR015943; IPR020472; IPR036322	WD40 repeat; WD40 repeat, conserved site; WD40/YVTN repeat-like-containing domain superfamily; G-protein beta WD-40 repeat; WD40-repeat-containing domain superfamily	GO:0005515
CopciAB_266444	IPR023198; IPR041492; IPR036412; IPR023214; IPR006439	Phosphoglycolate phosphatase-like, domain 2; Haloacid dehalogenase-like hydrolase; HAD-like superfamily; HAD superfamily; HAD hydrolase, subfamily IA
CopciAB_266671	IPR020568; IPR000870; IPR006204; IPR036554; IPR006203; IPR014721	Ribosomal protein S5 domain 2-type fold; Homoserine kinase; GHMP kinase N-terminal domain; GHMP kinase, C-terminal domain superfamily; GHMP kinase, ATP-binding, conserved site; Ribosomal protein S5 domain 2-type fold, subgroup	GO:0004413; GO:0005524; GO:0006566
CopciAB_266692	IPR007741; IPR039927; IPR036249	Ribosomal protein/NADH dehydrogenase domain; 39S ribosomal protein L43/54S ribosomal protein L51; Thioredoxin-like superfamily	GO:0003735; GO:0032543
CopciAB_266892	IPR011707; IPR033138; IPR008972; IPR011706; IPR002355; IPR001117; IPR045087	Multicopper oxidase, N-termianl; Multicopper oxidases, conserved site; Cupredoxin; Multicopper oxidase, C-terminal; Multicopper oxidase, copper-binding site; Multicopper oxidase, type 1; Multicopper oxidase	GO:0005507; GO:0016491
CopciAB_267343	IPR044752; IPR006084; IPR029060; IPR006085; IPR019974; IPR008918; IPR032641; IPR006086; IPR036279	Exonuclease 1-like, PIN-like domain; XPG/Rad2 endonuclease; PIN-like domain superfamily; XPG, N-terminal; XPG conserved site; Helix-hairpin-helix motif, class 2; Exonuclease 1; XPG-I domain; 5'-3' exonuclease, C-terminal domain superfamily	GO:0046872; GO:0004518; GO:0016788; GO:0003677; GO:0003824; GO:0006281; GO:0035312
CopciAB_267460	IPR041805; IPR004843; IPR029052	Acid sphingomyelinase/endopolyphosphatase, metallophosphatase domain; Calcineurin-like phosphoesterase domain, ApaH type; Metallo-dependent phosphatase-like	GO:0016787
CopciAB_267547	IPR001765; IPR036874	Carbonic anhydrase; Carbonic anhydrase superfamily	GO:0004089; GO:0008270
CopciAB_267777	IPR024079; IPR008754	Metallopeptidase, catalytic domain superfamily; Peptidase M43, pregnancy-associated plasma-A	GO:0008237
CopciAB_268213	IPR008979; IPR023296; IPR006710; IPR005084	Galactose-binding-like domain superfamily; Glycosyl hydrolase, five-bladed beta-propellor domain superfamily; Glycoside hydrolase, family 43; Carbohydrate binding module family 6	GO:0004553; GO:0005975; GO:0030246
CopciAB_26826	IPR012719; IPR027410; IPR002194; IPR017998; IPR027409; IPR027413; IPR002423	T-complex protein 1, gamma subunit; TCP-1-like chaperonin intermediate domain superfamily; Chaperonin TCP-1, conserved site; Chaperone tailless complex polypeptide 1 (TCP-1); GroEL-like apical domain superfamily; GroEL-like equatorial domain superfamily; Chaperonin Cpn60/TCP-1 family	GO:0005524; GO:0006457; GO:0016887; GO:0051082
CopciAB_268422	IPR009071; IPR036910	High mobility group box domain; High mobility group box domain superfamily
CopciAB_268525	IPR041112	Nuf2, DHR10-like domain
CopciAB_268542	IPR036533; IPR003103	BAG domain superfamily; BAG domain	GO:0051087
CopciAB_268563	IPR004752; IPR036259; IPR024371	AmpG-like permease/Acetyl-coenzyme A transporter 1; MFS transporter superfamily; Acetyl-coenzyme A transporter 1-like	GO:0016020; GO:0008521; GO:0016021
CopciAB_26878	IPR018499	Tetraspanin/Peripherin	GO:0016021
CopciAB_269034	IPR027417	P-loop containing nucleoside triphosphate hydrolase
CopciAB_26911	IPR035587; IPR013785; IPR018517	DUS-like, FMN-binding domain; Aldolase-type TIM barrel; tRNA-dihydrouridine synthase, conserved site	GO:0003824; GO:0008033; GO:0017150; GO:0050660
CopciAB_269110	IPR009027; IPR011320; IPR010285; IPR027417; IPR037056	Ribosomal protein L9/RNase H1, N-terminal; Ribonuclease H1, N-terminal; DNA helicase Pif1-like; P-loop containing nucleoside triphosphate hydrolase; Ribonuclease H1, N-terminal domain superfamily	GO:0000723; GO:0003678; GO:0006281
CopciAB_269452	IPR036866; IPR001279	Ribonuclease Z/Hydroxyacylglutathione hydrolase-like; Metallo-beta-lactamase
CopciAB_26966	IPR032801; IPR036249	Peroxiredoxin-like 2A/B/C; Thioredoxin-like superfamily
CopciAB_270275	IPR037652	Mim2	GO:0045040; GO:0070096
CopciAB_270612	IPR000547; IPR007810; IPR036322	Clathrin, heavy chain/VPS, 7-fold repeat; Pep3/Vps18/deep orange; WD40-repeat-containing domain superfamily	GO:0006886; GO:0016192; GO:0005515
CopciAB_270912	IPR009617	Seipin family	GO:0019915
CopciAB_271276	IPR032466; IPR001130	Metal-dependent hydrolase; TatD family	GO:0016788
CopciAB_2714	IPR024242	Non-classical export protein 1	GO:0009306
CopciAB_271493	IPR029058; IPR014186; IPR000801	Alpha/Beta hydrolase fold; S-formylglutathione hydrolase; Esterase-like	GO:0018738; GO:0046294
CopciAB_272609	IPR023352; IPR001129	Membrane associated eicosanoid/glutathione metabolism-like domain superfamily; Membrane-associated, eicosanoid/glutathione metabolism (MAPEG) protein
CopciAB_272975	IPR006629	LPS-induced tumour necrosis factor alpha factor
CopciAB_273049	IPR011990; IPR024983	Tetratricopeptide-like helical domain superfamily; CHAT domain	GO:0005515
CopciAB_273064	IPR019410; IPR029063	Lysine methyltransferase; S-adenosyl-L-methionine-dependent methyltransferase
CopciAB_273270	IPR006840; IPR013024; IPR036568	Glutathione-specific gamma-glutamylcyclotransferase; Gamma-glutamyl cyclotransferase-like; Gamma-glutamyl cyclotransferase-like superfamily	GO:0003839; GO:0006751
CopciAB_273601	IPR020843; IPR011032; IPR013149; IPR013154; IPR000595; IPR036291	Polyketide synthase, enoylreductase domain; GroES-like superfamily; Alcohol dehydrogenase, C-terminal; Alcohol dehydrogenase, N-terminal; Cyclic nucleotide-binding domain; NAD(P)-binding domain superfamily	GO:0016491
CopciAB_273609	IPR001891; IPR036291; IPR015884; IPR037062; IPR012302; IPR012301	Malic oxidoreductase; NAD(P)-binding domain superfamily; Malic enzyme, conserved site; Malic enzyme, N-terminal domain superfamily; Malic enzyme, NAD-binding; Malic enzyme, N-terminal domain	GO:0004470; GO:0004471; GO:0051287
CopciAB_273741	IPR006913; IPR011057	CENP-V/GFA domain; Mss4-like superfamily	GO:0016846
CopciAB_274375	IPR011009; IPR006703; IPR027417; IPR000719; IPR008271	Protein kinase-like domain superfamily; AIG1-type guanine nucleotide-binding (G) domain; P-loop containing nucleoside triphosphate hydrolase; Protein kinase domain; Serine/threonine-protein kinase, active site	GO:0005525; GO:0004672; GO:0005524; GO:0006468
CopciAB_27441	IPR002130; IPR029000; IPR024936; IPR020892	Cyclophilin-type peptidyl-prolyl cis-trans isomerase domain; Cyclophilin-like domain superfamily; Cyclophilin-type peptidyl-prolyl cis-trans isomerase; Cyclophilin-type peptidyl-prolyl cis-trans isomerase, conserved site	GO:0000413; GO:0003755; GO:0006457
CopciAB_274427	IPR001155; IPR044152; IPR013785	NADH:flavin oxidoreductase/NADH oxidase, N-terminal; NADPH dehydrogenase YqjM-like; Aldolase-type TIM barrel	GO:0010181; GO:0016491; GO:0003959; GO:0050661; GO:0003824
CopciAB_274633	IPR016164; IPR004113; IPR016169; IPR016166; IPR016171; IPR036318; IPR006094	FAD-linked oxidase-like, C-terminal; FAD-linked oxidase, C-terminal; FAD-binding, type PCMH, subdomain 2; FAD-binding domain, PCMH-type; Vanillyl-alcohol oxidase, C-terminal subdomain 2; FAD-binding, type PCMH-like superfamily; FAD linked oxidase, N-terminal	GO:0003824; GO:0050660; GO:0071949; GO:0016491
CopciAB_275652	IPR000182; IPR016181	GNAT domain; Acyl-CoA N-acyltransferase	GO:0008080
CopciAB_275871	IPR039867; IPR029473; IPR025481; IPR025614; IPR016024	Protein furry/Tao3/Mor2; Cell morphogenesis central region; Cell morphogenesis protein C-terminal; Cell morphogenesis protein N-terminal; Armadillo-type fold	GO:0000902
CopciAB_276202	IPR002893	Zinc finger, MYND-type
CopciAB_276340	IPR005326; IPR037447; IPR036388; IPR036390	Plectin/S10, N-terminal; 40S Ribosomal protein S10; Winged helix-like DNA-binding domain superfamily; Winged helix DNA-binding domain superfamily
CopciAB_276400	IPR032710	NTF2-like domain superfamily
CopciAB_27642	IPR007657	Glycosyltransferase 61	GO:0016757
CopciAB_276435	IPR020846; IPR011701; IPR036259	Major facilitator superfamily domain; Major facilitator superfamily; MFS transporter superfamily	GO:0022857; GO:0055085
CopciAB_27662	IPR040961	Cop9 signalosome subunit 5 C-terminal domain
CopciAB_276821	IPR027795; IPR036393; IPR002912; IPR001048; IPR001341; IPR018042	CASTOR, ACT domain; Acetylglutamate kinase-like superfamily; ACT domain; Aspartate/glutamate/uridylate kinase; Aspartate kinase; Aspartate kinase, conserved site	GO:0004072; GO:0008652
CopciAB_276942	IPR023209; IPR006076	D-amino-acid oxidase; FAD dependent oxidoreductase	GO:0003884; GO:0046416; GO:0071949; GO:0016491
CopciAB_277281	IPR011388; IPR013866; IPR005804	Sphingolipid delta4-desaturase; Sphingolipid delta4-desaturase, N-terminal; Fatty acid desaturase domain	GO:0016021; GO:0030148; GO:0042284; GO:0006629
CopciAB_277380	IPR005036; IPR038175; IPR006047; IPR006046; IPR017853	CBM21 (carbohydrate binding type-21) domain; CBM21 domain superfamily; Glycosyl hydrolase, family 13, catalytic domain; Alpha amylase; Glycoside hydrolase superfamily	GO:0005515; GO:0003824; GO:0005975; GO:0004556; GO:0043169
CopciAB_277462	IPR007599; IPR035952	Derlin; Rhomboid-like superfamily
CopciAB_277496	IPR041679; IPR027417; IPR026122; IPR045055; IPR041677	DNA2/NAM7 helicase-like, C-terminal; P-loop containing nucleoside triphosphate hydrolase; Helicase MOV-10; DNA2/NAM7-like helicase; DNA2/NAM7 helicase, helicase domain	GO:0003723; GO:0032574; GO:0035194; GO:0004386
CopciAB_278262	IPR012479	SAP30-binding protein	GO:0006355
CopciAB_278750	IPR027417	P-loop containing nucleoside triphosphate hydrolase
CopciAB_278770	IPR018955; IPR005467; IPR036890; IPR003594; IPR039028; IPR036784	Branched-chain alpha-ketoacid dehydrogenase kinase/Pyruvate dehydrogenase kinase, N-terminal; Histidine kinase domain; Histidine kinase/HSP90-like ATPase superfamily; Histidine kinase/HSP90-like ATPase; PDK/BCKDK protein kinase; Alpha-ketoacid/pyruvate dehydrogenase kinase, N-terminal domain superfamily	GO:0004672
CopciAB_279218	IPR008754; IPR024079	Peptidase M43, pregnancy-associated plasma-A; Metallopeptidase, catalytic domain superfamily	GO:0008237
CopciAB_279416	IPR019193	Ubiquitin-conjugating enzyme E2-binding protein
CopciAB_279486	IPR005103	Glycoside hydrolase, family 61
CopciAB_280118	IPR011701; IPR036259	Major facilitator superfamily; MFS transporter superfamily	GO:0022857; GO:0055085
CopciAB_280222	IPR000719; IPR017441; IPR011009	Protein kinase domain; Protein kinase, ATP binding site; Protein kinase-like domain superfamily	GO:0004672; GO:0005524; GO:0006468
CopciAB_280527	IPR009784	Protein of unknown function DUF1349
CopciAB_280709	IPR041698; IPR029063	Methyltransferase domain 25; S-adenosyl-L-methionine-dependent methyltransferase
CopciAB_28133	IPR001853; IPR036249	DSBA-like thioredoxin domain; Thioredoxin-like superfamily	GO:0016491
CopciAB_281546	IPR013083; IPR001841	Zinc finger, RING/FYVE/PHD-type; Zinc finger, RING-type
CopciAB_281733	IPR010357; IPR036249; IPR045108	Thioredoxin domain-containing protein 17-like domain; Thioredoxin-like superfamily; Thioredoxin domain-containing protein 17-like	GO:0004601
CopciAB_282044	IPR033811; IPR016050; IPR029055; IPR023333; IPR001353	Proteasome beta 3 subunit; Proteasome beta-type subunit, conserved site; Nucleophile aminohydrolases, N-terminal; Proteasome B-type subunit; Proteasome, subunit alpha/beta	GO:0019774; GO:0043161; GO:0004298; GO:0005839; GO:0051603
CopciAB_282469	IPR036649; IPR008162	Inorganic pyrophosphatase superfamily; Inorganic pyrophosphatase	GO:0000287; GO:0004427; GO:0005737; GO:0006796
CopciAB_282840	IPR013332; IPR036291; IPR013328; IPR013752; IPR008927; IPR003710	Ketopantoate reductase, N-terminal domain; NAD(P)-binding domain superfamily; 6-phosphogluconate dehydrogenase, domain 2; Ketopantoate reductase, C-terminal domain; 6-phosphogluconate dehydrogenase-like, C-terminal domain superfamily; Ketopantoate reductase ApbA/PanE	GO:0016491; GO:0008677; GO:0015940
CopciAB_283139	IPR002885; IPR016024; IPR011990	Pentatricopeptide repeat; Armadillo-type fold; Tetratricopeptide-like helical domain superfamily	GO:0005515
CopciAB_283156	IPR013636; IPR039868	Armadillo-like helical domain-containing protein 3, C-terminal; Armadillo-like helical domain-containing protein 3-like
CopciAB_283338	IPR008422; IPR009057; IPR024333; IPR001356; IPR024441	Homeobox KN domain; Homeobox-like domain superfamily; Mating-type protein A-alpha/beta 1, N-terminal; Homeobox domain; Mating-type protein, C-terminal domain	GO:0003677; GO:0006355
CopciAB_283446	IPR007641; IPR007120; IPR007647; IPR015712; IPR007646; IPR007642; IPR007644; IPR007645; IPR007121; IPR037034; IPR037033; IPR014724	RNA polymerase Rpb2, domain 7; DNA-directed RNA polymerase, subunit 2, hybrid-binding domain; RNA polymerase Rpb2, domain 5; DNA-directed RNA polymerase, subunit 2; RNA polymerase Rpb2, domain 4; RNA polymerase Rpb2, domain 2; RNA polymerase, beta subunit, protrusion; RNA polymerase Rpb2, domain 3; RNA polymerase, beta subunit, conserved site; RNA polymerase Rpb2, domain 2 superfamily; DNA-direct…	GO:0003677; GO:0003899; GO:0006351; GO:0032549
CopciAB_283456	IPR001683; IPR036871; IPR027267	Phox homology; PX domain superfamily; AH/BAR domain superfamily	GO:0035091
CopciAB_283463	IPR009637	Transmembrane protein GPR107/GPR108-like	GO:0016021
CopciAB_283539	IPR029903; IPR036291	RmlD-like substrate binding domain; NAD(P)-binding domain superfamily
CopciAB_283650	IPR027359	Voltage-dependent channel domain superfamily
CopciAB_284515	IPR009072; IPR002119; IPR007125; IPR032458; IPR032454	Histone-fold; Histone H2A; Histone H2A/H2B/H3; Histone H2A conserved site; Histone H2A, C-terminal domain	GO:0046982; GO:0000786; GO:0003677
CopciAB_284643	IPR023395; IPR018108	Mitochondrial carrier domain superfamily; Mitochondrial substrate/solute carrier
CopciAB_285011	IPR007318; IPR024960	Phospholipid methyltransferase; Phosphatidyl-N-methylethanolamine/Phosphatidylethanolamine N-methyltransferase	GO:0006656; GO:0008757
CopciAB_285278	IPR027417; IPR003593; IPR014851; IPR003959	P-loop containing nucleoside triphosphate hydrolase; AAA+ ATPase domain; BCS1, N-terminal; ATPase, AAA-type, core	GO:0005524; GO:0016887
CopciAB_285312	IPR003959; IPR014851; IPR027417; IPR003593	ATPase, AAA-type, core; BCS1, N-terminal; P-loop containing nucleoside triphosphate hydrolase; AAA+ ATPase domain	GO:0005524; GO:0016887
CopciAB_286131	IPR032710	NTF2-like domain superfamily
CopciAB_286180	IPR041524	Glycoside hydrolase 131, catalytic N-terminal
CopciAB_286523	IPR002347; IPR036291	Short-chain dehydrogenase/reductase SDR; NAD(P)-binding domain superfamily	GO:0016491
CopciAB_286805	IPR011009; IPR011989; IPR000719; IPR017441; IPR008271; IPR016024	Protein kinase-like domain superfamily; Armadillo-like helical; Protein kinase domain; Protein kinase, ATP binding site; Serine/threonine-protein kinase, active site; Armadillo-type fold	GO:0004672; GO:0005524; GO:0006468
CopciAB_286849	IPR036908	RlpA-like domain superfamily
CopciAB_287180	IPR011935; IPR025554; IPR037291	Conserved hypothetical protein CHP02231; Domain of unknown function DUF4140; Domain of unknown function DUF4139
CopciAB_287229	IPR013702	FIST domain, N-terminal
CopciAB_287631	IPR001283; IPR014044; IPR035940	Cysteine-rich secretory protein-related; CAP domain; CAP superfamily
CopciAB_287632	IPR038869	Defect at low temperature protein 1
CopciAB_28769	IPR036249; IPR000889; IPR029760; IPR013766; IPR029759	Thioredoxin-like superfamily; Glutathione peroxidase; Glutathione peroxidase conserved site; Thioredoxin domain; Glutathione peroxidase active site	GO:0004602; GO:0006979
CopciAB_288054	IPR008011	Complex 1 LYR protein
CopciAB_288327	IPR016171; IPR004113; IPR016169; IPR016164; IPR036318; IPR016166; IPR016167; IPR006094	Vanillyl-alcohol oxidase, C-terminal subdomain 2; FAD-linked oxidase, C-terminal; FAD-binding, type PCMH, subdomain 2; FAD-linked oxidase-like, C-terminal; FAD-binding, type PCMH-like superfamily; FAD-binding domain, PCMH-type; FAD-binding, type PCMH, subdomain 1; FAD linked oxidase, N-terminal	GO:0003824; GO:0050660; GO:0071949; GO:0016491
CopciAB_288549	IPR008929	Chondroitin AC/alginate lyase
CopciAB_288628	IPR018307	AVL9/DENND6 domain
CopciAB_289564	IPR013907	Sds3-like
CopciAB_289976	IPR036514; IPR001087	SGNH hydrolase superfamily; GDSL lipase/esterase	GO:0016788
CopciAB_290094	IPR037782; IPR009072; IPR001487; IPR036427; IPR018359; IPR006565	Transcriptional activator Spt7; Histone-fold; Bromodomain; Bromodomain-like superfamily; Bromodomain, conserved site; Bromodomain associated domain	GO:0000124; GO:0046695; GO:0046982; GO:0005515
CopciAB_29031	IPR006977	Yip1 domain	GO:0016020
CopciAB_291126	IPR006073; IPR004396; IPR013029; IPR023192; IPR031167; IPR004095; IPR027417; IPR012675; IPR012676; IPR041706	GTP binding domain; Ribosome-binding ATPase YchF/Obg-like ATPase 1; YchF, C-terminal domain; TGS-like domain superfamily; OBG-type guanine nucleotide-binding (G) domain; TGS; P-loop containing nucleoside triphosphate hydrolase; Beta-grasp domain superfamily; TGS-like; YchF, N-terminal	GO:0005525
CopciAB_291372	IPR013087; IPR036236	Zinc finger C2H2-type; Zinc finger C2H2 superfamily
CopciAB_291690	IPR012912; IPR024047; IPR002893	Plasmid pRiA4b, Orf3; MM3350-like superfamily; Zinc finger, MYND-type
CopciAB_291691	IPR009332	Mediator of RNA polymerase II transcription subunit 22	GO:0003712; GO:0006357; GO:0016592
CopciAB_291832	IPR036871; IPR000270	PX domain superfamily; PB1 domain	GO:0035091; GO:0005515
CopciAB_291916	IPR001810	F-box domain	GO:0005515
CopciAB_292021	IPR004136; IPR013785	Nitronate monooxygenase; Aldolase-type TIM barrel	GO:0018580; GO:0003824
CopciAB_292047	IPR016040; IPR036291	NAD(P)-binding domain; NAD(P)-binding domain superfamily
CopciAB_29221	IPR001680; IPR024977; IPR036322; IPR037631; IPR015943; IPR020472	WD40 repeat; Anaphase-promoting complex subunit 4, WD40 domain; WD40-repeat-containing domain superfamily; mRNA export factor Gle2/RAE1; WD40/YVTN repeat-like-containing domain superfamily; G-protein beta WD-40 repeat	GO:0005515; GO:0006406
CopciAB_292223	IPR021622	Afadin/alpha-actinin-binding
CopciAB_293007	IPR000254; IPR005018; IPR035971; IPR011042; IPR015920; IPR011041	Cellulose-binding domain, fungal; DOMON domain; Cellulose-binding domain superfamily; Six-bladed beta-propeller, TolB-like; Cellobiose dehydrogenase, cytochrome domain; Soluble quinoprotein glucose/sorbosone dehydrogenase	GO:0005576; GO:0005975; GO:0030248; GO:0003824
CopciAB_293108	IPR000254; IPR015920; IPR011041; IPR011042; IPR035971; IPR005018	Cellulose-binding domain, fungal; Cellobiose dehydrogenase, cytochrome domain; Soluble quinoprotein glucose/sorbosone dehydrogenase; Six-bladed beta-propeller, TolB-like; Cellulose-binding domain superfamily; DOMON domain	GO:0005576; GO:0005975; GO:0030248; GO:0003824
CopciAB_29478	IPR001810	F-box domain	GO:0005515
CopciAB_3017	IPR019317	Brain protein I3
CopciAB_30507	IPR035913; IPR039531; IPR036710; IPR005571; IPR020609; IPR014381; IPR000783	RPB5-like RNA polymerase subunit superfamily; DNA-directed RNA polymerase subunit Rpb5-like; RNA polymerase Rpb5, N-terminal domain superfamily; RNA polymerase, Rpb5, N-terminal; Archaeal RpoH /eukaryotic RPB5 RNA polymerase subunit; DNA-directed RNA polymerase RPB5 subunit, eukaryote/virus; RNA polymerase, subunit H/Rpb5 C-terminal	GO:0003677; GO:0003899; GO:0006351
CopciAB_30510	IPR008949; IPR034686	Isoprenoid synthase domain superfamily; Terpene cyclase-like 2
CopciAB_30849	IPR045122; IPR032880; IPR027815; IPR003864; IPR022257	Calcium permeable stress-gated cation channel 1-like; Calcium permeable stress-gated cation channel 1, N-terminal transmembrane domain; 10TM putative phosphate transporter, cytosolic domain; Calcium-dependent channel, 7TM region, putative phosphate; 10TM putative phosphate transporter, extracellular tail	GO:0005227; GO:0016020
CopciAB_31236	IPR007240	Autophagy-related protein 17	GO:0006914
CopciAB_31406	IPR037069; IPR036400; IPR009100; IPR013786; IPR009075; IPR001199; IPR006089; IPR006091; IPR036250; IPR018506	Acyl-CoA dehydrogenase/oxidase, N-terminal domain superfamily; Cytochrome b5-like heme/steroid binding domain superfamily; Acyl-CoA dehydrogenase/oxidase, N-terminal and middle domain superfamily; Acyl-CoA dehydrogenase/oxidase, N-terminal; Acyl-CoA dehydrogenase/oxidase C-terminal; Cytochrome b5-like heme/steroid binding domain; Acyl-CoA dehydrogenase, conserved site; Acyl-CoA oxidase/dehydrogen…	GO:0016627; GO:0050660; GO:0003995; GO:0020037
CopciAB_3150	IPR001752; IPR027640; IPR036961; IPR027417	Kinesin motor domain; Kinesin-like protein; Kinesin motor domain superfamily; P-loop containing nucleoside triphosphate hydrolase	GO:0005524; GO:0007018; GO:0008017; GO:1990939
CopciAB_320434	IPR027417	P-loop containing nucleoside triphosphate hydrolase
CopciAB_320458	IPR035425; IPR009072; IPR001951; IPR019809	CENP-T/Histone H4, histone fold; Histone-fold; Histone H4; Histone H4, conserved site	GO:0046982; GO:0003677; GO:0000786
CopciAB_320481	IPR001722; IPR013320; IPR037019	Glycoside hydrolase, family 7; Concanavalin A-like lectin/glucanase domain superfamily; Glycoside hydrolase family 7, catalytic domain superfamily	GO:0004553; GO:0005975
CopciAB_320571	IPR005103	Glycoside hydrolase, family 61
CopciAB_320670	IPR041078	Plavaka transposase
CopciAB_321282	IPR004242	Transposon, En/Spm-like
CopciAB_321435	IPR036397	Ribonuclease H superfamily	GO:0003676
CopciAB_321808	IPR025476	Helitron helicase-like domain
CopciAB_321900	IPR027417; IPR020849; IPR001806	P-loop containing nucleoside triphosphate hydrolase; Small GTPase, Ras-type; Small GTPase	GO:0005525; GO:0007165; GO:0016020; GO:0003924
CopciAB_32193	IPR032675	Leucine-rich repeat domain superfamily
CopciAB_32214	IPR002401; IPR036396; IPR001128; IPR017972	Cytochrome P450, E-class, group I; Cytochrome P450 superfamily; Cytochrome P450; Cytochrome P450, conserved site	GO:0004497; GO:0005506; GO:0016705; GO:0020037
CopciAB_32225	IPR001128; IPR002401; IPR036396; IPR017972	Cytochrome P450; Cytochrome P450, E-class, group I; Cytochrome P450 superfamily; Cytochrome P450, conserved site	GO:0004497; GO:0005506; GO:0016705; GO:0020037
CopciAB_322250	IPR027417	P-loop containing nucleoside triphosphate hydrolase
CopciAB_322270	IPR021109	Aspartic peptidase domain superfamily
CopciAB_322726	IPR000612	Proteolipid membrane potential modulator	GO:0016021
CopciAB_322827	IPR001452; IPR036028	SH3 domain; SH3-like domain superfamily	GO:0005515
CopciAB_323201	IPR012337	Ribonuclease H-like superfamily
CopciAB_323265	IPR021109	Aspartic peptidase domain superfamily
CopciAB_323294	IPR021109	Aspartic peptidase domain superfamily
CopciAB_323571	IPR001128; IPR002401; IPR017972; IPR036396	Cytochrome P450; Cytochrome P450, E-class, group I; Cytochrome P450, conserved site; Cytochrome P450 superfamily	GO:0004497; GO:0005506; GO:0016705; GO:0020037
CopciAB_32359	IPR001810; IPR036047; IPR032675	F-box domain; F-box-like domain superfamily; Leucine-rich repeat domain superfamily	GO:0005515
CopciAB_323616	IPR005135; IPR036691	Endonuclease/exonuclease/phosphatase; Endonuclease/exonuclease/phosphatase superfamily	GO:0003824
CopciAB_323857	IPR043502	DNA/RNA polymerase superfamily
CopciAB_324258	IPR041320	CxC1-like cysteine cluster associated with KDZ transposases
CopciAB_324608	IPR000504; IPR012677; IPR035979	RNA recognition motif domain; Nucleotide-binding alpha-beta plait domain superfamily; RNA-binding domain superfamily	GO:0003676
CopciAB_324811	IPR004868; IPR043502	DNA-directed DNA polymerase, family B, mitochondria/virus; DNA/RNA polymerase superfamily	GO:0000166; GO:0003677; GO:0003887; GO:0006260
CopciAB_324852	IPR035425; IPR009072; IPR001951; IPR019809	CENP-T/Histone H4, histone fold; Histone-fold; Histone H4; Histone H4, conserved site	GO:0046982; GO:0003677; GO:0000786
CopciAB_325005	IPR036770; IPR002110; IPR020683	Ankyrin repeat-containing domain superfamily; Ankyrin repeat; Ankyrin repeat-containing domain	GO:0005515
CopciAB_325182	IPR016197	Chromo-like domain superfamily
CopciAB_325201	IPR036236; IPR014898; IPR039999	Zinc finger C2H2 superfamily; Zinc finger, C2H2, LYAR-type; Cell growth-regulating nucleolar protein	GO:0003677
CopciAB_325209	IPR025476	Helitron helicase-like domain
CopciAB_325235	IPR043502	DNA/RNA polymerase superfamily
CopciAB_325508	IPR012337	Ribonuclease H-like superfamily
CopciAB_325515	IPR021109	Aspartic peptidase domain superfamily
CopciAB_325625	IPR004242	Transposon, En/Spm-like
CopciAB_325654	IPR002110; IPR020683; IPR036770	Ankyrin repeat; Ankyrin repeat-containing domain; Ankyrin repeat-containing domain superfamily	GO:0005515
CopciAB_325725	IPR041588	Integrase zinc-binding domain
CopciAB_325809	IPR001878	Zinc finger, CCHC-type	GO:0003676; GO:0008270
CopciAB_325866	IPR001950; IPR005873; IPR036877	SUI1 domain; DENR family, eukaryotes; SUI1 domain superfamily	GO:0003743; GO:0006413
CopciAB_325969	IPR007268	Rad9/Ddc1	GO:0000077; GO:0030896
CopciAB_325999	IPR001878	Zinc finger, CCHC-type	GO:0003676; GO:0008270
CopciAB_326046	IPR001680; IPR011047; IPR015943	WD40 repeat; Quinoprotein alcohol dehydrogenase-like superfamily; WD40/YVTN repeat-like-containing domain superfamily	GO:0005515
CopciAB_326094	IPR027417; IPR010285	P-loop containing nucleoside triphosphate hydrolase; DNA helicase Pif1-like	GO:0000723; GO:0003678; GO:0006281
CopciAB_326191	IPR041078	Plavaka transposase
CopciAB_326915	IPR012337	Ribonuclease H-like superfamily
CopciAB_326916	IPR012337	Ribonuclease H-like superfamily
CopciAB_326987	IPR016197	Chromo-like domain superfamily
CopciAB_327194	IPR000232; IPR036390; IPR027725; IPR036388	Heat shock factor (HSF)-type, DNA-binding; Winged helix DNA-binding domain superfamily; Heat shock transcription factor family; Winged helix-like DNA-binding domain superfamily	GO:0003700; GO:0006355; GO:0043565
CopciAB_327339	IPR036397	Ribonuclease H superfamily	GO:0003676
CopciAB_327403	IPR021109	Aspartic peptidase domain superfamily
CopciAB_327445	IPR025476	Helitron helicase-like domain
CopciAB_327689	IPR036691	Endonuclease/exonuclease/phosphatase superfamily
CopciAB_327719	IPR041588	Integrase zinc-binding domain
CopciAB_327746	IPR013169	mRNA splicing factor Cwf18-like
CopciAB_327802	IPR003812; IPR036597; IPR040198	Fido domain; Fido-like domain superfamily; Fido domain-containing protein
CopciAB_327886	IPR036770; IPR002110; IPR020683	Ankyrin repeat-containing domain superfamily; Ankyrin repeat; Ankyrin repeat-containing domain	GO:0005515
CopciAB_327939	IPR008493; IPR031318	Domain of unknown function DUF775; OPI10 family
CopciAB_327978	IPR036691	Endonuclease/exonuclease/phosphatase superfamily
CopciAB_328012	IPR035992; IPR000772	Ricin B-like lectins; Ricin B, lectin domain
CopciAB_328037	IPR009018; IPR008832; IPR039914; IPR039432	Signal recognition particle, SRP9/SRP14 subunit; Signal recognition particle, SRP9 subunit; Signal recognition particle SRP9; SRP9 domain	GO:0006614; GO:0008312; GO:0048500; GO:0045900
CopciAB_328523	IPR015943	WD40/YVTN repeat-like-containing domain superfamily	GO:0005515
CopciAB_328554	IPR013762; IPR011010	Integrase-like, catalytic domain superfamily; DNA breaking-rejoining enzyme, catalytic core	GO:0003677; GO:0006310; GO:0015074
CopciAB_329040	IPR043128; IPR043502	Reverse transcriptase/Diguanylate cyclase domain; DNA/RNA polymerase superfamily
CopciAB_329181	IPR021109	Aspartic peptidase domain superfamily
CopciAB_329287	IPR038551; IPR000892	Ribosomal protein S26e superfamily; Ribosomal protein S26e	GO:0003735; GO:0005840; GO:0006412
CopciAB_329336	IPR011004	Trimeric LpxA-like superfamily
CopciAB_329447	IPR021109	Aspartic peptidase domain superfamily
CopciAB_329481	IPR013762; IPR011010	Integrase-like, catalytic domain superfamily; DNA breaking-rejoining enzyme, catalytic core	GO:0003677; GO:0006310; GO:0015074
CopciAB_329575	IPR020683; IPR036770; IPR002110	Ankyrin repeat-containing domain; Ankyrin repeat-containing domain superfamily; Ankyrin repeat	GO:0005515
CopciAB_329706	IPR017423	tRNA (adenine(58)-N(1))-methyltransferase non-catalytic subunit TRM6	GO:0030488; GO:0031515
CopciAB_329734	IPR027417	P-loop containing nucleoside triphosphate hydrolase
CopciAB_329829	IPR024983	CHAT domain
CopciAB_331345	IPR020683; IPR036770; IPR002110	Ankyrin repeat-containing domain; Ankyrin repeat-containing domain superfamily; Ankyrin repeat	GO:0005515
CopciAB_331700	IPR003593; IPR036770; IPR020683; IPR002110; IPR027417	AAA+ ATPase domain; Ankyrin repeat-containing domain superfamily; Ankyrin repeat-containing domain; Ankyrin repeat; P-loop containing nucleoside triphosphate hydrolase	GO:0005515
CopciAB_332249	IPR036691	Endonuclease/exonuclease/phosphatase superfamily
CopciAB_332461	IPR012875	Succinate dehydrogenase assembly factor 4
CopciAB_332489	IPR020683; IPR036770; IPR002110	Ankyrin repeat-containing domain; Ankyrin repeat-containing domain superfamily; Ankyrin repeat	GO:0005515
CopciAB_334272	IPR009057; IPR001356; IPR017970	Homeobox-like domain superfamily; Homeobox domain; Homeobox, conserved site	GO:0003677; GO:0000981; GO:0006355
CopciAB_33496	IPR027796	OTT_1508-like deaminase
CopciAB_335043	IPR043502; IPR041577	DNA/RNA polymerase superfamily; Reverse transcriptase/retrotransposon-derived protein, RNase H-like domain
CopciAB_335253	IPR010285; IPR027417	DNA helicase Pif1-like; P-loop containing nucleoside triphosphate hydrolase	GO:0000723; GO:0003678; GO:0006281
CopciAB_336239	IPR012258; IPR009100; IPR029320; IPR036250; IPR037069	Acyl-CoA oxidase; Acyl-CoA dehydrogenase/oxidase, N-terminal and middle domain superfamily; Acyl-coenzyme A oxidase, N-terminal; Acyl-CoA dehydrogenase-like, C-terminal; Acyl-CoA dehydrogenase/oxidase, N-terminal domain superfamily	GO:0003997; GO:0005777; GO:0006631; GO:0071949; GO:0016627; GO:0050660
CopciAB_336735	IPR023209	D-amino-acid oxidase	GO:0003884; GO:0046416; GO:0071949
CopciAB_337354	IPR029058	Alpha/Beta hydrolase fold
CopciAB_337743	IPR036915; IPR013763; IPR006671	Cyclin-like superfamily; Cyclin-like; Cyclin, N-terminal
CopciAB_337843	IPR001810; IPR036047	F-box domain; F-box-like domain superfamily	GO:0005515
CopciAB_337904	IPR040648	HMG domain-containing protein 3, CxC4 like cysteine cluster
CopciAB_339173	IPR010998	Integrase/recombinase, N-terminal
CopciAB_341385	IPR009072; IPR003195	Histone-fold; Transcription initiation factor IID, subunit 13	GO:0046982; GO:0006366
CopciAB_341661	IPR007757; IPR045123; IPR029063; IPR002052	MT-A70-like; N6-adenosine-methyltransferase non-catalytic subunit METTL14-like; S-adenosyl-L-methionine-dependent methyltransferase; DNA methylase, N-6 adenine-specific, conserved site	GO:0003676; GO:0008168; GO:0032259
CopciAB_341797	IPR003918; IPR001750; IPR010227	NADH:ubiquinone oxidoreductase; NADH:quinone oxidoreductase/Mrp antiporter, membrane subunit; NADH-quinone oxidoreductase, chain M/4	GO:0008137; GO:0042773
CopciAB_341985	IPR021109	Aspartic peptidase domain superfamily
CopciAB_342316	IPR001810	F-box domain	GO:0005515
CopciAB_343248	IPR029481	ABC-transporter, N-terminal domain
CopciAB_34366	IPR032675	Leucine-rich repeat domain superfamily
CopciAB_343691	IPR002500; IPR014729	Phosphoadenosine phosphosulphate reductase; Rossmann-like alpha/beta/alpha sandwich fold	GO:0003824
CopciAB_34441	IPR002867; IPR017907; IPR031127; IPR044066; IPR013083	IBR domain; Zinc finger, RING-type, conserved site; E3 ubiquitin ligase RBR family; TRIAD supradomain; Zinc finger, RING/FYVE/PHD-type	GO:0004842; GO:0016567
CopciAB_344553	IPR020683; IPR027417; IPR002110; IPR036770	Ankyrin repeat-containing domain; P-loop containing nucleoside triphosphate hydrolase; Ankyrin repeat; Ankyrin repeat-containing domain superfamily	GO:0005515
CopciAB_344556	IPR040976	Fungal-type protein kinase
CopciAB_345776	IPR010285; IPR027417	DNA helicase Pif1-like; P-loop containing nucleoside triphosphate hydrolase	GO:0000723; GO:0003678; GO:0006281
CopciAB_345989	IPR001356; IPR009057	Homeobox domain; Homeobox-like domain superfamily	GO:0003677
CopciAB_346911	IPR013087	Zinc finger C2H2-type
CopciAB_346991	IPR007111; IPR027417; IPR011990; IPR036537	NACHT nucleoside triphosphatase; P-loop containing nucleoside triphosphate hydrolase; Tetratricopeptide-like helical domain superfamily; Adaptor protein Cbl, N-terminal domain superfamily	GO:0005515; GO:0007166
CopciAB_347189	IPR006600	HTH CenpB-type DNA-binding domain
CopciAB_347224	IPR038765	Papain-like cysteine peptidase superfamily
CopciAB_34806	IPR007135	Ubiquitin-like-conjugating enzyme Atg3/Atg10	GO:0019787
CopciAB_348218	IPR011022; IPR024391; IPR014752	Arrestin C-terminal-like domain; LDB19, N-terminal; Arrestin-like, C-terminal
CopciAB_348396	IPR040521	Kyakuja-Dileera-Zisupton transposase
CopciAB_349315	IPR014812	Vacuolar protein sorting-associated protein 51
CopciAB_350001	IPR012337	Ribonuclease H-like superfamily
CopciAB_350074	IPR018625	Protein Pet100	GO:0005739; GO:0033617
CopciAB_350540	IPR012337	Ribonuclease H-like superfamily
CopciAB_351135	IPR009071; IPR006780; IPR036910	High mobility group box domain; YABBY protein; High mobility group box domain superfamily	GO:0007275
CopciAB_351563	IPR012337	Ribonuclease H-like superfamily
CopciAB_351790	IPR041577; IPR043502	Reverse transcriptase/retrotransposon-derived protein, RNase H-like domain; DNA/RNA polymerase superfamily
CopciAB_352445	IPR017151; IPR001878; IPR027073; IPR041412; IPR004859	5'-3' exoribonuclease type 2; Zinc finger, CCHC-type; 5'-3' exoribonuclease; Xrn1, helical domain; Putative 5-3 exonuclease	GO:0004534; GO:0005634; GO:0006139; GO:0003676; GO:0008270; GO:0004527
CopciAB_352446	IPR027417; IPR010285; IPR025476	P-loop containing nucleoside triphosphate hydrolase; DNA helicase Pif1-like; Helitron helicase-like domain	GO:0000723; GO:0003678; GO:0006281
CopciAB_35248	IPR000555; IPR037518; IPR024969; IPR033859	JAB1/MPN/MOV34 metalloenzyme domain; MPN domain; Rpn11/EIF3F, C-terminal; COP9 signalosome subunit 6	GO:0005515; GO:0008237; GO:0070122; GO:0000338; GO:0008180
CopciAB_353298	IPR000289; IPR012340	Ribosomal protein S28e; Nucleic acid-binding, OB-fold	GO:0003735; GO:0005840; GO:0006412
CopciAB_353420	IPR041078	Plavaka transposase
CopciAB_353528	IPR040521	Kyakuja-Dileera-Zisupton transposase
CopciAB_353760	IPR016024; IPR011989; IPR024395; IPR034085; IPR045110; IPR021133	Armadillo-type fold; Armadillo-like helical; CLASP N-terminal domain; TOG domain; XMAP215 family; HEAT, type 2	GO:0007051; GO:0030951; GO:0046785; GO:0051010; GO:0061863
CopciAB_353769	IPR006555; IPR027417; IPR001945; IPR010643; IPR014013; IPR002464; IPR010614; IPR006554; IPR013020; IPR045028	ATP-dependent helicase, C-terminal; P-loop containing nucleoside triphosphate hydrolase; RAD3/XPD family; Helical and beta-bridge domain; Helicase superfamily 1/2, ATP-binding domain, DinG/Rad3-type; DNA/RNA helicase, ATP-dependent, DEAH-box type, conserved site; DEAD2; Helicase-like, DEXD box c2 type; ATP-dependent helicase Rad3/Chl1-like; Helicase superfamily 1/2, DinG/Rad3-like	GO:0003676; GO:0004386; GO:0005524; GO:0006139; GO:0016818; GO:0003677; GO:0003678; GO:0005634; GO:0006289
CopciAB_353775	IPR027246; IPR037930; IPR023614	Eukaryotic porin/Tom40; Tom40; Porin domain superfamily	GO:0005741; GO:0055085; GO:0008320; GO:0030150
CopciAB_353781	IPR026963; IPR036265; IPR032566	Aprataxin-like; HIT-like superfamily; Aprataxin, C2HE/C2H2/C2HC zinc finger	GO:0003677; GO:0006281; GO:0033699
CopciAB_353817	IPR008972	Cupredoxin
CopciAB_353829	IPR036163; IPR006121	Heavy metal-associated domain superfamily; Heavy metal-associated domain, HMA	GO:0046872
CopciAB_353857	IPR002347; IPR036291	Short-chain dehydrogenase/reductase SDR; NAD(P)-binding domain superfamily	GO:0016491
CopciAB_353871	IPR036249; IPR021149	Thioredoxin-like superfamily; Oligosaccharyl transferase complex, subunit OST3/OST6
CopciAB_353882	IPR029063; IPR019410	S-adenosyl-L-methionine-dependent methyltransferase; Lysine methyltransferase
CopciAB_353894	IPR019384; IPR016024	FHF complex subunit HOOK interacting protein; Armadillo-type fold
CopciAB_353895	IPR014892; IPR036388; IPR004365; IPR012340; IPR040260	Replication protein A, C-terminal; Winged helix-like DNA-binding domain superfamily; OB-fold nucleic acid binding domain, AA-tRNA synthetase-type; Nucleic acid-binding, OB-fold; Replication factor A protein-like	GO:0003676
CopciAB_353910	IPR013761; IPR000719; IPR001660; IPR029458; IPR008271; IPR017441; IPR011009	Sterile alpha motif/pointed domain superfamily; Protein kinase domain; Sterile alpha motif domain; Ras-binding domain of Byr2; Serine/threonine-protein kinase, active site; Protein kinase, ATP binding site; Protein kinase-like domain superfamily	GO:0004672; GO:0005524; GO:0006468; GO:0005515
CopciAB_353931	IPR000772; IPR035992	Ricin B, lectin domain; Ricin B-like lectins
CopciAB_353965	IPR002685; IPR029044	Glycosyl transferase, family 15; Nucleotide-diphospho-sugar transferases	GO:0000030; GO:0006486; GO:0016020
CopciAB_353985	IPR035445; IPR003169; IPR039905	GYF-like domain superfamily; GYF domain; CD2 antigen cytoplasmic tail-binding protein 2/Lin1	GO:0005515; GO:0005682
CopciAB_353988	IPR037679; IPR026000	Anaphase-promoting complex subunit 5; Anaphase-promoting complex subunit 5 domain	GO:0005680
CopciAB_353997	IPR003245; IPR008972	Phytocyanin domain; Cupredoxin	GO:0009055
CopciAB_354022	IPR006595; IPR013083; IPR044063; IPR006594; IPR045098; IPR027711; IPR024964; IPR037683	CTLH, C-terminal LisH motif; Zinc finger, RING/FYVE/PHD-type; Gid-type RING finger domain; LIS1 homology motif; Fyv10 family; Rmd5; CTLH/CRA C-terminal to LisH motif domain; Rmd5, degenerated RING (dRING) finger	GO:0061630; GO:0005515; GO:0004842; GO:0043161
CopciAB_354024	IPR035899; IPR000219	Dbl homology (DH) domain superfamily; Dbl homology (DH) domain	GO:0005085
CopciAB_354027	IPR016558; IPR007238	DNA primase, large subunit, eukaryotic; DNA primase large subunit, eukaryotic/archaeal	GO:0006269
CopciAB_354028	IPR006575; IPR016135; IPR040213; IPR032378	RWD domain; Ubiquitin-conjugating enzyme/RWD-like; GIR2-like; ZC3H15/TMA46 family, C-terminal	GO:0005515
CopciAB_354030	IPR036427; IPR001487; IPR018359	Bromodomain-like superfamily; Bromodomain; Bromodomain, conserved site	GO:0005515
CopciAB_354040	IPR003439; IPR027417; IPR003593; IPR017871	ABC transporter-like, ATP-binding domain; P-loop containing nucleoside triphosphate hydrolase; AAA+ ATPase domain; ABC transporter-like, conserved site	GO:0005524
CopciAB_354058	IPR018788	Proteasome assembly chaperone 3	GO:0043248
CopciAB_354082	IPR036890; IPR037198; IPR014790; IPR014721; IPR020568; IPR042120; IPR013507; IPR014762; IPR038973; IPR002099	Histidine kinase/HSP90-like ATPase superfamily; MutL, C-terminal domain superfamily; MutL, C-terminal, dimerisation; Ribosomal protein S5 domain 2-type fold, subgroup; Ribosomal protein S5 domain 2-type fold; MutL, C-terminal domain, dimerisation subdomain; DNA mismatch repair protein, S5 domain 2-like; DNA mismatch repair, conserved site; DNA mismatch repair protein MutL/Mlh/Pms; DNA mismatch re…	GO:0005524; GO:0006298; GO:0030983; GO:0016887; GO:0032300
CopciAB_354090	IPR002110; IPR036770; IPR020683; IPR027417	Ankyrin repeat; Ankyrin repeat-containing domain superfamily; Ankyrin repeat-containing domain; P-loop containing nucleoside triphosphate hydrolase	GO:0005515
CopciAB_354105	IPR001128; IPR036396; IPR002401	Cytochrome P450; Cytochrome P450 superfamily; Cytochrome P450, E-class, group I	GO:0004497; GO:0005506; GO:0016705; GO:0020037
CopciAB_354109	IPR033133; IPR001313; IPR011989; IPR016024; IPR033712	Pumilio homology domain; Pumilio RNA-binding repeat; Armadillo-like helical; Armadillo-type fold; Pumilio, RNA binding domain	GO:0003723
CopciAB_354157	IPR008948; IPR000362; IPR009049; IPR029419; IPR022761; IPR020557; IPR024083	L-Aspartase-like; Fumarate lyase family; Argininosuccinate lyase; Argininosuccinate lyase, C-terminal; Fumarate lyase, N-terminal; Fumarate lyase, conserved site; Fumarase/histidase, N-terminal	GO:0003824; GO:0004056; GO:0042450
CopciAB_354167	IPR024340; IPR024880; IPR024298	Sec16, central conserved domain; COPII coat assembly protein, Sec16; Ancestral coatomer element 1, Sec16/Sec31	GO:0006914; GO:0048208
CopciAB_354193	IPR021102	Peptide-N4-(N-acetyl-beta-glucosaminyl)asparagine amidase A
CopciAB_354219	IPR001932; IPR036457; IPR039123	PPM-type phosphatase domain; PPM-type phosphatase domain superfamily; Protein phosphatase 2C	GO:0016791
CopciAB_354233	IPR036736; IPR020845; IPR010071; IPR001242; IPR042099; IPR000873; IPR009081; IPR006162; IPR023213; IPR020806	ACP-like superfamily; AMP-binding, conserved site; Amino acid adenylation domain; Condensation domain; ANL, N-terminal domain; AMP-dependent synthetase/ligase; Phosphopantetheine binding ACP domain; Phosphopantetheine attachment site; Chloramphenicol acetyltransferase-like domain superfamily; Polyketide synthase, phosphopantetheine-binding domain	GO:0003824; GO:0031177
CopciAB_354269	IPR032675	Leucine-rich repeat domain superfamily
CopciAB_354278	IPR000058; IPR035896	Zinc finger, AN1-type; AN1-like Zinc finger	GO:0008270
CopciAB_354280	IPR027417; IPR001019; IPR011025	P-loop containing nucleoside triphosphate hydrolase; Guanine nucleotide binding protein (G-protein), alpha subunit; G protein alpha subunit, helical insertion	GO:0003924; GO:0007186; GO:0019001; GO:0031683; GO:0007165
CopciAB_354296	IPR015424; IPR004838; IPR015421; IPR000796; IPR015422; IPR004839	Pyridoxal phosphate-dependent transferase; Aminotransferases, class-I, pyridoxal-phosphate-binding site; Pyridoxal phosphate-dependent transferase, major domain; Aspartate/other aminotransferase; Pyridoxal phosphate-dependent transferase, small domain; Aminotransferase, class I/classII	GO:0003824; GO:0009058; GO:0030170; GO:0006520; GO:0008483
CopciAB_354298	IPR018796	Cytochrome c oxidase assembly factor 8	GO:0097193
CopciAB_354306	IPR045100; IPR002058; IPR043519	TUTase nucleotidyltransferase domain; PAP/25A-associated; Nucleotidyltransferase superfamily	GO:0016779
CopciAB_354308	IPR025451	Domain of unknown function DUF4211
CopciAB_354321	IPR001650; IPR014001; IPR027417; IPR038718; IPR000330; IPR013967	Helicase, C-terminal; Helicase superfamily 1/2, ATP-binding domain; P-loop containing nucleoside triphosphate hydrolase; SNF2-like, N-terminal domain superfamily; SNF2, N-terminal; Rad54, N-terminal	GO:0005524; GO:0070615; GO:0016817
CopciAB_354354	IPR000612	Proteolipid membrane potential modulator	GO:0016021
CopciAB_354355	IPR007014	FUN14
CopciAB_354362	IPR001623; IPR000326; IPR036938; IPR036869; IPR018253	DnaJ domain; Phosphatidic acid phosphatase type 2/haloperoxidase; Phosphatidic acid phosphatase type 2/haloperoxidase superfamily; Chaperone J-domain superfamily; DnaJ domain, conserved site
CopciAB_354375	IPR015943; IPR036322; IPR001680; IPR011044	WD40/YVTN repeat-like-containing domain superfamily; WD40-repeat-containing domain superfamily; WD40 repeat; Quinoprotein amine dehydrogenase, beta chain-like	GO:0005515
CopciAB_354382	IPR003653; IPR038765	Ulp1 protease family, C-terminal catalytic domain; Papain-like cysteine peptidase superfamily	GO:0006508; GO:0008234
CopciAB_354384	IPR011009; IPR008271; IPR000719; IPR017441	Protein kinase-like domain superfamily; Serine/threonine-protein kinase, active site; Protein kinase domain; Protein kinase, ATP binding site	GO:0004672; GO:0006468; GO:0005524
CopciAB_354440	IPR036427; IPR043509; IPR001487; IPR027353; IPR038336	Bromodomain-like superfamily; Brdt, bromodomain, repeat II; Bromodomain; NET domain; NET domain superfamily	GO:0005515
CopciAB_354442	IPR039261; IPR013130; IPR017927; IPR013121; IPR017938; IPR013112	Ferredoxin-NADP reductase (FNR), nucleotide-binding domain; Ferric reductase transmembrane component-like domain; FAD-binding domain, ferredoxin reductase-type; Ferric reductase, NAD binding domain; Riboflavin synthase-like beta-barrel; FAD-binding 8	GO:0016491
CopciAB_354444	IPR001841; IPR004331; IPR013083; IPR017907	Zinc finger, RING-type; SPX domain; Zinc finger, RING/FYVE/PHD-type; Zinc finger, RING-type, conserved site
CopciAB_354483	IPR001338	Hydrophobin	GO:0005199; GO:0009277
CopciAB_354497	IPR011989; IPR016024; IPR032430; IPR035309; IPR021843	Armadillo-like helical; Armadillo-type fold; Proteasome activator Blm10, mid region; Proteasome activator complex subunit 4; Proteasome activator complex subunit 4 C-terminal domain	GO:0016504; GO:0070577; GO:0070628
CopciAB_354499	IPR007269	Isoprenylcysteine carboxyl methyltransferase	GO:0004671; GO:0006481; GO:0016021
CopciAB_354501	IPR040976; IPR011009	Fungal-type protein kinase; Protein kinase-like domain superfamily
CopciAB_354559	IPR029044; IPR001173	Nucleotide-diphospho-sugar transferases; Glycosyltransferase 2-like
CopciAB_354582	IPR016589; IPR011856; IPR006677; IPR006676; IPR036167	tRNA-splicing endonuclease, SEN2 subunit; tRNA endonuclease-like domain superfamily; tRNA intron endonuclease, catalytic domain-like; tRNA-splicing endonuclease; tRNA intron endonuclease, catalytic domain-like superfamily	GO:0000213; GO:0000214; GO:0006388; GO:0003676; GO:0004518
CopciAB_354584	IPR001128; IPR036396; IPR041539; IPR040898	Cytochrome P450; Cytochrome P450 superfamily; CxC5 like cysteine cluster associated with KDZ; CxC6 like cysteine cluster associated with KDZ	GO:0004497; GO:0005506; GO:0016705; GO:0020037
CopciAB_354594	IPR024512	Small subunit of serine palmitoyltransferase-like
CopciAB_354595	IPR011989; IPR016024; IPR032430; IPR035309; IPR021843	Armadillo-like helical; Armadillo-type fold; Proteasome activator Blm10, mid region; Proteasome activator complex subunit 4; Proteasome activator complex subunit 4 C-terminal domain	GO:0016504; GO:0070577; GO:0070628
CopciAB_354601	IPR000286; IPR037138; IPR023801; IPR023696; IPR003084	Histone deacetylase family; Histone deacetylase domain superfamily; Histone deacetylase domain; Ureohydrolase domain superfamily; Histone deacetylase	GO:0004407; GO:0016575
CopciAB_354610	IPR024169; IPR015424; IPR015421; IPR015422; IPR000192; IPR020578	Serine-pyruvate aminotransferase/2-aminoethylphosphonate-pyruvate transaminase; Pyridoxal phosphate-dependent transferase; Pyridoxal phosphate-dependent transferase, major domain; Pyridoxal phosphate-dependent transferase, small domain; Aminotransferase class V domain; Aminotransferase class-V, pyridoxal-phosphate binding site	GO:0003824
CopciAB_354661	IPR039429; IPR015422; IPR001085; IPR015424; IPR015421; IPR019798	Serine hydroxymethyltransferase-like domain; Pyridoxal phosphate-dependent transferase, small domain; Serine hydroxymethyltransferase; Pyridoxal phosphate-dependent transferase; Pyridoxal phosphate-dependent transferase, major domain; Serine hydroxymethyltransferase, pyridoxal phosphate binding site	GO:0003824; GO:0004372; GO:0019264; GO:0030170; GO:0035999
CopciAB_354663	IPR019734; IPR011990	Tetratricopeptide repeat; Tetratricopeptide-like helical domain superfamily	GO:0005515
CopciAB_354674	IPR001338	Hydrophobin	GO:0005199; GO:0009277
CopciAB_354692	IPR019531	Peroxisomal membrane protein 4
CopciAB_354703	IPR036188; IPR007867; IPR012132; IPR000172	FAD/NAD(P)-binding domain superfamily; Glucose-methanol-choline oxidoreductase, C-terminal; Glucose-methanol-choline oxidoreductase; Glucose-methanol-choline oxidoreductase, N-terminal	GO:0016614; GO:0050660
CopciAB_354710	IPR001680; IPR015943; IPR027417; IPR007111; IPR036322; IPR036537; IPR019775; IPR020472	WD40 repeat; WD40/YVTN repeat-like-containing domain superfamily; P-loop containing nucleoside triphosphate hydrolase; NACHT nucleoside triphosphatase; WD40-repeat-containing domain superfamily; Adaptor protein Cbl, N-terminal domain superfamily; WD40 repeat, conserved site; G-protein beta WD-40 repeat	GO:0005515; GO:0007166
CopciAB_354711	IPR000467; IPR013087; IPR003604; IPR022755; IPR036236	G-patch domain; Zinc finger C2H2-type; Matrin/U1-C-like, C2H2-type zinc finger; Zinc finger, double-stranded RNA binding; Zinc finger C2H2 superfamily	GO:0003676; GO:0008270
CopciAB_354720	IPR035952; IPR022764	Rhomboid-like superfamily; Peptidase S54, rhomboid domain	GO:0004252; GO:0016021
CopciAB_354745	IPR022658; IPR009061; IPR000465; IPR022656; IPR037129	XPA, conserved site; Putative DNA-binding domain superfamily; XPA; XPA, C-terminal; XPA domain superfamily	GO:0003684; GO:0006289
CopciAB_354746	IPR011009; IPR004166	Protein kinase-like domain superfamily; MHCK/EF2 kinase	GO:0004674; GO:0005524; GO:0006468
CopciAB_354747	IPR000727; IPR039897; IPR039899	Target SNARE coiled-coil homology domain; BET1-like protein; BET1, SNARE domain	GO:0015031; GO:0030173
CopciAB_354748	IPR009003	Peptidase S1, PA clan
CopciAB_354765	IPR018814	Protein of unknown function DUF5427
CopciAB_354794	IPR015943; IPR001680; IPR036322	WD40/YVTN repeat-like-containing domain superfamily; WD40 repeat; WD40-repeat-containing domain superfamily	GO:0005515
CopciAB_354806	IPR031463	MICOS complex subunit Mic12	GO:0042407; GO:0044284; GO:0061617
CopciAB_354841	IPR012341; IPR007822	Six-hairpin glycosidase-like superfamily; Lanthionine synthetase C-like	GO:0005975
CopciAB_354852	IPR027417	P-loop containing nucleoside triphosphate hydrolase
CopciAB_354859	IPR001223; IPR036573; IPR003610; IPR001579; IPR017853	Glycoside hydrolase family 18, catalytic domain; Carbohydrate-binding module superfamily 5/12; Carbohydrate-binding module family 5/12; Glycosyl hydrolases family 18 (GH18) active site; Glycoside hydrolase superfamily	GO:0005975; GO:0004553; GO:0005576; GO:0030246
CopciAB_354878	IPR001680; IPR015943; IPR001810; IPR036322; IPR036047; IPR019775	WD40 repeat; WD40/YVTN repeat-like-containing domain superfamily; F-box domain; WD40-repeat-containing domain superfamily; F-box-like domain superfamily; WD40 repeat, conserved site	GO:0005515
CopciAB_354947	IPR011009; IPR001789; IPR000719; IPR011006; IPR008271; IPR035965; IPR000961	Protein kinase-like domain superfamily; Signal transduction response regulator, receiver domain; Protein kinase domain; CheY-like superfamily; Serine/threonine-protein kinase, active site; PAS domain superfamily; AGC-kinase, C-terminal	GO:0000160; GO:0004672; GO:0005524; GO:0006468; GO:0004674
CopciAB_354984	IPR011333	SKP1/BTB/POZ domain superfamily
CopciAB_354994	IPR001623; IPR036869	DnaJ domain; Chaperone J-domain superfamily
CopciAB_355007	IPR036412; IPR011948; IPR023214; IPR004274	HAD-like superfamily; Dullard phosphatase domain, eukaryotic; HAD superfamily; FCP1 homology domain	GO:0016791
CopciAB_355021	IPR019479; IPR013766; IPR045020; IPR024706; IPR000866; IPR036249	Peroxiredoxin, C-terminal; Thioredoxin domain; 1-Cys peroxiredoxin; Peroxiredoxin, AhpC-type; Alkyl hydroperoxide reductase subunit C/ Thiol specific antioxidant; Thioredoxin-like superfamily	GO:0051920; GO:0008379; GO:0098869; GO:0016209; GO:0016491
CopciAB_355044	IPR005764; IPR029057; IPR000836	Adenine phosphoribosyl transferase; Phosphoribosyltransferase-like; Phosphoribosyltransferase domain	GO:0003999; GO:0005737; GO:0006168; GO:0009116
CopciAB_355051	IPR016439; IPR006634; IPR013599	Sphingosine N-acyltransferase Lag1/Lac1-like; TRAM/LAG1/CLN8 homology domain; TRAM1-like protein	GO:0046513; GO:0050291; GO:0016021
CopciAB_355064	IPR012677; IPR000504; IPR035979; IPR034215	Nucleotide-binding alpha-beta plait domain superfamily; RNA recognition motif domain; RNA-binding domain superfamily; RBM42, RNA recognition motif	GO:0003676
CopciAB_355089	IPR033599	RNA polymerase I transcription initiation factor TAF1B/Rrn7	GO:0001164; GO:0001188; GO:0006360; GO:0070860
CopciAB_355123	IPR005024	Snf7 family	GO:0007034
CopciAB_355133	IPR045014; IPR032816	Transmembrane protein 41A/B; SNARE associated Golgi protein
CopciAB_355135	IPR001841; IPR006845; IPR017907; IPR013083	Zinc finger, RING-type; Pex, N-terminal; Zinc finger, RING-type, conserved site; Zinc finger, RING/FYVE/PHD-type
CopciAB_355148	IPR019529; IPR000727	SNARE-complex protein Syntaxin-18, N-terminal; Target SNARE coiled-coil homology domain
CopciAB_355151	IPR011009; IPR000719; IPR008271; IPR017441	Protein kinase-like domain superfamily; Protein kinase domain; Serine/threonine-protein kinase, active site; Protein kinase, ATP binding site	GO:0004672; GO:0005524; GO:0006468
CopciAB_355160	IPR010619	Putative threonine/serine exporter
CopciAB_355179	IPR013215; IPR006276; IPR038071; IPR002629	Cobalamin-independent methionine synthase MetE, N-terminal; Cobalamin-independent methionine synthase; UROD/MetE-like superfamily; Cobalamin-independent methionine synthase MetE, C-terminal/archaeal	GO:0003871; GO:0008270; GO:0008652; GO:0009086
CopciAB_355184	IPR000704; IPR035991; IPR016149	Casein kinase II, regulatory subunit; Casein kinase II subunit beta-like; Casein kinase II, regulatory subunit, N-terminal	GO:0005956; GO:0019887
CopciAB_355199	IPR016135; IPR000608	Ubiquitin-conjugating enzyme/RWD-like; Ubiquitin-conjugating enzyme E2
CopciAB_355212	IPR036864; IPR001138	Zn(2)-C6 fungal-type DNA-binding domain superfamily; Zn(2)-C6 fungal-type DNA-binding domain	GO:0000981; GO:0006355; GO:0008270
CopciAB_355220	IPR029044; IPR007577	Nucleotide-diphospho-sugar transferases; Glycosyltransferase, DXD sugar-binding motif
CopciAB_355230	IPR007676	Ribophorin I	GO:0006486; GO:0016021
CopciAB_355234	IPR003165; IPR032472; IPR032473; IPR036397; IPR032474; IPR014811; IPR012337; IPR036085	Piwi domain; Argonaute linker 2 domain; Protein argonaute, Mid domain; Ribonuclease H superfamily; Protein argonaute, N-terminal; Argonaute, linker 1 domain; Ribonuclease H-like superfamily; PAZ domain superfamily	GO:0003676; GO:0005515
CopciAB_355256	IPR010989; IPR007705; IPR000727; IPR038407	SNARE; Vesicle transport v-SNARE, N-terminal; Target SNARE coiled-coil homology domain; Vesicle transport v-SNARE, N-terminal domain superfamily	GO:0016020; GO:0016192; GO:0006886
CopciAB_355284	IPR026010; IPR007758; IPR025574	Nucleoporin NSP1/NUP62; Nucleoporin, NSP1-like, C-terminal; Nucleoporin FG repeat	GO:0005643; GO:0017056
CopciAB_355291	IPR023395; IPR018108	Mitochondrial carrier domain superfamily; Mitochondrial substrate/solute carrier
CopciAB_355294	IPR007219	Transcription factor domain, fungi	GO:0003677; GO:0006351; GO:0008270
CopciAB_355295	IPR004911	Gamma interferon inducible lysosomal thiol reductase GILT	GO:0016671
CopciAB_355311	IPR002885; IPR011990	Pentatricopeptide repeat; Tetratricopeptide-like helical domain superfamily	GO:0005515
CopciAB_355316	IPR041616; IPR004531; IPR005146; IPR005147; IPR009061; IPR045060; IPR020825; IPR040659	Phenylalanyl tRNA synthetase beta chain, core domain; Phenylalanyl-tRNA synthetase, class IIc, beta subunit, archael/eukaryotic type; B3/B4 tRNA-binding domain; tRNA synthetase, B5-domain; Putative DNA-binding domain superfamily; Phenylalanine-tRNA ligase, class IIc, beta subunit; Phenylalanyl-tRNA synthetase-like, B3/B4; Phenylalanine--tRNA ligase beta subunit, B1 domain	GO:0000166; GO:0004826; GO:0005524; GO:0005737; GO:0006432; GO:0003723; GO:0000287
CopciAB_355321	IPR015943; IPR036322; IPR001680	WD40/YVTN repeat-like-containing domain superfamily; WD40-repeat-containing domain superfamily; WD40 repeat	GO:0005515
CopciAB_355324	IPR013083; IPR018957; IPR001841	Zinc finger, RING/FYVE/PHD-type; Zinc finger, C3HC4 RING-type; Zinc finger, RING-type	GO:0046872
CopciAB_355380	IPR001487; IPR036427	Bromodomain; Bromodomain-like superfamily	GO:0005515
CopciAB_355382	IPR042214; IPR011760; IPR001656; IPR020119; IPR020103	Pseudouridine synthase, TruD, catalytic domain; Pseudouridine synthase, TruD, insertion domain; Pseudouridine synthase, TruD; Pseudouridine synthase TruD, conserved site; Pseudouridine synthase, catalytic domain superfamily	GO:0001522; GO:0003723; GO:0009451; GO:0009982
CopciAB_355388	IPR004856; IPR039487	Glycosyl transferase, ALG6/ALG8; Dolichyl pyrophosphate Glc1Man9GlcNAc2 alpha-1,3-glucosyltransferase	GO:0016758; GO:0005783; GO:0006490; GO:0042283
CopciAB_355390	IPR039600; IPR016024; IPR019451; IPR011989	TANGO6/Rtp1; Armadillo-type fold; RNA polymerase II assembly factor Rtp1, C-terminal; Armadillo-like helical
CopciAB_355445	IPR002509; IPR011330	NodB homology domain; Glycoside hydrolase/deacetylase, beta/alpha-barrel	GO:0005975; GO:0016810; GO:0003824
CopciAB_355454	IPR003347; IPR014710; IPR041667	JmjC domain; RmlC-like jelly roll fold; Cupin-like domain 8
CopciAB_355474	IPR017945; IPR038385; IPR005145; IPR006070; IPR010923	DHBP synthase RibB-like alpha/beta domain superfamily; Threonylcarbamoyl-AMP synthase, C-terminal domain superfamily; Threonylcarbamoyl-AMP synthase, C-terminal domain; YrdC-like domain; tRNA threonylcarbamoyladenosine biosynthesis protein SUA5	GO:0003725
CopciAB_355489	IPR013959	DASH complex subunit Dad4	GO:0008608; GO:0042729; GO:0072686
CopciAB_355503	IPR004045; IPR036249; IPR024461	Glutathione S-transferase, N-terminal; Thioredoxin-like superfamily; Coiled-coil domain-containing protein 90-like	GO:0005515; GO:0006749
CopciAB_355526	IPR014001; IPR027417; IPR014014; IPR000629; IPR011545; IPR001650	Helicase superfamily 1/2, ATP-binding domain; P-loop containing nucleoside triphosphate hydrolase; RNA helicase, DEAD-box type, Q motif; ATP-dependent RNA helicase DEAD-box, conserved site; DEAD/DEAH box helicase domain; Helicase, C-terminal	GO:0003724; GO:0003676; GO:0005524
CopciAB_355550	IPR017137; IPR007472; IPR030700	Arginine-tRNA-protein transferase 1, eukaryotic; N-end rule aminoacyl transferase, C-terminal; N-end rule aminoacyl transferase	GO:0004057; GO:0016598
CopciAB_355558	IPR002155; IPR020615; IPR020610; IPR016039; IPR020616; IPR020617; IPR007135	Thiolase; Thiolase, acyl-enzyme intermediate active site; Thiolase, active site; Thiolase-like; Thiolase, N-terminal; Thiolase, C-terminal; Ubiquitin-like-conjugating enzyme Atg3/Atg10	GO:0016747; GO:0016746; GO:0019787
CopciAB_355563	IPR006722; IPR044760; IPR011012	Trafficking protein particle complex subunit 2; Trafficking protein particle complex subunit 2-like; Longin-like domain superfamily	GO:0006888
CopciAB_355564	IPR020568; IPR020575; IPR036890; IPR037196; IPR001404	Ribosomal protein S5 domain 2-type fold; Heat shock protein Hsp90, N-terminal; Histidine kinase/HSP90-like ATPase superfamily; HSP90, C-terminal domain; Heat shock protein Hsp90 family	GO:0005524; GO:0006457; GO:0016887; GO:0051082
CopciAB_355573	IPR009563	Sjoegren syndrome/scleroderma autoantigen 1
CopciAB_355586	IPR014717; IPR000529; IPR035980	Translation elongation factor EF1B/ribosomal protein S6; Ribosomal protein S6; Ribosomal protein S6 superfamily	GO:0003735; GO:0005840; GO:0006412; GO:0019843
CopciAB_355593	IPR039762; IPR007193; IPR016021; IPR016024; IPR003890	Nonsense-mediated mRNA decay protein Nmd2/UPF2; Up-frameshift suppressor 2, C-terminal; MIF4G-like domain superfamily; Armadillo-type fold; MIF4G-like, type 3	GO:0000184; GO:0003723; GO:0005515
CopciAB_355613	IPR001356; IPR009057; IPR017970	Homeobox domain; Homeobox-like domain superfamily; Homeobox, conserved site	GO:0003677; GO:0000981; GO:0006355
CopciAB_355657	IPR001810; IPR015943; IPR036322; IPR036047	F-box domain; WD40/YVTN repeat-like-containing domain superfamily; WD40-repeat-containing domain superfamily; F-box-like domain superfamily	GO:0005515
CopciAB_355684	IPR037525; IPR038491; IPR021740	Velvet domain; Velvet domain superfamily; Velvet factor
CopciAB_355726	IPR000182; IPR016181	GNAT domain; Acyl-CoA N-acyltransferase	GO:0008080
CopciAB_355745	IPR007603	Choline transporter-like	GO:0022857; GO:0055085
CopciAB_355751	IPR039289	Mitochondrial intermembrane space import and assembly protein 40	GO:0015035; GO:0045041
CopciAB_355765	IPR002794	Protein of unknown function DUF92, TMEM19	GO:0016021
CopciAB_355770	IPR039756; IPR018936; IPR000403	Type II phosphatidylinositol 4-kinase Lsb6/PI4K2; Phosphatidylinositol 3/4-kinase, conserved site; Phosphatidylinositol 3-/4-kinase, catalytic domain	GO:0004430; GO:0016301
CopciAB_355819	IPR015943	WD40/YVTN repeat-like-containing domain superfamily	GO:0005515
CopciAB_355822	IPR022894; IPR013520; IPR036397; IPR012337	Oligoribonuclease; Exonuclease, RNase T/DNA polymerase III; Ribonuclease H superfamily; Ribonuclease H-like superfamily	GO:0000175; GO:0003676
CopciAB_355823	IPR029919; IPR007122; IPR029006	Protein flightless-1; Villin/Gelsolin; ADF-H/Gelsolin-like domain superfamily	GO:0030036; GO:0051014; GO:0051015
CopciAB_355838	IPR014721; IPR013750; IPR035102; IPR016005; IPR020568; IPR006204	Ribosomal protein S5 domain 2-type fold, subgroup; GHMP kinase, C-terminal domain; Phosphomevalonate kinase; Phosphomevalonate kinase Erg8; Ribosomal protein S5 domain 2-type fold; GHMP kinase N-terminal domain	GO:0004631; GO:0005524
CopciAB_355852	IPR012933	HicA mRNA interferase family	GO:0003729
CopciAB_355863	IPR006685; IPR023408; IPR002048; IPR010920; IPR016688	Mechanosensitive ion channel MscS; Mechanosensitive ion channel MscS domain superfamily; EF-hand domain; LSM domain superfamily; Mechanosensitive ion channel MscS-like, plants/fungi	GO:0016020; GO:0055085; GO:0005509
CopciAB_355865	IPR003726; IPR017226; IPR036589	Homocysteine-binding domain; Betaine-homocysteine S-methyltransferase, BHMT; Homocysteine-binding domain superfamily	GO:0008270; GO:0009086; GO:0047150
CopciAB_355877	IPR001128; IPR017972; IPR036396; IPR002401	Cytochrome P450; Cytochrome P450, conserved site; Cytochrome P450 superfamily; Cytochrome P450, E-class, group I	GO:0004497; GO:0005506; GO:0016705; GO:0020037
CopciAB_355920	IPR005607; IPR035925	BSD domain; BSD domain superfamily
CopciAB_355921	IPR036259	MFS transporter superfamily
CopciAB_355930	IPR008978; IPR002068	HSP20-like chaperone; Alpha crystallin/Hsp20 domain
CopciAB_355942	IPR032466	Metal-dependent hydrolase
CopciAB_355967	IPR036704; IPR005493	Ribonuclease E inhibitor RraA/RraA-like superfamily; Ribonuclease E inhibitor RraA/RraA-like protein
CopciAB_355983	IPR006597; IPR011990	Sel1-like repeat; Tetratricopeptide-like helical domain superfamily	GO:0005515
CopciAB_356026	IPR008972	Cupredoxin
CopciAB_356069	IPR011009; IPR004147	Protein kinase-like domain superfamily; UbiB domain
CopciAB_356089	IPR001780; IPR009000; IPR038661	Ribosomal protein L35A; Translation protein, beta-barrel domain superfamily; Ribosomal protein L35A superfamily	GO:0003735; GO:0005840; GO:0006412
CopciAB_356090	IPR018811	MIOREX complex component 11
CopciAB_356106	IPR035979; IPR000504; IPR012677	RNA-binding domain superfamily; RNA recognition motif domain; Nucleotide-binding alpha-beta plait domain superfamily	GO:0003676
CopciAB_356143	IPR003958; IPR027170; IPR009072	Transcription factor CBF/NF-Y/archaeal histone domain; Transcriptional activator HAP5 subunit; Histone-fold	GO:0003700; GO:0006355; GO:0016602; GO:0046982
CopciAB_356151	IPR001260; IPR018375; IPR036406	Coproporphyrinogen III oxidase, aerobic; Coproporphyrinogen III oxidase, conserved site; Oxygen-dependent coproporphyrinogen III oxidase superfamily	GO:0004109; GO:0006779
CopciAB_356163	IPR002347; IPR036291; IPR020904	Short-chain dehydrogenase/reductase SDR; NAD(P)-binding domain superfamily; Short-chain dehydrogenase/reductase, conserved site	GO:0016491
CopciAB_356178	IPR025202; IPR001736; IPR015679; IPR036871	Phospholipase D-like domain; Phospholipase D/Transphosphatidylase; Phospholipase D family; PX domain superfamily	GO:0003824; GO:0035091
CopciAB_356186	IPR008207; IPR036641	Signal transduction histidine kinase, phosphotransfer (Hpt) domain; HPT domain superfamily	GO:0000160
CopciAB_356191	IPR002083; IPR011333; IPR008974; IPR000210	MATH/TRAF domain; SKP1/BTB/POZ domain superfamily; TRAF-like; BTB/POZ domain	GO:0005515
CopciAB_356202	IPR000209; IPR030400; IPR036852; IPR015366; IPR023828	Peptidase S8/S53 domain; Sedolisin domain; Peptidase S8/S53 domain superfamily; Peptidase S53, activation domain; Peptidase S8, subtilisin, Ser-active site	GO:0006508; GO:0008236; GO:0004252
CopciAB_356204	IPR014048; IPR036217; IPR036388	Methylated-DNA-[protein]-cysteine S-methyltransferase, DNA binding; Methylated DNA-protein cysteine methyltransferase, DNA binding domain; Winged helix-like DNA-binding domain superfamily	GO:0003824; GO:0006281
CopciAB_356207	IPR003807	Domain of unknown function DUF202
CopciAB_356216	IPR033658; IPR036249; IPR004480; IPR002109	Glutaredoxin, PICOT-like; Thioredoxin-like superfamily; Monothiol glutaredoxin-related; Glutaredoxin	GO:0097573
CopciAB_356223	IPR028094; IPR039024	Restriction of telomere capping protein 4, C-terminal; Restriction of telomere capping protein 4
CopciAB_356277	IPR015364; IPR016590; IPR029413; IPR014718; IPR008979; IPR013784; IPR029411; IPR011013	Rhamnogalacturonase B, N-terminal; Rhamnogalacturonase B; Rhamnogalacturonan lyase, domain II; Glycoside hydrolase-type carbohydrate-binding; Galactose-binding-like domain superfamily; Carbohydrate-binding-like fold; Rhamnogalacturonan lyase, domain III; Galactose mutarotase-like domain superfamily	GO:0005975; GO:0016837; GO:0030246; GO:0003824
CopciAB_356301	IPR001810	F-box domain	GO:0005515
CopciAB_356303	IPR036259; IPR011701; IPR020846	MFS transporter superfamily; Major facilitator superfamily; Major facilitator superfamily domain	GO:0022857; GO:0055085
CopciAB_356313	IPR001202; IPR000651; IPR008937; IPR001452; IPR036964; IPR001895; IPR036028; IPR036020; IPR023578	WW domain; Ras-like guanine nucleotide exchange factor, N-terminal; Ras-like guanine nucleotide exchange factor; SH3 domain; Ras guanine-nucleotide exchange factor, catalytic domain superfamily; Ras guanine-nucleotide exchange factors catalytic domain; SH3-like domain superfamily; WW domain superfamily; Ras guanine nucleotide exchange factor domain superfamily	GO:0005515; GO:0005085; GO:0007264
CopciAB_356316	IPR026992; IPR044861; IPR027443	Non-haem dioxygenase N-terminal domain; Isopenicillin N synthase-like, Fe(2+) 2OG dioxygenase domain; Isopenicillin N synthase-like superfamily
CopciAB_356352	IPR013657	UAA transporter	GO:0055085
CopciAB_356372	IPR035969; IPR011992; IPR002048; IPR018247; IPR000195	Rab-GTPase-TBC domain superfamily; EF-hand domain pair; EF-hand domain; EF-Hand 1, calcium-binding site; Rab-GTPase-TBC domain	GO:0005509
CopciAB_356388	IPR000433; IPR043145	Zinc finger, ZZ-type; Zinc finger, ZZ-type superfamily	GO:0008270
CopciAB_356391	IPR001300; IPR038765; IPR022684	Peptidase C2, calpain, catalytic domain; Papain-like cysteine peptidase superfamily; Peptidase C2, calpain family	GO:0004198; GO:0006508
CopciAB_356397	IPR000433; IPR043145	Zinc finger, ZZ-type; Zinc finger, ZZ-type superfamily	GO:0008270
CopciAB_356399	IPR016187; IPR019257; IPR042095; IPR034660; IPR024775; IPR005532	C-type lectin fold; Histidine-specific methyltransferase, SAM-dependent; Sulfatase-modifying factor enzyme superfamily; DinB/YfiT-like putative metalloenzymes; DinB-like domain; Sulfatase-modifying factor enzyme
CopciAB_356401	IPR027417; IPR006555; IPR028331; IPR006554; IPR045028; IPR014013; IPR010614	P-loop containing nucleoside triphosphate hydrolase; ATP-dependent helicase, C-terminal; ATP-dependent RNA helicase CHL1/DDX11; Helicase-like, DEXD box c2 type; Helicase superfamily 1/2, DinG/Rad3-like; Helicase superfamily 1/2, ATP-binding domain, DinG/Rad3-type; DEAD2	GO:0003676; GO:0004386; GO:0005524; GO:0006139; GO:0016818; GO:0003678; GO:0003677
CopciAB_356420	IPR019734; IPR011990	Tetratricopeptide repeat; Tetratricopeptide-like helical domain superfamily	GO:0005515
CopciAB_356444	IPR019413; IPR025390	Domain of unknown function DUF2407, N-terminal; Domain of unknown function DUF2407, C-terminal
CopciAB_356458	IPR004841; IPR004840	Amino acid permease/ SLC12A domain; Amino acid permease, conserved site	GO:0016020; GO:0055085; GO:0006865; GO:0016021
CopciAB_356460	IPR003593; IPR017871; IPR039421; IPR011527; IPR003439; IPR036640; IPR027417	AAA+ ATPase domain; ABC transporter-like, conserved site; Type 1 protein exporter; ABC transporter type 1, transmembrane domain; ABC transporter-like, ATP-binding domain; ABC transporter type 1, transmembrane domain superfamily; P-loop containing nucleoside triphosphate hydrolase	GO:0005524; GO:0016021; GO:0055085; GO:0140359
CopciAB_356467	IPR018321; IPR004547; IPR006148; IPR037171	Glucosamine-6-phosphate isomerase, conserved site; Glucosamine-6-phosphate isomerase; Glucosamine/galactosamine-6-phosphate isomerase; NagB/RpiA transferase-like	GO:0004342; GO:0006044; GO:0005975
CopciAB_356471	IPR035903; IPR016092; IPR000361	HesB-like domain superfamily; FeS cluster insertion protein; FeS cluster biogenesis	GO:0016226; GO:0051536
CopciAB_356480	IPR013108; IPR032466; IPR011059; IPR033932	Amidohydrolase 3; Metal-dependent hydrolase; Metal-dependent hydrolase, composite domain superfamily; YtcJ like	GO:0016810
CopciAB_356510	IPR011043; IPR015915; IPR001452	Galactose oxidase/kelch, beta-propeller; Kelch-type beta propeller; SH3 domain	GO:0005515
CopciAB_356522	IPR013745	TORC2 component Bit61/PRR5
CopciAB_356526	IPR001985; IPR016067; IPR018166	S-adenosylmethionine decarboxylase; S-adenosylmethionine decarboxylase, core; S-adenosylmethionine decarboxylase, conserved site	GO:0004014; GO:0006597; GO:0008295
CopciAB_356528	IPR036890; IPR022155	Histidine kinase/HSP90-like ATPase superfamily; Protein of unknown function DUF3684
CopciAB_356537	IPR011989; IPR016024; IPR012978	Armadillo-like helical; Armadillo-type fold; Uncharacterised domain NUC173
CopciAB_356538	IPR042403	Spt21/Ams2
CopciAB_356541	IPR035969; IPR000195	Rab-GTPase-TBC domain superfamily; Rab-GTPase-TBC domain
CopciAB_356546	IPR011990; IPR019734; IPR040962; IPR039226	Tetratricopeptide-like helical domain superfamily; Tetratricopeptide repeat; Tetratricopeptide-like repeat; Ski3/TTC37	GO:0005515; GO:0006401; GO:0055087
CopciAB_356556	IPR003848	Domain of unknown function DUF218
CopciAB_356564	IPR001357; IPR036420; IPR006572; IPR013939; IPR038545	BRCT domain; BRCT domain superfamily; Zinc finger, DBF-type; Regulatory subunit Dfp1/Him1, central region; DBF-type zinc finger superfamily	GO:0003676; GO:0008270
CopciAB_356587	IPR019151; IPR038389; IPR016562	Proteasome assembly chaperone 2; Proteasome assembly chaperone 2 superfamily; Proteasome assembly chaperone 2, eukaryotic
CopciAB_356598	IPR013087; IPR036236	Zinc finger C2H2-type; Zinc finger C2H2 superfamily
CopciAB_356603	IPR011989; IPR016024; IPR002553	Armadillo-like helical; Armadillo-type fold; Clathrin/coatomer adaptor, adaptin-like, N-terminal	GO:0006886; GO:0016192; GO:0030117
CopciAB_356620	IPR005103	Glycoside hydrolase, family 61
CopciAB_356637	IPR001499; IPR000481	GPCR fungal pheromone mating factor, STE3; GPCR fungal pheromone B alpha receptor	GO:0004932; GO:0007186; GO:0016021; GO:0004934; GO:0016020
CopciAB_356648	IPR005545; IPR011008	YCII-related; Dimeric alpha-beta barrel
CopciAB_356667	IPR027417; IPR045055; IPR041679; IPR000571; IPR041677	P-loop containing nucleoside triphosphate hydrolase; DNA2/NAM7-like helicase; DNA2/NAM7 helicase-like, C-terminal; Zinc finger, CCCH-type; DNA2/NAM7 helicase, helicase domain	GO:0046872; GO:0004386
CopciAB_356686	IPR000857; IPR001202; IPR000198; IPR038185; IPR036020; IPR008936	MyTH4 domain; WW domain; Rho GTPase-activating protein domain; MyTH4 domain superfamily; WW domain superfamily; Rho GTPase activation protein	GO:0005856; GO:0005515; GO:0007165
CopciAB_356696	IPR009071; IPR036910	High mobility group box domain; High mobility group box domain superfamily
CopciAB_356706	IPR013083; IPR024766; IPR001841	Zinc finger, RING/FYVE/PHD-type; Zinc finger, RING-H2-type; Zinc finger, RING-type	GO:0008270
CopciAB_356712	IPR034444	NADH-ubiquinone oxidoreductase 17.8kDa subunit	GO:0005739
CopciAB_356732	IPR002504; IPR017438; IPR016064; IPR017437	NAD kinase; Inorganic polyphosphate/ATP-NAD kinase, N-terminal; NAD kinase/diacylglycerol kinase-like domain superfamily; ATP-NAD kinase, PpnK-type, C-terminal	GO:0003951; GO:0006741; GO:0019674
CopciAB_356770	IPR002472; IPR029058; IPR030294	Palmitoyl protein thioesterase; Alpha/Beta hydrolase fold; Palmitoyl-protein thioesterase 1	GO:0098599; GO:0002084; GO:0008474
CopciAB_356780	IPR036065; IPR002634	BolA-like superfamily; BolA protein
CopciAB_356789	IPR004841	Amino acid permease/ SLC12A domain	GO:0016020; GO:0055085
CopciAB_356816	IPR019680	Mediator complex, subunit Med1	GO:0003712; GO:0006357; GO:0016592
CopciAB_356837	IPR035901	GIY-YIG endonuclease superfamily
CopciAB_356847	IPR016181; IPR000182	Acyl-CoA N-acyltransferase; GNAT domain	GO:0008080
CopciAB_356848	IPR004843; IPR029052	Calcineurin-like phosphoesterase domain, ApaH type; Metallo-dependent phosphatase-like	GO:0016787
CopciAB_356859	IPR001452; IPR035522; IPR036028	SH3 domain; Sho1, SH3 domain; SH3-like domain superfamily	GO:0005515
CopciAB_356865	IPR005061; IPR042277	Vacuolar protein sorting-associated protein Ist1; Vacuolar protein sorting-associated protein IST1-like	GO:0015031
CopciAB_356896	IPR041698; IPR029063	Methyltransferase domain 25; S-adenosyl-L-methionine-dependent methyltransferase
CopciAB_356918	IPR002194; IPR027410; IPR027413; IPR012720; IPR002423; IPR017998; IPR027409	Chaperonin TCP-1, conserved site; TCP-1-like chaperonin intermediate domain superfamily; GroEL-like equatorial domain superfamily; T-complex protein 1, eta subunit; Chaperonin Cpn60/TCP-1 family; Chaperone tailless complex polypeptide 1 (TCP-1); GroEL-like apical domain superfamily	GO:0005524; GO:0006457; GO:0016887; GO:0051082
CopciAB_356933	IPR019446	Domain of unknown function DUF2431
CopciAB_356951	IPR036869; IPR001623; IPR007872; IPR036671; IPR044248	Chaperone J-domain superfamily; DnaJ domain; DPH-type metal-binding domain; DPH-type metal-binding domain superfamily; Diphthamide biosynthesis protein 3/4-like	GO:0017183; GO:0046872
CopciAB_356986	IPR036047; IPR001810; IPR032675; IPR006553	F-box-like domain superfamily; F-box domain; Leucine-rich repeat domain superfamily; Leucine-rich repeat, cysteine-containing subtype	GO:0005515
CopciAB_356997	IPR015324	Ribosomal protein Rsm22-like	GO:0006412; GO:0008168
CopciAB_357031	IPR029063	S-adenosyl-L-methionine-dependent methyltransferase
CopciAB_357053	IPR045122; IPR022257; IPR003864	Calcium permeable stress-gated cation channel 1-like; 10TM putative phosphate transporter, extracellular tail; Calcium-dependent channel, 7TM region, putative phosphate	GO:0005227; GO:0016020
CopciAB_357054	IPR002938; IPR036188	FAD-binding domain; FAD/NAD(P)-binding domain superfamily	GO:0071949
CopciAB_357087	IPR001790; IPR043141	Ribosomal protein L10P; Ribosomal protein L10-like domain superfamily
CopciAB_357089	IPR007274	Ctr copper transporter	GO:0005375; GO:0016021; GO:0035434
CopciAB_357091	IPR004834; IPR029044; IPR013616; IPR004835	Fungal chitin synthase; Nucleotide-diphospho-sugar transferases; Chitin synthase N-terminal; Chitin synthase	GO:0004100; GO:0006031; GO:0016758
CopciAB_357112	IPR036600; IPR031693; IPR003822; IPR013194; IPR039774	Paired amphipathic helix superfamily; Sin3, C-terminal; Paired amphipathic helix; Histone deacetylase interacting domain; Transcriptional regulatory protein Sin3-like	GO:0006355; GO:0003714
CopciAB_357117	IPR007541	Uncharacterised protein family, basic secretory protein
CopciAB_357149	IPR036600; IPR003822; IPR039774	Paired amphipathic helix superfamily; Paired amphipathic helix; Transcriptional regulatory protein Sin3-like	GO:0006355; GO:0003714
CopciAB_357193	IPR011598; IPR036638	Myc-type, basic helix-loop-helix (bHLH) domain; Helix-loop-helix DNA-binding domain superfamily	GO:0046983
CopciAB_357195	IPR036047; IPR001810	F-box-like domain superfamily; F-box domain	GO:0005515
CopciAB_357200	IPR028364; IPR023674; IPR016095	Ribosomal protein L1/ribosomal biogenesis protein; Ribosomal protein L1-like; Ribosomal protein L1, 3-layer alpha/beta-sandwich
CopciAB_357208	IPR040250; IPR002048; IPR018247; IPR011992	Nucleobindin; EF-hand domain; EF-Hand 1, calcium-binding site; EF-hand domain pair	GO:0005509
CopciAB_357221	IPR011701; IPR036259; IPR000266; IPR020846; IPR012340	Major facilitator superfamily; MFS transporter superfamily; Ribosomal protein S17/S11; Major facilitator superfamily domain; Nucleic acid-binding, OB-fold	GO:0022857; GO:0055085; GO:0003735; GO:0005840; GO:0006412
CopciAB_357231	IPR001789; IPR003018; IPR000719; IPR036890; IPR004358; IPR005467; IPR003661; IPR041664; IPR011006; IPR036097; IPR003594; IPR011009; IPR029016; IPR027417	Signal transduction response regulator, receiver domain; GAF domain; Protein kinase domain; Histidine kinase/HSP90-like ATPase superfamily; Signal transduction histidine kinase-related protein, C-terminal; Histidine kinase domain; Signal transduction histidine kinase, dimerisation/phosphoacceptor domain; Orc1-like, AAA ATPase domain; CheY-like superfamily; Signal transduction histidine kinase, di…	GO:0000160; GO:0005515; GO:0004672; GO:0005524; GO:0006468; GO:0016310; GO:0016772; GO:0000155; GO:0007165
CopciAB_357261	IPR000719; IPR011009; IPR017441	Protein kinase domain; Protein kinase-like domain superfamily; Protein kinase, ATP binding site	GO:0004672; GO:0005524; GO:0006468
CopciAB_357265	IPR035625; IPR044210; IPR036390; IPR007309	Tfc3, extended winged-helix domain; Transcription facto Tfc3-like; Winged helix DNA-binding domain superfamily; B-block binding subunit of TFIIIC	GO:0000127; GO:0003677; GO:0006384
CopciAB_357271	IPR017972; IPR001128; IPR002403; IPR036396	Cytochrome P450, conserved site; Cytochrome P450; Cytochrome P450, E-class, group IV; Cytochrome P450 superfamily	GO:0005506; GO:0016705; GO:0004497; GO:0020037
CopciAB_357276	IPR025993; IPR029044	Ceramide glucosyltransferase; Nucleotide-diphospho-sugar transferases	GO:0016757
CopciAB_357282	IPR005579	Cgr1-like
CopciAB_357287	IPR000717; IPR040134; IPR036388; IPR040896; IPR035297; IPR036390	Proteasome component (PCI) domain; 26S Proteasome non-ATPase regulatory subunit 12/COP9 signalosome complex subunit 4; Winged helix-like DNA-binding domain superfamily; 26S proteasome regulatory subunit RPN5, C-terminal domain; 26S Proteasome non-ATPase regulatory subunit 12; Winged helix DNA-binding domain superfamily
CopciAB_357302	IPR029058; IPR012908	Alpha/Beta hydrolase fold; GPI inositol-deacylase PGAP1-like	GO:0016788
CopciAB_357313	IPR006797; IPR037365	PRELI/MSF1 domain; Slowmo/Ups family	GO:0005758
CopciAB_357316	IPR001129; IPR023352	Membrane-associated, eicosanoid/glutathione metabolism (MAPEG) protein; Membrane associated eicosanoid/glutathione metabolism-like domain superfamily
CopciAB_357319	IPR001810; IPR036047	F-box domain; F-box-like domain superfamily	GO:0005515
CopciAB_357329	IPR032675	Leucine-rich repeat domain superfamily
CopciAB_357347	IPR034586	GTPase activating protein complex, subunit Bfa1/Byr4	GO:0001100; GO:0005096; GO:0005816; GO:1990334
CopciAB_357380	IPR000806; IPR036188; IPR018203	Rab GDI protein; FAD/NAD(P)-binding domain superfamily; GDP dissociation inhibitor	GO:0005093; GO:0015031; GO:0005092; GO:0007264
CopciAB_357392	IPR001138; IPR036864; IPR007219	Zn(2)-C6 fungal-type DNA-binding domain; Zn(2)-C6 fungal-type DNA-binding domain superfamily; Transcription factor domain, fungi	GO:0000981; GO:0006355; GO:0008270; GO:0003677; GO:0006351
CopciAB_357395	IPR010591	ATP11	GO:0005739; GO:0065003
CopciAB_357396	IPR029058; IPR002925	Alpha/Beta hydrolase fold; Dienelactone hydrolase	GO:0016787
CopciAB_357405	IPR008967; IPR015351; IPR037095; IPR015350; IPR036358; IPR040159	p53-like transcription factor, DNA-binding; RBP-J/Cbf11/Cbf12, DNA binding; RBP-J/Cbf11, DNA binding domain superfamily; Beta-trefoil DNA-binding domain; Beta-trefoil domain superfamily; Suppressor of hairless-like	GO:0003700; GO:0006355; GO:0003677; GO:0005634; GO:0000978; GO:0006357; GO:0001228
CopciAB_357414	IPR011701; IPR036259	Major facilitator superfamily; MFS transporter superfamily	GO:0022857; GO:0055085
CopciAB_357422	IPR002646; IPR032828; IPR043519	Poly A polymerase, head domain; tRNA nucleotidyltransferase/poly(A) polymerase, RNA and SrmB- binding domain; Nucleotidyltransferase superfamily	GO:0003723; GO:0006396; GO:0016779
CopciAB_357429	IPR000504; IPR012677; IPR035979; IPR034228	RNA recognition motif domain; Nucleotide-binding alpha-beta plait domain superfamily; RNA-binding domain superfamily; Nop6, RNA recognition motif	GO:0003676
CopciAB_357442	IPR022033; IPR015943; IPR036322	RAVE complex protein Rav1 C-terminal; WD40/YVTN repeat-like-containing domain superfamily; WD40-repeat-containing domain superfamily	GO:0005515
CopciAB_357447	IPR009244; IPR044888; IPR037212	Mediator complex, subunit Med7; Mediator complex, subunit Med7 superfmaily; Mediator complex, subunit Med7/Med21-like	GO:0003712; GO:0006357; GO:0016592
CopciAB_357460	IPR000629; IPR014001; IPR011545; IPR027417; IPR001650; IPR014014; IPR044764	ATP-dependent RNA helicase DEAD-box, conserved site; Helicase superfamily 1/2, ATP-binding domain; DEAD/DEAH box helicase domain; P-loop containing nucleoside triphosphate hydrolase; Helicase, C-terminal; RNA helicase, DEAD-box type, Q motif; DDX52/Rok1, DEAD-box helicase domain	GO:0003676; GO:0005524; GO:0003724; GO:0030490
CopciAB_357462	IPR040410	UPF0658 Golgi apparatus membrane protein
CopciAB_357468	IPR024041; IPR029020; IPR001905; IPR018047	Ammonium transporter AmtB-like domain; Ammonium/urea transporter; Ammonium transporter; Ammonium transporter, conserved site	GO:0008519; GO:0015696; GO:0016020; GO:0072488
CopciAB_357521	IPR042042; IPR007528; IPR042044	Protein transport protein Tip20, domain B; RINT-1/Tip20; EXOC6/PINT-1/Sec15/Tip20, C-terminal, domain 2	GO:0006890; GO:0060628; GO:0070939
CopciAB_357530	IPR027417; IPR017907; IPR000330; IPR001650; IPR038718; IPR014001	P-loop containing nucleoside triphosphate hydrolase; Zinc finger, RING-type, conserved site; SNF2, N-terminal; Helicase, C-terminal; SNF2-like, N-terminal domain superfamily; Helicase superfamily 1/2, ATP-binding domain	GO:0005524; GO:0070615
CopciAB_357539	IPR005629; IPR000757; IPR013320	Beta-glucan synthesis-associated protein Skn1/Kre6/Sbg1; Glycoside hydrolase family 16; Concanavalin A-like lectin/glucanase domain superfamily	GO:0004553; GO:0005975
CopciAB_357550	IPR011990; IPR013633; IPR003107	Tetratricopeptide-like helical domain superfamily; siRNA-mediated silencing protein NRDE-2; HAT (Half-A-TPR) repeat	GO:0005515; GO:0006396
CopciAB_357551	IPR003593; IPR037219; IPR011546; IPR041569; IPR027417; IPR005936; IPR000642; IPR003960; IPR003959	AAA+ ATPase domain; Peptidase M41-like; Peptidase M41, FtsH extracellular; AAA ATPase, AAA+ lid domain; P-loop containing nucleoside triphosphate hydrolase; Peptidase, FtsH; Peptidase M41; ATPase, AAA-type, conserved site; ATPase, AAA-type, core	GO:0004176; GO:0004222; GO:0005524; GO:0006508; GO:0008270; GO:0016021; GO:0016020; GO:0016887
CopciAB_357556	IPR005829; IPR003663; IPR036259; IPR020846; IPR005828	Sugar transporter, conserved site; Sugar/inositol transporter; MFS transporter superfamily; Major facilitator superfamily domain; Major facilitator, sugar transporter-like	GO:0016021; GO:0022857; GO:0055085; GO:0016020
CopciAB_357564	IPR011993; IPR004276; IPR001849; IPR002213; IPR004182	PH-like domain superfamily; Glycosyltransferase family 28, N-terminal domain; Pleckstrin homology domain; UDP-glucuronosyl/UDP-glucosyltransferase; GRAM domain	GO:0005975; GO:0016758; GO:0030259; GO:0008194
CopciAB_357579	IPR010708; IPR023214; IPR036412	5'(3')-deoxyribonucleotidase; HAD superfamily; HAD-like superfamily	GO:0008253; GO:0009264
CopciAB_357580	IPR002110; IPR036770; IPR020683; IPR000571	Ankyrin repeat; Ankyrin repeat-containing domain superfamily; Ankyrin repeat-containing domain; Zinc finger, CCCH-type	GO:0005515; GO:0046872
CopciAB_357587	IPR027417; IPR010285	P-loop containing nucleoside triphosphate hydrolase; DNA helicase Pif1-like	GO:0000723; GO:0003678; GO:0006281
CopciAB_357590	IPR036609; IPR004043	LCCL domain superfamily; LCCL domain
CopciAB_357594	IPR001810; IPR036047	F-box domain; F-box-like domain superfamily	GO:0005515
CopciAB_357608	IPR013087; IPR003150	Zinc finger C2H2-type; DNA-binding RFX-type winged-helix domain	GO:0003677; GO:0006355
CopciAB_357609	IPR035969; IPR000195	Rab-GTPase-TBC domain superfamily; Rab-GTPase-TBC domain
CopciAB_357630	IPR013905; IPR036322; IPR001680; IPR015943	Lethal giant larvae (Lgl)-like, C-terminal domain; WD40-repeat-containing domain superfamily; WD40 repeat; WD40/YVTN repeat-like-containing domain superfamily	GO:0005515
CopciAB_357641	IPR001683; IPR044926; IPR003114; IPR036305; IPR016137; IPR013937; IPR036871	Phox homology; RGS, subdomain 2; Phox-associated domain; RGS domain superfamily; RGS domain; Sorting nexin, C-terminal; PX domain superfamily	GO:0035091
CopciAB_357663	IPR036380; IPR000868	Isochorismatase-like superfamily; Isochorismatase-like
CopciAB_357668	IPR041470; IPR040457; IPR042241; IPR007259	Gamma tubulin complex component protein, N-terminal; Gamma tubulin complex component, C-terminal; Gamma-tubulin complex, C-terminal domain superfamily; Gamma-tubulin complex component protein	GO:0043015; GO:0000226; GO:0000922; GO:0005815; GO:0007020
CopciAB_357686	IPR027417; IPR003593; IPR003959; IPR013748; IPR008921	P-loop containing nucleoside triphosphate hydrolase; AAA+ ATPase domain; ATPase, AAA-type, core; Replication factor C, C-terminal; DNA polymerase III, clamp loader complex, gamma/delta/delta subunit, C-terminal	GO:0005524; GO:0016887; GO:0003677; GO:0006260
CopciAB_357695	IPR029044; IPR039741; IPR002618	Nucleotide-diphospho-sugar transferases; UDP-sugar pyrophosphorylase; UDPGP family	GO:0070569
CopciAB_357703	IPR011249; IPR011765; IPR007863	Metalloenzyme, LuxS/M16 peptidase-like; Peptidase M16, N-terminal; Peptidase M16, C-terminal	GO:0046872
CopciAB_357717	IPR012677; IPR035979; IPR000504	Nucleotide-binding alpha-beta plait domain superfamily; RNA-binding domain superfamily; RNA recognition motif domain	GO:0003676
CopciAB_357725	IPR009000; IPR040309; IPR007504; IPR038664	Translation protein, beta-barrel domain superfamily; H/ACA ribonucleoprotein complex non-core subunit Naf1; H/ACA ribonucleoprotein complex, subunit Gar1/Naf1; H/ACA RNP complex subunit Gar1/Naf1, Cbf5-binding domain	GO:0000493; GO:0003723; GO:0005732; GO:0042254; GO:0001522
CopciAB_357731	IPR016193; IPR002125; IPR015517	Cytidine deaminase-like; Cytidine and deoxycytidylate deaminase domain; Deoxycytidylate deaminase-related	GO:0003824
CopciAB_357750	IPR019190	Exonuclease V	GO:0045145
CopciAB_357752	IPR006073; IPR027417; IPR043358	GTP binding domain; P-loop containing nucleoside triphosphate hydrolase; Ras GTPase GNL1-like	GO:0005525; GO:0003924
CopciAB_357763	IPR029063; IPR030382; IPR025792	S-adenosyl-L-methionine-dependent methyltransferase; SAM-dependent methyltransferase TRM5/TYW2-type; tRNA (guanine(37)-N(1))-methyltransferase, eukaryotic	GO:0009019; GO:0030488
CopciAB_357769	IPR003511; IPR036570; IPR045091	HORMA domain; HORMA domain superfamily; Mad2-like
CopciAB_357777	IPR029063	S-adenosyl-L-methionine-dependent methyltransferase
CopciAB_357802	IPR011722; IPR036623; IPR036047	Hemimethylated DNA-binding domain; Hemimethylated DNA-binding domain superfamily; F-box-like domain superfamily	GO:0003677; GO:0005515
CopciAB_357805	IPR044095; IPR004147; IPR011009	aarF domain containing kinase 2-like; UbiB domain; Protein kinase-like domain superfamily
CopciAB_357807	IPR005599; IPR039484	GPI mannosyltransferase; Alpha-1,2-mannosyltransferase ALG9-like	GO:0016757; GO:0000030
CopciAB_357816	IPR001356; IPR009057; IPR024333; IPR024441; IPR008422	Homeobox domain; Homeobox-like domain superfamily; Mating-type protein A-alpha/beta 1, N-terminal; Mating-type protein, C-terminal domain; Homeobox KN domain	GO:0003677; GO:0006355
CopciAB_357825	IPR020581; IPR015424; IPR015422; IPR015421; IPR003437	Glycine cleavage system P protein; Pyridoxal phosphate-dependent transferase; Pyridoxal phosphate-dependent transferase, small domain; Pyridoxal phosphate-dependent transferase, major domain; Glycine dehydrogenase (decarboxylating)	GO:0004375; GO:0006546; GO:0003824; GO:0006544
CopciAB_357829	IPR012577; IPR011008	NIPSNAP; Dimeric alpha-beta barrel
CopciAB_357837	IPR002314; IPR002317; IPR042103; IPR010978; IPR006195; IPR015866	Aminoacyl-tRNA synthetase, class II (G/ P/ S/T); Serine-tRNA ligase, type1; Serine-tRNA synthetase, type1, N-terminal domain superfamily; Class I and II aminoacyl-tRNA synthetase, tRNA-binding arm; Aminoacyl-tRNA synthetase, class II; Serine-tRNA synthetase, type1, N-terminal	GO:0000166; GO:0004812; GO:0005524; GO:0006418; GO:0004828; GO:0006434
CopciAB_357854	IPR001005; IPR039467; IPR017930; IPR017884; IPR009057	SANT/Myb domain; Transcription factor TFIIIB component B'', Myb domain; Myb domain; SANT domain; Homeobox-like domain superfamily
CopciAB_357863	IPR013830; IPR036514	SGNH hydrolase-type esterase domain; SGNH hydrolase superfamily
CopciAB_357865	IPR000219; IPR035899	Dbl homology (DH) domain; Dbl homology (DH) domain superfamily	GO:0005085
CopciAB_357874	IPR002075; IPR018222; IPR032710	Nuclear transport factor 2; Nuclear transport factor 2, eukaryote; NTF2-like domain superfamily
CopciAB_357888	IPR018108; IPR023395	Mitochondrial substrate/solute carrier; Mitochondrial carrier domain superfamily
CopciAB_357895	IPR014306; IPR036817; IPR023416; IPR023418; IPR023419	Hydroxyisourate hydrolase; Transthyretin/hydroxyisourate hydrolase domain superfamily; Transthyretin/hydroxyisourate hydrolase domain; Transthyretin, thyroxine binding site; Transthyretin, conserved site	GO:0006144; GO:0033971
CopciAB_357920	IPR001680; IPR036322; IPR015943; IPR013934; IPR020472; IPR019775	WD40 repeat; WD40-repeat-containing domain superfamily; WD40/YVTN repeat-like-containing domain superfamily; Small-subunit processome, Utp13; G-protein beta WD-40 repeat; WD40 repeat, conserved site	GO:0005515; GO:0006364; GO:0032040
CopciAB_357927	IPR029184	Something about silencing protein 4 domain	GO:0016573
CopciAB_357931	IPR033756; IPR019591; IPR027417; IPR028600; IPR000808	Flagellum site-determining protein YlxH/ Fe-S cluster assembling factor NBP35; Mrp/NBP35 ATP-binding protein; P-loop containing nucleoside triphosphate hydrolase; Cytosolic Fe-S cluster assembly factor NUBP2/Cfd1, eukaryotes; Mrp, conserved site	GO:0005524; GO:0016226; GO:0016887; GO:0051536; GO:0051539
CopciAB_357958	IPR009060; IPR036402; IPR001816; IPR014039	UBA-like superfamily; Elongation factor Ts, dimerisation domain superfamily; Translation elongation factor EFTs/EF1B; Translation elongation factor EFTs/EF1B, dimerisation	GO:0005515; GO:0003746; GO:0006414
CopciAB_357959	IPR002994	Surfeit locus 1/Shy1	GO:0016020
CopciAB_357974	IPR036874; IPR001765	Carbonic anhydrase superfamily; Carbonic anhydrase	GO:0004089; GO:0008270
CopciAB_357988	IPR005135; IPR036691; IPR000300	Endonuclease/exonuclease/phosphatase; Endonuclease/exonuclease/phosphatase superfamily; Inositol polyphosphate-related phosphatase	GO:0003824; GO:0016791; GO:0046856
CopciAB_357994	IPR021056	Mitochondrial import inner membrane translocase subunit Tim54
CopciAB_357997	IPR032675; IPR036047	Leucine-rich repeat domain superfamily; F-box-like domain superfamily	GO:0005515
CopciAB_358001	IPR001339; IPR012340; IPR013846; IPR017075; IPR012310	mRNA capping enzyme, adenylation domain; Nucleic acid-binding, OB-fold; mRNA capping enzyme, C-terminal; mRNA capping enzyme, alpha subunit; DNA ligase, ATP-dependent, central	GO:0004484; GO:0005524; GO:0006370; GO:0031533; GO:0003910; GO:0006281; GO:0006310
CopciAB_358025	IPR006089; IPR006091; IPR009075; IPR037069; IPR009100; IPR036250; IPR034183; IPR013786	Acyl-CoA dehydrogenase, conserved site; Acyl-CoA oxidase/dehydrogenase, central domain; Acyl-CoA dehydrogenase/oxidase C-terminal; Acyl-CoA dehydrogenase/oxidase, N-terminal domain superfamily; Acyl-CoA dehydrogenase/oxidase, N-terminal and middle domain superfamily; Acyl-CoA dehydrogenase-like, C-terminal; Isovaleryl-CoA dehydrogenase; Acyl-CoA dehydrogenase/oxidase, N-terminal	GO:0003995; GO:0016627; GO:0050660
CopciAB_358040	IPR036812; IPR020471; IPR023210; IPR018170; IPR044494	NADP-dependent oxidoreductase domain superfamily; Aldo-keto reductase; NADP-dependent oxidoreductase domain; Aldo/keto reductase, conserved site; Aldo-keto reductase family 3C2/3	GO:0016491; GO:0047834; GO:0016652
CopciAB_358081	IPR000626; IPR029071; IPR011943; IPR004274; IPR023214; IPR036412	Ubiquitin-like domain; Ubiquitin-like domain superfamily; HAD-superfamily hydrolase, subfamily IIID; FCP1 homology domain; HAD superfamily; HAD-like superfamily	GO:0005515; GO:0004721; GO:0005634
CopciAB_358090	IPR027532; IPR019411; IPR031468	Mitochondrial distribution and morphology protein 12; MMM1 domain; Synaptotagmin-like mitochondrial-lipid-binding domain	GO:0007005; GO:0032865; GO:0008289
CopciAB_358096	IPR001650; IPR004179; IPR027417; IPR014001; IPR011545; IPR036390; IPR036388	Helicase, C-terminal; Sec63 domain; P-loop containing nucleoside triphosphate hydrolase; Helicase superfamily 1/2, ATP-binding domain; DEAD/DEAH box helicase domain; Winged helix DNA-binding domain superfamily; Winged helix-like DNA-binding domain superfamily	GO:0003676; GO:0005524
CopciAB_358104	IPR007241	Autophagy-related protein 9	GO:0006914
CopciAB_358108	IPR036322; IPR001680; IPR024977; IPR015943; IPR017383	WD40-repeat-containing domain superfamily; WD40 repeat; Anaphase-promoting complex subunit 4, WD40 domain; WD40/YVTN repeat-like-containing domain superfamily; Actin-related protein 2/3 complex subunit 1	GO:0005515; GO:0005885; GO:0015629; GO:0030833; GO:0034314
CopciAB_358119	IPR011059; IPR032466; IPR006680; IPR014311	Metal-dependent hydrolase, composite domain superfamily; Metal-dependent hydrolase; Amidohydrolase-related; Guanine deaminase	GO:0016810; GO:0016787; GO:0006147; GO:0008270; GO:0008892
CopciAB_358128	IPR013955; IPR004591; IPR012340; IPR007199; IPR031657; IPR004365	Replication factor A, C-terminal; Replication factor A protein 1; Nucleic acid-binding, OB-fold; Replication factor-A protein 1, N-terminal; Replication protein A, OB domain; OB-fold nucleic acid binding domain, AA-tRNA synthetase-type	GO:0003677; GO:0005634; GO:0006260; GO:0006281; GO:0006310; GO:0003676
CopciAB_358129	IPR041539	CxC5 like cysteine cluster associated with KDZ
CopciAB_358130	IPR044034; IPR038922	Nascent polypeptide-associated complex subunit alpha-like, UBA domain; Huntingtin-interacting protein K, UBA-like domain
CopciAB_358138	IPR015424; IPR004839; IPR015421; IPR015422	Pyridoxal phosphate-dependent transferase; Aminotransferase, class I/classII; Pyridoxal phosphate-dependent transferase, major domain; Pyridoxal phosphate-dependent transferase, small domain	GO:0009058; GO:0030170; GO:0003824
CopciAB_358170	IPR013965	DASH complex subunit Dad3	GO:0008608; GO:0042729; GO:0072686
CopciAB_358177	IPR004526; IPR020061; IPR014729; IPR001412; IPR020058; IPR020056; IPR036282; IPR011035; IPR000924; IPR010987; IPR020059	Glutamyl-tRNA synthetase, archaeal/eukaryotic cytosolic; Glutamine-tRNA ligase, alpha-bundle domain superfamily; Rossmann-like alpha/beta/alpha sandwich fold; Aminoacyl-tRNA synthetase, class I, conserved site; Glutamyl/glutaminyl-tRNA synthetase, class Ib, catalytic domain; Ribosomal protein L25/Gln-tRNA synthetase, N-terminal; Glutathione S-transferase, C-terminal domain superfamily; Ribosomal …	GO:0000166; GO:0004818; GO:0005524; GO:0005737; GO:0006424; GO:0004812; GO:0006418; GO:0043039; GO:0006412
CopciAB_358179	IPR044831; IPR002016; IPR010255	Heme-binding peroxidase Ccp1-like; Haem peroxidase; Haem peroxidase superfamily	GO:0004601; GO:0034599; GO:0006979; GO:0020037
CopciAB_358195	IPR032432; IPR000182; IPR006638; IPR034687; IPR007197; IPR016181; IPR039661	Radical SAM, C-terminal extension; GNAT domain; Elp3/MiaB/NifB; Elongator complex protein 3-like; Radical SAM; Acyl-CoA N-acyltransferase; ELP3/YhcC	GO:0008080; GO:0003824; GO:0051536
CopciAB_358206	IPR011249; IPR007863; IPR032632; IPR001431; IPR011765	Metalloenzyme, LuxS/M16 peptidase-like; Peptidase M16, C-terminal; Peptidase M16, middle/third domain; Peptidase M16, zinc-binding site; Peptidase M16, N-terminal	GO:0046872; GO:0004222; GO:0006508
CopciAB_358220	IPR012386; IPR009097	2',3'-cyclic-nucleotide 3'-phosphodiesterase; Cyclic phosphodiesterase	GO:0004112
CopciAB_358231	IPR007271	Nucleotide-sugar transporter	GO:0000139; GO:0015165; GO:0016021; GO:0090481
CopciAB_358235	IPR022158; IPR002013	Inositol phosphatase; SAC domain	GO:0016791
CopciAB_358240	IPR036259; IPR011701	MFS transporter superfamily; Major facilitator superfamily	GO:0022857; GO:0055085
CopciAB_358272	IPR004843; IPR029052	Calcineurin-like phosphoesterase domain, ApaH type; Metallo-dependent phosphatase-like	GO:0016787
CopciAB_358318	IPR009072; IPR003195	Histone-fold; Transcription initiation factor IID, subunit 13	GO:0046982; GO:0006366
CopciAB_358323	IPR012336; IPR036249	Thioredoxin-like fold; Thioredoxin-like superfamily
CopciAB_358329	IPR029058; IPR000639; IPR000073	Alpha/Beta hydrolase fold; Epoxide hydrolase-like; Alpha/beta hydrolase fold-1	GO:0003824
CopciAB_358343	IPR018027; IPR006075; IPR004413; IPR003789; IPR017959; IPR017958; IPR014746; IPR023168	Asn/Gln amidotransferase; Aspartyl/Glutamyl-tRNA(Gln) amidotransferase, subunit B/E, catalytic; Aspartyl/glutamyl-tRNA(Asn/Gln) amidotransferase, B subunit; Aspartyl/glutamyl-tRNA amidotransferase subunit B-like; Aspartyl/glutamyl-tRNA(Asn/Gln) amidotransferase, subunit B /E; Glutamyl-tRNA(Gln) amidotransferase, subunit B, conserved site; Glutamine synthetase/guanido kinase, catalytic domain; Asp…	GO:0016884; GO:0016874; GO:0003824
CopciAB_358346	IPR030434; IPR008429	Cleft lip and palate transmembrane protein 1-like protein; Cleft lip and palate transmembrane 1	GO:0016020; GO:0016021
CopciAB_358351	IPR001810; IPR032675; IPR036047; IPR006553	F-box domain; Leucine-rich repeat domain superfamily; F-box-like domain superfamily; Leucine-rich repeat, cysteine-containing subtype	GO:0005515
CopciAB_358355	IPR031801	Virilizer, N-terminal
CopciAB_358396	IPR000504; IPR035979; IPR012677	RNA recognition motif domain; RNA-binding domain superfamily; Nucleotide-binding alpha-beta plait domain superfamily	GO:0003676
CopciAB_358398	IPR007023	Ribosomal biogenesis regulatory protein	GO:0005634; GO:0042254
CopciAB_358411	IPR027417; IPR008467; IPR022780	P-loop containing nucleoside triphosphate hydrolase; Dynein 1 light intermediate chain; Dynein family light intermediate chain	GO:0005868; GO:0007018
CopciAB_358416	IPR036465	von Willebrand factor A-like domain superfamily
CopciAB_358427	IPR009446	Mitochondrial genome maintenance protein Mgm101	GO:0000002; GO:0000262; GO:0003697; GO:0006281
CopciAB_358430	IPR030400; IPR023828; IPR015366; IPR036852; IPR000209	Sedolisin domain; Peptidase S8, subtilisin, Ser-active site; Peptidase S53, activation domain; Peptidase S8/S53 domain superfamily; Peptidase S8/S53 domain	GO:0006508; GO:0008236; GO:0004252
CopciAB_358450	IPR027267; IPR029191	AH/BAR domain superfamily; Up-regulated during septation protein 1
CopciAB_358457	IPR001810	F-box domain	GO:0005515
CopciAB_358462	IPR007259; IPR041470; IPR042241; IPR040457	Gamma-tubulin complex component protein; Gamma tubulin complex component protein, N-terminal; Gamma-tubulin complex, C-terminal domain superfamily; Gamma tubulin complex component, C-terminal	GO:0000226; GO:0000922; GO:0005815; GO:0007020; GO:0043015
CopciAB_358486	IPR015075; IPR023393	Acetylaranotin biosynthesis cluster protein L; START-like domain superfamily
CopciAB_358488	IPR007062	Protein phosphatase inhibitor 2 (IPP-2)	GO:0004864; GO:0009966; GO:0043666
CopciAB_358489	IPR029063	S-adenosyl-L-methionine-dependent methyltransferase
CopciAB_358497	IPR040132; IPR001680; IPR036322; IPR015943; IPR019775	TREX component Tex1/THOC3; WD40 repeat; WD40-repeat-containing domain superfamily; WD40/YVTN repeat-like-containing domain superfamily; WD40 repeat, conserved site	GO:0006406; GO:0005515
CopciAB_358510	IPR029058; IPR003140	Alpha/Beta hydrolase fold; Phospholipase/carboxylesterase/thioesterase	GO:0016787
CopciAB_358513	IPR034105; IPR010920; IPR001163; IPR040002	Sm-like protein Lsm3; LSM domain superfamily; LSM domain, eukaryotic/archaea-type; U6 snRNA-associated Sm-like protein Lsm3	GO:0000398; GO:0003723
CopciAB_358530	IPR037637; IPR007230; IPR025574; IPR036903; IPR037665	Nuclear pore complex protein NUP98-NUP96; Peptidase S59, nucleoporin; Nucleoporin FG repeat; Peptidase S59, nucleoporin superfamily; Nucleoporin peptidase S59-like	GO:0017056; GO:0005643; GO:0006913
CopciAB_358558	IPR029030	Caspase-like domain superfamily
CopciAB_358584	IPR036259; IPR020846; IPR003663; IPR005829; IPR005828	MFS transporter superfamily; Major facilitator superfamily domain; Sugar/inositol transporter; Sugar transporter, conserved site; Major facilitator, sugar transporter-like	GO:0022857; GO:0016020; GO:0055085; GO:0016021
CopciAB_358591	IPR015424; IPR020568; IPR006205; IPR006204; IPR013750; IPR006203; IPR014721; IPR000277; IPR006238; IPR036554; IPR015422; IPR015421	Pyridoxal phosphate-dependent transferase; Ribosomal protein S5 domain 2-type fold; Mevalonate kinase; GHMP kinase N-terminal domain; GHMP kinase, C-terminal domain; GHMP kinase, ATP-binding, conserved site; Ribosomal protein S5 domain 2-type fold, subgroup; Cys/Met metabolism, pyridoxal phosphate-dependent enzyme; Cystathionine beta-lyase, eukaryotic; GHMP kinase, C-terminal domain superfamily; …	GO:0004496; GO:0005524; GO:0005737; GO:0008299; GO:0019346; GO:0030170; GO:0004121; GO:0071266; GO:0003824
CopciAB_358593	IPR013087; IPR002124; IPR036972	Zinc finger C2H2-type; Cytochrome c oxidase, subunit Vb; Cytochrome c oxidase, subunit Vb superfamily	GO:0005740; GO:0005751; GO:0006123
CopciAB_358605	IPR007653	Signal peptidase complex subunit 3	GO:0005787; GO:0006465; GO:0016021
CopciAB_358611	IPR037791; IPR000008; IPR035892	Ingression protein 1, C2 domain; C2 domain; C2 domain superfamily
CopciAB_358627	IPR001305; IPR036410; IPR018253; IPR008971; IPR002939; IPR036869; IPR001623; IPR044713	Heat shock protein DnaJ, cysteine-rich domain; Heat shock protein DnaJ, cysteine-rich domain superfamily; DnaJ domain, conserved site; HSP40/DnaJ peptide-binding; Chaperone DnaJ, C-terminal; Chaperone J-domain superfamily; DnaJ domain; DnaJ homolog subfamily A member 1/2-like	GO:0031072; GO:0051082; GO:0006457; GO:0030544
CopciAB_358644	IPR007310; IPR037455; IPR022770	Aerobactin siderophore biosynthesis, IucA/IucC, N-terminal; Aerobactin siderophore biosynthesis, IucA/IucC-like; Ferric iron reductase FhuF domain	GO:0019290
CopciAB_358652	IPR006083; IPR027417; IPR000836; IPR029057; IPR000764	Phosphoribulokinase/uridine kinase; P-loop containing nucleoside triphosphate hydrolase; Phosphoribosyltransferase domain; Phosphoribosyltransferase-like; Uridine kinase-like	GO:0005524; GO:0016301; GO:0009116
CopciAB_358667	IPR013083; IPR002717; IPR019787; IPR001965; IPR029063; IPR040706; IPR011011; IPR036388; IPR016181; IPR025714	Zinc finger, RING/FYVE/PHD-type; Histone acetyltransferase domain, MYST-type; Zinc finger, PHD-finger; Zinc finger, PHD-type; S-adenosyl-L-methionine-dependent methyltransferase; MYST, zinc finger domain; Zinc finger, FYVE/PHD-type; Winged helix-like DNA-binding domain superfamily; Acyl-CoA N-acyltransferase; Methyltransferase domain	GO:0004402; GO:0006355; GO:0016573
CopciAB_358672	IPR003846	Protein adenylyltransferase SelO
CopciAB_358675	IPR016156; IPR036188; IPR023753; IPR017941; IPR036922; IPR028202	FAD/NAD-linked reductase, dimerisation domain superfamily; FAD/NAD(P)-binding domain superfamily; FAD/NAD(P)-binding domain; Rieske [2Fe-2S] iron-sulphur domain; Rieske [2Fe-2S] iron-sulphur domain superfamily; Reductase, C-terminal	GO:0016491; GO:0050660; GO:0051537
CopciAB_358693	IPR036779	LysM domain superfamily
CopciAB_358705	IPR029045; IPR001753	ClpP/crotonase-like domain superfamily; Enoyl-CoA hydratase/isomerase	GO:0003824
CopciAB_358722	IPR023606; IPR003673; IPR044855	CoA-transferase family III domain 1 superfamily; CoA-transferase family III; CoA-transferase family III domain 3 superfamily	GO:0003824
CopciAB_358738	IPR001789; IPR005467; IPR003594; IPR003661; IPR004358; IPR036890; IPR011006; IPR036097	Signal transduction response regulator, receiver domain; Histidine kinase domain; Histidine kinase/HSP90-like ATPase; Signal transduction histidine kinase, dimerisation/phosphoacceptor domain; Signal transduction histidine kinase-related protein, C-terminal; Histidine kinase/HSP90-like ATPase superfamily; CheY-like superfamily; Signal transduction histidine kinase, dimerisation/phosphoacceptor do…	GO:0000160; GO:0000155; GO:0007165; GO:0016310; GO:0016772
CopciAB_358752	IPR032974	Polyprenol kinase family
CopciAB_358765	IPR027417	P-loop containing nucleoside triphosphate hydrolase
CopciAB_358799	IPR000719; IPR011009; IPR008271; IPR001245	Protein kinase domain; Protein kinase-like domain superfamily; Serine/threonine-protein kinase, active site; Serine-threonine/tyrosine-protein kinase, catalytic domain	GO:0004672; GO:0005524; GO:0006468
CopciAB_358826	IPR016166; IPR006094; IPR016169; IPR036318; IPR012951	FAD-binding domain, PCMH-type; FAD linked oxidase, N-terminal; FAD-binding, type PCMH, subdomain 2; FAD-binding, type PCMH-like superfamily; Berberine/berberine-like	GO:0071949; GO:0016491; GO:0050660
CopciAB_358849	IPR017907; IPR013083; IPR001841	Zinc finger, RING-type, conserved site; Zinc finger, RING/FYVE/PHD-type; Zinc finger, RING-type
CopciAB_358869	IPR011583; IPR017853; IPR001223; IPR029070; IPR001579	Chitinase II; Glycoside hydrolase superfamily; Glycoside hydrolase family 18, catalytic domain; Chitinase insertion domain superfamily; Glycosyl hydrolases family 18 (GH18) active site	GO:0008061; GO:0005975; GO:0004553
CopciAB_358873	IPR036052; IPR001926; IPR001216	Tryptophan synthase beta subunit-like PLP-dependent enzyme; Pyridoxal-phosphate dependent enzyme; Cysteine synthase/cystathionine beta-synthase, pyridoxal-phosphate attachment site	GO:0006535
CopciAB_358887	IPR000254; IPR029058; IPR010126	Cellulose-binding domain, fungal; Alpha/Beta hydrolase fold; Esterase, PHB depolymerase	GO:0005576; GO:0005975; GO:0030248; GO:0016787
CopciAB_358893	IPR013083; IPR000571; IPR039971; IPR001841; IPR036855; IPR017907	Zinc finger, RING/FYVE/PHD-type; Zinc finger, CCCH-type; Pre-mRNA-splicing factor CWC24-like; Zinc finger, RING-type; Zinc finger, CCCH-type superfamily; Zinc finger, RING-type, conserved site	GO:0046872
CopciAB_358921	IPR006689; IPR005225; IPR027417	Small GTPase superfamily, ARF/SAR type; Small GTP-binding protein domain; P-loop containing nucleoside triphosphate hydrolase	GO:0003924; GO:0005525
CopciAB_358930	IPR024382	Domain of unknown function DUF3844
CopciAB_358940	IPR009060; IPR003892	UBA-like superfamily; Ubiquitin system component CUE	GO:0005515; GO:0043130
CopciAB_358976	IPR029016; IPR000614	GAF-like domain superfamily; Free Met sulfoxide reductase conserved site
CopciAB_358993	IPR012955	CASP, C-terminal	GO:0006891; GO:0030173
CopciAB_358996	IPR011042; IPR013658	Six-bladed beta-propeller, TolB-like; SMP-30/Gluconolactonase/LRE-like region
CopciAB_359012	IPR027268; IPR011096; IPR001842	Peptidase M4/M1, CTD superfamily; FTP domain; Peptidase M36, fungalysin	GO:0004222; GO:0005615; GO:0008270
CopciAB_359052	IPR002921; IPR029058	Fungal lipase-like domain; Alpha/Beta hydrolase fold	GO:0006629
CopciAB_359121	IPR004342	EXS, C-terminal	GO:0016021
CopciAB_359138	IPR032675	Leucine-rich repeat domain superfamily
CopciAB_359157	IPR036864; IPR001138; IPR007219	Zn(2)-C6 fungal-type DNA-binding domain superfamily; Zn(2)-C6 fungal-type DNA-binding domain; Transcription factor domain, fungi	GO:0000981; GO:0006355; GO:0008270; GO:0003677; GO:0006351
CopciAB_359167	IPR007233; IPR011012	Trafficking protein particle complex subunit; Longin-like domain superfamily	GO:0016192; GO:0030008
CopciAB_359175	IPR005097; IPR036291	Saccharopine dehydrogenase, NADP binding domain; NAD(P)-binding domain superfamily	GO:0016491
CopciAB_359179	IPR043137; IPR043138; IPR029055; IPR000101	Gamma-glutamyltranspeptidase, small subunit; Gamma-glutamyltranspeptidase, large subunit, C-terminal domain; Nucleophile aminohydrolases, N-terminal; Gamma-glutamyltranspeptidase	GO:0006751; GO:0036374
CopciAB_359180	IPR013616; IPR004835; IPR029044; IPR004834	Chitin synthase N-terminal; Chitin synthase; Nucleotide-diphospho-sugar transferases; Fungal chitin synthase	GO:0004100; GO:0016758; GO:0006031
CopciAB_359206	IPR000210	BTB/POZ domain	GO:0005515
CopciAB_359241	IPR007527	Zinc finger, SWIM-type	GO:0008270
CopciAB_359252	IPR007266; IPR037192	Endoplasmic reticulum oxidoreductin 1; ERO1-like superfamily	GO:0005783; GO:0015035; GO:0016972; GO:0034975; GO:0071949
CopciAB_359262	IPR011333; IPR000210	SKP1/BTB/POZ domain superfamily; BTB/POZ domain	GO:0005515
CopciAB_359282	IPR013780; IPR000322; IPR017853; IPR025887; IPR011013	Glycosyl hydrolase, all-beta; Glycoside hydrolase family 31; Glycoside hydrolase superfamily; Glycoside hydrolase family 31, N-terminal domain; Galactose mutarotase-like domain superfamily	GO:0004553; GO:0005975; GO:0003824; GO:0030246
CopciAB_359285	IPR000254; IPR018087; IPR045053; IPR017853; IPR035971; IPR001547	Cellulose-binding domain, fungal; Glycoside hydrolase, family 5, conserved site; Mannan endo-1,4-beta-mannosidase-like; Glycoside hydrolase superfamily; Cellulose-binding domain superfamily; Glycoside hydrolase, family 5	GO:0005576; GO:0005975; GO:0030248; GO:0004553; GO:0071704
CopciAB_359290	IPR036063; IPR002625	Smr domain superfamily; Smr domain
CopciAB_359301	IPR012860; IPR037516; IPR024224	Arf3-interacting protein 1, N-terminal domain; Tripartite DENN domain; DENND6	GO:0005085
CopciAB_359312	IPR029044; IPR016267; IPR002618	Nucleotide-diphospho-sugar transferases; UTP--glucose-1-phosphate uridylyltransferase; UDPGP family	GO:0003983; GO:0006011; GO:0070569
CopciAB_359328	IPR038581; IPR002993; IPR016181	Ornithine decarboxylase antizyme superfamily; Ornithine decarboxylase antizyme; Acyl-CoA N-acyltransferase	GO:0008073
CopciAB_359332	IPR001807; IPR014743	Chloride channel, voltage gated; Chloride channel, core	GO:0005247; GO:0006821; GO:0016020; GO:0055085
CopciAB_359341	IPR029636	Protein Csf1	GO:0006113; GO:0016021
CopciAB_359382	IPR001650; IPR027417; IPR011545; IPR014001	Helicase, C-terminal; P-loop containing nucleoside triphosphate hydrolase; DEAD/DEAH box helicase domain; Helicase superfamily 1/2, ATP-binding domain	GO:0003676; GO:0005524
CopciAB_359386	IPR040456; IPR019024; IPR041195	Ribonuclease H2 subunit B; Ribonuclease H2 subunit B, wHTH domain; Rnh202, triple barrel domain	GO:0032299
CopciAB_359391	IPR036237; IPR004601	Xylose isomerase-like superfamily; UV-endonuclease UvdE	GO:0004519; GO:0006289; GO:0009411
CopciAB_359410	IPR003604; IPR040023; IPR036236; IPR000690; IPR013085	Matrin/U1-C-like, C2H2-type zinc finger; WW domain-binding protein 4; Zinc finger C2H2 superfamily; Matrin/U1-C, C2H2-type zinc finger; U1-C, C2H2-type zinc finger	GO:0003676; GO:0008270; GO:0000398; GO:0005634
CopciAB_359429	IPR000719; IPR008271; IPR011009	Protein kinase domain; Serine/threonine-protein kinase, active site; Protein kinase-like domain superfamily	GO:0004672; GO:0005524; GO:0006468
CopciAB_359499	IPR010920; IPR001163; IPR034100; IPR016487	LSM domain superfamily; LSM domain, eukaryotic/archaea-type; Small nuclear ribonucleoprotein F; Sm-like protein Lsm6/SmF	GO:0000387; GO:0005681; GO:0000398
CopciAB_359524	IPR027267; IPR037907; IPR036871; IPR015404; IPR001683	AH/BAR domain superfamily; Vps17, PX domain; PX domain superfamily; Sorting nexin Vps5-like, C-terminal; Phox homology	GO:0035091
CopciAB_359528	IPR012583; IPR016024	Pre-rRNA-processing protein RIX1, N-terminal; Armadillo-type fold
CopciAB_359534	IPR009976; IPR033960	Exocyst complex component Sec10-like; Exocyst complex component EXOC5/Sec10	GO:0005737; GO:0006887; GO:0000145
CopciAB_359539	IPR029063; IPR007757	S-adenosyl-L-methionine-dependent methyltransferase; MT-A70-like
CopciAB_359557	IPR015033	HBS1-like protein, N-terminal
CopciAB_359580	IPR027539	Mitochondrial distribution and morphology protein 10	GO:0007005; GO:0032865
CopciAB_359605	IPR013640	VPS4-associated protein 1
CopciAB_359614	IPR028012	Transcription regulator Rua1, C-terminal
CopciAB_359632	IPR019434	Uncharacterised protein family UPF0642
CopciAB_359649	IPR018466	Kre9/Knh1 family
CopciAB_359658	IPR034150; IPR035979; IPR000504; IPR012677	SF3B6, RNA recognition motif; RNA-binding domain superfamily; RNA recognition motif domain; Nucleotide-binding alpha-beta plait domain superfamily	GO:0003676
CopciAB_359665	IPR023123; IPR008280; IPR017975; IPR002452; IPR000217; IPR003008; IPR018316; IPR037103; IPR036525	Tubulin, C-terminal; Tubulin/FtsZ, C-terminal; Tubulin, conserved site; Alpha tubulin; Tubulin; Tubulin/FtsZ, GTPase domain; Tubulin/FtsZ, 2-layer sandwich domain; Tubulin/FtsZ-like, C-terminal domain; Tubulin/FtsZ, GTPase domain superfamily	GO:0005525; GO:0005874; GO:0007017; GO:0005200; GO:0003924
CopciAB_359724	IPR031355	Protein of unknown function DUF5102
CopciAB_359748	IPR044862	Prolyl 4-hydroxylase alpha subunit, Fe(2+) 2OG dioxygenase domain
CopciAB_359764	IPR036736; IPR009081; IPR003231; IPR006162	ACP-like superfamily; Phosphopantetheine binding ACP domain; Acyl carrier protein (ACP); Phosphopantetheine attachment site	GO:0006633
CopciAB_359787	IPR029057; IPR029099; IPR005946; IPR000836	Phosphoribosyltransferase-like; Ribose-phosphate pyrophosphokinase, N-terminal domain; Ribose-phosphate pyrophosphokinase; Phosphoribosyltransferase domain	GO:0000287; GO:0004749; GO:0009165; GO:0009116
CopciAB_359788	IPR003226	Metal-dependent protein hydrolase
CopciAB_359800	IPR007219	Transcription factor domain, fungi	GO:0003677; GO:0006351; GO:0008270
CopciAB_359808	IPR036396; IPR002401; IPR001128; IPR017972	Cytochrome P450 superfamily; Cytochrome P450, E-class, group I; Cytochrome P450; Cytochrome P450, conserved site	GO:0004497; GO:0005506; GO:0016705; GO:0020037
CopciAB_359811	IPR024576; IPR028589; IPR012920; IPR015507; IPR002877; IPR029063	Ribosomal RNA methyltransferase Spb1, domain of unknown function DUF3381; AdoMet-dependent rRNA methyltransferase Spb1-like; Ribosomal RNA methyltransferase, Spb1, C-terminal; Ribosomal RNA large subunit methyltransferase E; Ribosomal RNA methyltransferase FtsJ domain; S-adenosyl-L-methionine-dependent methyltransferase	GO:0008649; GO:0031167; GO:0005634; GO:0006364; GO:0008168; GO:0001510; GO:0032259
CopciAB_359814	IPR019148	Nuclear protein DGCR14/ESS-2
CopciAB_359824	IPR004827	Basic-leucine zipper domain	GO:0003700; GO:0006355
CopciAB_359835	IPR020616; IPR002155; IPR016039; IPR020617; IPR020615	Thiolase, N-terminal; Thiolase; Thiolase-like; Thiolase, C-terminal; Thiolase, acyl-enzyme intermediate active site	GO:0016747; GO:0016746
CopciAB_359841	IPR001547; IPR017853; IPR045053	Glycoside hydrolase, family 5; Glycoside hydrolase superfamily; Mannan endo-1,4-beta-mannosidase-like	GO:0004553; GO:0071704
CopciAB_359847	IPR036523; IPR002828; IPR027746	SurE-like phosphatase/nucleotidase superfamily; Survival protein SurE-like phosphatase/nucleotidase; Probable tubulin-tyrosine ligase	GO:0016787
CopciAB_359861	IPR002677; IPR011332	Ribosomal protein L32p; Zinc-binding ribosomal protein	GO:0003735; GO:0006412; GO:0015934
CopciAB_359867	IPR019331; IPR039845	FAM192A/Fyv6, N-terminal; PSME3-interacting protein
CopciAB_359876	IPR001650; IPR000629; IPR027417; IPR014001; IPR011545; IPR014014	Helicase, C-terminal; ATP-dependent RNA helicase DEAD-box, conserved site; P-loop containing nucleoside triphosphate hydrolase; Helicase superfamily 1/2, ATP-binding domain; DEAD/DEAH box helicase domain; RNA helicase, DEAD-box type, Q motif	GO:0003676; GO:0005524; GO:0003724
CopciAB_359885	IPR028245; IPR027267	Eisosome component PIL1/LSP1; AH/BAR domain superfamily
CopciAB_359890	IPR012664; IPR019261; IPR043472	Conserved hypothetical protein CHP02452; Domain of unknown function DUF2263; Macro domain-like
CopciAB_35992	IPR015943; IPR019405; IPR011045	WD40/YVTN repeat-like-containing domain superfamily; Lactonase, 7-bladed beta propeller; Nitrous oxide reductase, N-terminal	GO:0005515
CopciAB_359920	IPR028160	Ribosome biogenesis protein Slx9-like	GO:0000462; GO:0005730; GO:0030686; GO:0030688
CopciAB_359940	IPR000727	Target SNARE coiled-coil homology domain
CopciAB_359941	IPR002925; IPR029058	Dienelactone hydrolase; Alpha/Beta hydrolase fold	GO:0016787
CopciAB_359946	IPR018287; IPR004827	Hap4 transcription factor, heteromerisation domain; Basic-leucine zipper domain	GO:0005634; GO:0006355; GO:0003700
CopciAB_359952	IPR036908; IPR009009	RlpA-like domain superfamily; RlpA-like protein, double-psi beta-barrel domain
CopciAB_359956	IPR026749	Transmembrane protein 135
CopciAB_359960	IPR001194; IPR043153	cDENN domain; DENN domain, C-terminal lobe
CopciAB_359990	IPR011701; IPR036259	Major facilitator superfamily; MFS transporter superfamily	GO:0022857; GO:0055085
CopciAB_360002	IPR000237	GRIP domain
CopciAB_360033	IPR000644	CBS domain
CopciAB_360043	IPR001086; IPR008242	Prephenate dehydratase; Bifunctional P-protein, chorismate mutase/prephenate dehydratase	GO:0004664; GO:0009094; GO:0004106
CopciAB_360053	IPR036259	MFS transporter superfamily
CopciAB_360065	IPR000008; IPR035892; IPR001936; IPR008936; IPR039360	C2 domain; C2 domain superfamily; Ras GTPase-activating domain; Rho GTPase activation protein; Ras GTPase-activating protein	GO:0043087; GO:0007165
CopciAB_360071	IPR029063	S-adenosyl-L-methionine-dependent methyltransferase
CopciAB_360072	IPR033494; IPR006964	NUDE family; NUDE domain	GO:2000574
CopciAB_360073	IPR035780; IPR001870; IPR013320; IPR003877; IPR043136	Ssh4-like, SPRY domain; B30.2/SPRY domain; Concanavalin A-like lectin/glucanase domain superfamily; SPRY domain; B30.2/SPRY domain superfamily	GO:0005515
CopciAB_360074	IPR011249; IPR011765	Metalloenzyme, LuxS/M16 peptidase-like; Peptidase M16, N-terminal	GO:0046872
CopciAB_360091	IPR001895; IPR000651; IPR027417; IPR036964; IPR023578; IPR008937	Ras guanine-nucleotide exchange factors catalytic domain; Ras-like guanine nucleotide exchange factor, N-terminal; P-loop containing nucleoside triphosphate hydrolase; Ras guanine-nucleotide exchange factor, catalytic domain superfamily; Ras guanine nucleotide exchange factor domain superfamily; Ras-like guanine nucleotide exchange factor	GO:0005085; GO:0007264
CopciAB_360116	IPR015943; IPR013083; IPR003613; IPR036322; IPR013915; IPR001680; IPR038959; IPR024977	WD40/YVTN repeat-like-containing domain superfamily; Zinc finger, RING/FYVE/PHD-type; U box domain; WD40-repeat-containing domain superfamily; Pre-mRNA-splicing factor 19; WD40 repeat; Pre-mRNA-processing factor 19; Anaphase-promoting complex subunit 4, WD40 domain	GO:0005515; GO:0004842; GO:0016567; GO:0000398; GO:0000974; GO:0006281; GO:0061630
CopciAB_360121	IPR001806; IPR027417	Small GTPase; P-loop containing nucleoside triphosphate hydrolase	GO:0003924; GO:0005525
CopciAB_360138	IPR002710; IPR036770; IPR037986	Dilute domain; Ankyrin repeat-containing domain superfamily; Dilute domain-containing protein, fungi, CBD domain
CopciAB_360152	IPR000582; IPR036770; IPR035984; IPR002110; IPR014352	Acyl-CoA-binding protein, ACBP; Ankyrin repeat-containing domain superfamily; Acyl-CoA binding protein superfamily; Ankyrin repeat; FERM/acyl-CoA-binding protein superfamily	GO:0000062; GO:0005515
CopciAB_360169	IPR004648; IPR004813	Tetrapeptide transporter, OPT1/isp4; Oligopeptide transporter, OPT superfamily	GO:0055085; GO:0035673
CopciAB_360173	IPR002509; IPR011330	NodB homology domain; Glycoside hydrolase/deacetylase, beta/alpha-barrel	GO:0005975; GO:0016810; GO:0003824
CopciAB_360203	IPR032374	SGTA, homodimerisation domain
CopciAB_360218	IPR038508; IPR001164; IPR044732; IPR037278	ArfGAP domain superfamily; Arf GTPase activating protein; SMAP1-like, ArfGAP domain; ARFGAP/RecO-like zinc finger	GO:0005096; GO:0046872
CopciAB_360223	IPR003954; IPR000504; IPR012677; IPR006509; IPR029123; IPR035979	RNA recognition motif domain, eukaryote; RNA recognition motif domain; Nucleotide-binding alpha-beta plait domain superfamily; Splicing factor, RBM39-like; Splicing factor RBM39, linker; RNA-binding domain superfamily	GO:0003676; GO:0003723; GO:0005634; GO:0006397
CopciAB_360237	IPR019775; IPR001680; IPR036322; IPR020472; IPR032847; IPR015943	WD40 repeat, conserved site; WD40 repeat; WD40-repeat-containing domain superfamily; G-protein beta WD-40 repeat; Pre-mRNA-processing factor 17; WD40/YVTN repeat-like-containing domain superfamily	GO:0005515; GO:0000398; GO:0071013
CopciAB_360249	IPR005122; IPR002043; IPR018085; IPR036895	Uracil-DNA glycosylase-like; Uracil-DNA glycosylase family 1; Uracil-DNA glycosylase, active site; Uracil-DNA glycosylase-like domain superfamily	GO:0004844; GO:0006281; GO:0006284; GO:0016799
CopciAB_360250	IPR012459	Ribosomal RNA-processing protein 15	GO:0006364
CopciAB_360271	IPR006076; IPR036188	FAD dependent oxidoreductase; FAD/NAD(P)-binding domain superfamily	GO:0016491
CopciAB_360292	IPR005811; IPR005810; IPR016102; IPR017440; IPR036291; IPR003781; IPR033847	ATP-citrate lyase/succinyl-CoA ligase; Succinyl-CoA ligase, alpha subunit; Succinyl-CoA synthetase-like; ATP-citrate lyase/succinyl-CoA ligase, active site; NAD(P)-binding domain superfamily; CoA-binding; ATP-citrate lyase/succinyl-CoA ligase, conserved site	GO:0003824
CopciAB_360295	IPR007915	Oligosaccharyltransferase complex subunit	GO:0006487; GO:0034998
CopciAB_360343	IPR022764; IPR035952; IPR002610	Peptidase S54, rhomboid domain; Rhomboid-like superfamily; Peptidase S54, rhomboid	GO:0004252; GO:0016021; GO:0006508
CopciAB_360366	IPR019564; IPR036282	Mitochondrial outer membrane transport complex Sam37/metaxin, N-terminal domain; Glutathione S-transferase, C-terminal domain superfamily	GO:0001401
CopciAB_360370	IPR036570; IPR003511	HORMA domain superfamily; HORMA domain
CopciAB_360380	IPR039521; IPR005599	GPI mannosyltransferase 3; GPI mannosyltransferase	GO:0000026; GO:0004376; GO:0006506; GO:0016757
CopciAB_360399	IPR031157; IPR000640; IPR006297; IPR005225; IPR035647; IPR035654; IPR013842; IPR038363; IPR000795; IPR004161; IPR009000; IPR027417	Tr-type G domain, conserved site; Elongation factor EFG, domain V-like; Elongation factor 4; Small GTP-binding protein domain; EF-G domain III/V-like; Elongation factor 4, domain IV; GTP-binding protein LepA, C-terminal; LepA, C-terminal domain superfamily; Translational (tr)-type GTP-binding domain; Translation elongation factor EFTu-like, domain 2; Translation protein, beta-barrel domain superf…	GO:0005525; GO:0003924
CopciAB_360408	IPR007941; IPR029058	Protein of unknown function DUF726; Alpha/Beta hydrolase fold
CopciAB_360410	IPR036259; IPR011701; IPR020846	MFS transporter superfamily; Major facilitator superfamily; Major facilitator superfamily domain	GO:0022857; GO:0055085
CopciAB_360424	IPR022742; IPR029058	Serine aminopeptidase, S33; Alpha/Beta hydrolase fold
CopciAB_360441	IPR036705; IPR005502	ADP-ribosylation/Crystallin J1 superfamily; ADP-ribosylation/Crystallin J1
CopciAB_360446	IPR023753; IPR036188; IPR002048; IPR018247; IPR045024; IPR011992	FAD/NAD(P)-binding domain; FAD/NAD(P)-binding domain superfamily; EF-hand domain; EF-Hand 1, calcium-binding site; Alternative NADH dehydrogenase; EF-hand domain pair	GO:0016491; GO:0005509; GO:0003954; GO:0006116
CopciAB_360462	IPR016135; IPR023313; IPR000608; IPR027230	Ubiquitin-conjugating enzyme/RWD-like; Ubiquitin-conjugating enzyme, active site; Ubiquitin-conjugating enzyme E2; SUMO-conjugating enzyme Ubc9	GO:0019789
CopciAB_360466	IPR034964; IPR036467; IPR002180	Lumazine synthase; Lumazine/riboflavin synthase superfamily; Lumazine/riboflavin synthase	GO:0000906; GO:0009231; GO:0009349
CopciAB_360474	IPR036284; IPR015898; IPR041848	G-protein gamma-like domain superfamily; G-protein gamma-like domain; Guanine nucleotide-binding protein subunit gamma, fungal	GO:0007186; GO:0000750; GO:0031681
CopciAB_360491	IPR023170; IPR003265; IPR012904; IPR011257	Helix-hairpin-helix, base-excision DNA repair, C-terminal; HhH-GPD domain; 8-oxoguanine DNA glycosylase, N-terminal; DNA glycosylase	GO:0006284; GO:0003684; GO:0006289; GO:0008534; GO:0003824; GO:0006281
CopciAB_360506	IPR033468; IPR036282	Metaxin, glutathione S-transferase domain; Glutathione S-transferase, C-terminal domain superfamily
CopciAB_360529	IPR007484; IPR040234; IPR037457	Peptidase M28; Glutaminyl-peptide cyclotransferase-like; M28 Zn-Peptidase Glutaminyl Cyclase	GO:0008235; GO:0016603
CopciAB_360541	IPR005024	Snf7 family	GO:0007034
CopciAB_360544	IPR003171; IPR029041	Methylenetetrahydrofolate reductase-like; FAD-linked oxidoreductase-like	GO:0004489; GO:0006555
CopciAB_360546	IPR000504; IPR032297; IPR000571; IPR039171; IPR035979; IPR036855; IPR012677	RNA recognition motif domain; Torus domain; Zinc finger, CCCH-type; Pre-mRNA-splicing factor Cwc2/Slt11; RNA-binding domain superfamily; Zinc finger, CCCH-type superfamily; Nucleotide-binding alpha-beta plait domain superfamily	GO:0003676; GO:0046872; GO:0003723
CopciAB_360568	IPR001806; IPR027417; IPR005225	Small GTPase; P-loop containing nucleoside triphosphate hydrolase; Small GTP-binding protein domain	GO:0003924; GO:0005525
CopciAB_360590	IPR003593; IPR027417; IPR003959	AAA+ ATPase domain; P-loop containing nucleoside triphosphate hydrolase; ATPase, AAA-type, core	GO:0005524; GO:0016887
CopciAB_360602	IPR007246	GPI transamidase component Gaa1	GO:0016021; GO:0042765
CopciAB_360611	IPR036259; IPR004638; IPR020846; IPR011701	MFS transporter superfamily; Drug resistance transporter EmrB-like; Major facilitator superfamily domain; Major facilitator superfamily	GO:0016021; GO:0022857; GO:0055085
CopciAB_360628	IPR018608	Gti1/Pac2 family
CopciAB_360643	IPR018618	Vacuolar import/degradation protein Vid24
CopciAB_360649	IPR002699	ATPase, V1 complex, subunit D	GO:0042626
CopciAB_360650	IPR005135; IPR004808; IPR036691	Endonuclease/exonuclease/phosphatase; AP endonuclease 1; Endonuclease/exonuclease/phosphatase superfamily	GO:0003824; GO:0004518; GO:0006281
CopciAB_360651	IPR007275	YTH domain	GO:0003723
CopciAB_360681	IPR006671; IPR004367; IPR039361; IPR036915; IPR013763	Cyclin, N-terminal; Cyclin, C-terminal domain; Cyclin; Cyclin-like superfamily; Cyclin-like
CopciAB_360684	IPR001128; IPR002401; IPR036396	Cytochrome P450; Cytochrome P450, E-class, group I; Cytochrome P450 superfamily	GO:0004497; GO:0005506; GO:0016705; GO:0020037
CopciAB_360688	IPR018608	Gti1/Pac2 family
CopciAB_360712	IPR001810; IPR032675; IPR036047	F-box domain; Leucine-rich repeat domain superfamily; F-box-like domain superfamily	GO:0005515
CopciAB_360717	IPR029411; IPR029413; IPR014718; IPR008979; IPR011013; IPR013784; IPR015364; IPR016590	Rhamnogalacturonan lyase, domain III; Rhamnogalacturonan lyase, domain II; Glycoside hydrolase-type carbohydrate-binding; Galactose-binding-like domain superfamily; Galactose mutarotase-like domain superfamily; Carbohydrate-binding-like fold; Rhamnogalacturonase B, N-terminal; Rhamnogalacturonase B	GO:0030246; GO:0003824; GO:0005975; GO:0016837
CopciAB_360732	IPR027104; IPR013881; IPR010541	U4/U6 small nuclear ribonucleoprotein Prp3; Pre-mRNA-splicing factor 3; Domain of unknown function DUF1115	GO:0000398; GO:0046540
CopciAB_360746	IPR001128; IPR002401; IPR036396	Cytochrome P450; Cytochrome P450, E-class, group I; Cytochrome P450 superfamily	GO:0004497; GO:0005506; GO:0016705; GO:0020037
CopciAB_360768	IPR029055; IPR035216; IPR001353; IPR023333; IPR024689; IPR000243	Nucleophile aminohydrolases, N-terminal; Proteasome subunit beta 7; Proteasome, subunit alpha/beta; Proteasome B-type subunit; Proteasome beta subunit, C-terminal; Peptidase T1A, proteasome beta-subunit	GO:0005839; GO:0051603; GO:0004298
CopciAB_360799	IPR004554; IPR002202; IPR023076; IPR000731; IPR023282; IPR009023; IPR023074; IPR009029	Hydroxymethylglutaryl-CoA reductase, eukaryotic/archaeal type; Hydroxymethylglutaryl-CoA reductase, class I/II; Hydroxymethylglutaryl-CoA reductase, class I/II, conserved site; Sterol-sensing domain; Hydroxymethylglutaryl-CoA reductase, N-terminal; Hydroxymethylglutaryl-CoA reductase, class I/II, NAD/NADP-binding domain superfamily; Hydroxymethylglutaryl-CoA reductase, class I/II, catalytic domai…	GO:0004420; GO:0005515; GO:0008299; GO:0015936; GO:0016616
CopciAB_360810	IPR010754	Optic atrophy 3-like
CopciAB_360836	IPR036920; IPR020798; IPR016180; IPR000114	Ribosomal protein L10e/L16 superfamily; Ribosomal protein L16, conserved site; Ribosomal protein L10e/L16; Ribosomal protein L16	GO:0003735; GO:0005840; GO:0006412; GO:0019843
CopciAB_360850	IPR036291; IPR013154; IPR011032; IPR013149; IPR002328	NAD(P)-binding domain superfamily; Alcohol dehydrogenase, N-terminal; GroES-like superfamily; Alcohol dehydrogenase, C-terminal; Alcohol dehydrogenase, zinc-type, conserved site	GO:0008270; GO:0016491
CopciAB_360877	IPR014776; IPR006366; IPR028281; IPR014777; IPR003043; IPR000878; IPR035996; IPR028162; IPR036291	Tetrapyrrole methylase, subdomain 2; Uroporphyrin-III C-methyltransferase; Siroheme synthase, central domain; Tetrapyrrole methylase, subdomain 1; Uroporphiryn-III C-methyltransferase, conserved site; Tetrapyrrole methylase; Tetrapyrrole methylase superfamily; Siroheme biosynthesis protein Met8, C-terminal; NAD(P)-binding domain superfamily	GO:0008168; GO:0019354
CopciAB_360920	IPR017359	Uncharacterised conserved protein UCP038021, RWD
CopciAB_360934	IPR027796	OTT_1508-like deaminase
CopciAB_360944	IPR020683; IPR036770; IPR002110; IPR027417	Ankyrin repeat-containing domain; Ankyrin repeat-containing domain superfamily; Ankyrin repeat; P-loop containing nucleoside triphosphate hydrolase	GO:0005515
CopciAB_360992	IPR007941; IPR029058	Protein of unknown function DUF726; Alpha/Beta hydrolase fold
CopciAB_360994	IPR001810; IPR036047	F-box domain; F-box-like domain superfamily	GO:0005515
CopciAB_360998	IPR019165	Peptidase M76, ATP23	GO:0004222
CopciAB_360999	IPR002110; IPR036770; IPR020683; IPR027417	Ankyrin repeat; Ankyrin repeat-containing domain superfamily; Ankyrin repeat-containing domain; P-loop containing nucleoside triphosphate hydrolase	GO:0005515
CopciAB_361018	IPR025476	Helitron helicase-like domain
CopciAB_361036	IPR001046	NRAMP family	GO:0016020; GO:0030001; GO:0046873
CopciAB_361048	IPR025476	Helitron helicase-like domain
CopciAB_361050	IPR019191	Essential protein Yae1, N-terminal
CopciAB_361063	IPR017441; IPR000719; IPR008271; IPR000961; IPR011009	Protein kinase, ATP binding site; Protein kinase domain; Serine/threonine-protein kinase, active site; AGC-kinase, C-terminal; Protein kinase-like domain superfamily	GO:0005524; GO:0004672; GO:0006468; GO:0004674
CopciAB_361074	IPR019140	Mini-chromosome maintenance complex-binding protein
CopciAB_361093	IPR003347; IPR019787; IPR013083; IPR011011; IPR041070; IPR001965; IPR019786	JmjC domain; Zinc finger, PHD-finger; Zinc finger, RING/FYVE/PHD-type; Zinc finger, FYVE/PHD-type; Jumonji, helical domain; Zinc finger, PHD-type; Zinc finger, PHD-type, conserved site
CopciAB_361094	IPR036085; IPR003100; IPR003165; IPR036397; IPR012337	PAZ domain superfamily; PAZ domain; Piwi domain; Ribonuclease H superfamily; Ribonuclease H-like superfamily	GO:0005515; GO:0003676
CopciAB_361100	IPR000086; IPR015797; IPR020084; IPR020476	NUDIX hydrolase domain; NUDIX hydrolase-like domain superfamily; NUDIX hydrolase, conserved site; NUDIX hydrolase	GO:0016787
CopciAB_361113	IPR029063; IPR021867	S-adenosyl-L-methionine-dependent methyltransferase; S-adenosylmethionine-dependent methyltransferase Bmt2-like
CopciAB_361117	IPR006115; IPR036291; IPR013328; IPR029154; IPR011548; IPR008927; IPR015815; IPR002204	6-phosphogluconate dehydrogenase, NADP-binding; NAD(P)-binding domain superfamily; 6-phosphogluconate dehydrogenase, domain 2; 3-hydroxyisobutyrate dehydrogenase, NAD-binding domain; 3-hydroxyisobutyrate dehydrogenase; 6-phosphogluconate dehydrogenase-like, C-terminal domain superfamily; 3-hydroxyisobutyrate dehydrogenase-related; 3-hydroxyisobutyrate dehydrogenase-related, conserved site	GO:0050661; GO:0016491; GO:0051287; GO:0008442
CopciAB_361131	IPR021848	Protein of unknown function DUF3445
CopciAB_361136	IPR036378; IPR000782	FAS1 domain superfamily; FAS1 domain
CopciAB_361138	IPR010378	Trafficking protein particle complex subunit 13
CopciAB_361144	IPR027417; IPR031686; IPR004100; IPR022878; IPR000194; IPR036121; IPR023366; IPR024034; IPR005725; IPR020003	P-loop containing nucleoside triphosphate hydrolase; ATPsynthase alpha/beta subunit, N-terminal extension; ATPase, F1/V1/A1 complex, alpha/beta subunit, N-terminal domain; V-type ATP synthase catalytic alpha chain; ATPase, F1/V1/A1 complex, alpha/beta subunit, nucleotide-binding domain; ATPase, F1/V1/A1 complex, alpha/beta subunit, N-terminal domain superfamily; ATP synthase subunit alpha, N-term…	GO:0046034; GO:1902600; GO:0005524; GO:0033180; GO:0046961
CopciAB_361158	IPR036525; IPR008280; IPR018316; IPR023123; IPR000217; IPR003008; IPR002454; IPR017975; IPR037103	Tubulin/FtsZ, GTPase domain superfamily; Tubulin/FtsZ, C-terminal; Tubulin/FtsZ, 2-layer sandwich domain; Tubulin, C-terminal; Tubulin; Tubulin/FtsZ, GTPase domain; Gamma tubulin; Tubulin, conserved site; Tubulin/FtsZ-like, C-terminal domain	GO:0005874; GO:0007017; GO:0003924; GO:0005525; GO:0000930; GO:0007020; GO:0031122
CopciAB_361174	IPR029052	Metallo-dependent phosphatase-like
CopciAB_361176	IPR018973; IPR001650; IPR011545; IPR014001; IPR027417	DEAD/DEAH-box helicase, putative; Helicase, C-terminal; DEAD/DEAH box helicase domain; Helicase superfamily 1/2, ATP-binding domain; P-loop containing nucleoside triphosphate hydrolase	GO:0003676; GO:0005524
CopciAB_361198	IPR007740	Ribosomal protein L49/IMG2	GO:0003735; GO:0005840; GO:0006412
CopciAB_361213	IPR035979; IPR018850; IPR003593; IPR027417; IPR039627	RNA-binding domain superfamily; Mitochondrial escape protein 2, C-terminal; AAA+ ATPase domain; P-loop containing nucleoside triphosphate hydrolase; Mitochondrial escape protein 2	GO:0003676; GO:0000002; GO:0031305
CopciAB_361215	IPR036227; IPR021131; IPR005749; IPR030878	Ribosomal L18e/L15P superfamily; Ribosomal protein L18e/L15P; Ribosomal protein L15, bacterial-type; Ribosomal protein L15	GO:0003735; GO:0006412; GO:0015934
CopciAB_361221	IPR000504; IPR024642; IPR001374; IPR035979; IPR036867; IPR034069; IPR012677	RNA recognition motif domain; SUZ-C domain; R3H domain; RNA-binding domain superfamily; R3H domain superfamily; R3H domain, Cip2-type; Nucleotide-binding alpha-beta plait domain superfamily	GO:0003676
CopciAB_361229	IPR001387; IPR010982; IPR013729	Cro/C1-type helix-turn-helix domain; Lambda repressor-like, DNA-binding domain superfamily; Multiprotein bridging factor 1, N-terminal	GO:0003677
CopciAB_361238	IPR016024; IPR038497; IPR011987; IPR004908; IPR011989	Armadillo-type fold; ATPase, V1 complex, subunit H, C-terminal domain superfamily; ATPase, V1 complex, subunit H, C-terminal; ATPase, V1 complex, subunit H; Armadillo-like helical	GO:0000221; GO:1902600; GO:0046961
CopciAB_361278	IPR012965; IPR008936; IPR037508	Meiotically up-regulated protein Msb1/Mug8 domain; Rho GTPase activation protein; Meiotically up-regulated protein Msb1/Mug8	GO:0007165
CopciAB_361288	IPR009686; IPR045036	Senescence/spartin-associated, C-terminal; Spartin-like
CopciAB_361305	IPR006597; IPR011990	Sel1-like repeat; Tetratricopeptide-like helical domain superfamily	GO:0005515
CopciAB_361309	IPR000904; IPR016024; IPR035999; IPR032691; IPR023394	Sec7 domain; Armadillo-type fold; Sec7 domain superfamily; Guanine nucleotide exchange factor, N-terminal; Sec7, C-terminal domain superfamily	GO:0005085; GO:0032012
CopciAB_361310	IPR015943; IPR001680; IPR020472; IPR019775; IPR036322	WD40/YVTN repeat-like-containing domain superfamily; WD40 repeat; G-protein beta WD-40 repeat; WD40 repeat, conserved site; WD40-repeat-containing domain superfamily	GO:0005515
CopciAB_361317	IPR001766; IPR036388; IPR036390	Fork head domain; Winged helix-like DNA-binding domain superfamily; Winged helix DNA-binding domain superfamily	GO:0003700; GO:0006355; GO:0043565
CopciAB_361327	IPR001810	F-box domain	GO:0005515
CopciAB_361332	IPR000086; IPR015797; IPR045121	NUDIX hydrolase domain; NUDIX hydrolase-like domain superfamily; Coenzyme A pyrophosphatase	GO:0010945
CopciAB_361337	IPR001810	F-box domain	GO:0005515
CopciAB_361342	IPR003817; IPR022237	Phosphatidylserine decarboxylase-related; L-tryptophan decarboxylase PsiD-like	GO:0004609; GO:0008654
CopciAB_361440	IPR036420; IPR001357	BRCT domain superfamily; BRCT domain
CopciAB_361483	IPR020845; IPR042099; IPR000873	AMP-binding, conserved site; ANL, N-terminal domain; AMP-dependent synthetase/ligase
CopciAB_36149	IPR025337	Questin oxidase-like	GO:0016491
CopciAB_361504	IPR029035; IPR026591; IPR026590; IPR003000	DHS-like NAD/FAD-binding domain superfamily; Sirtuin, catalytic core small domain superfamily; Sirtuin family, catalytic core domain; Sirtuin family	GO:0070403
CopciAB_361505	IPR035992; IPR000772	Ricin B-like lectins; Ricin B, lectin domain
CopciAB_361522	IPR006045; IPR017774; IPR011051; IPR014710	Cupin 1; Bicupin, oxalate decarboxylase/oxidase; RmlC-like cupin domain superfamily; RmlC-like jelly roll fold	GO:0033609
CopciAB_361541	IPR023144; IPR001106; IPR008948; IPR005922; IPR024083	Phenylalanine ammonia-lyase, shielding domain superfamily; Aromatic amino acid lyase; L-Aspartase-like; Phenylalanine ammonia-lyase; Fumarase/histidase, N-terminal	GO:0003824; GO:0005737; GO:0006559; GO:0016841
CopciAB_361544	IPR012337	Ribonuclease H-like superfamily
CopciAB_361584	IPR012951; IPR016169; IPR016166; IPR036318; IPR016167	Berberine/berberine-like; FAD-binding, type PCMH, subdomain 2; FAD-binding domain, PCMH-type; FAD-binding, type PCMH-like superfamily; FAD-binding, type PCMH, subdomain 1	GO:0016491; GO:0050660; GO:0071949
CopciAB_361590	IPR014727; IPR013030; IPR001631; IPR013499; IPR013500; IPR036202; IPR025834; IPR008336; IPR011010; IPR014711; IPR018521; IPR013034	DNA topoisomerase I, catalytic core, alpha/beta subdomain; DNA topoisomerase I, DNA binding, N-terminal domain 2; DNA topoisomerase I; DNA topoisomerase I, eukaryotic-type; DNA topoisomerase I, catalytic core, eukaryotic-type; DNA topoisomerase I, DNA binding, eukaryotic-type, N-terminal domain superfamily; Topoisomerase I C-terminal domain; DNA topoisomerase I, DNA binding, eukaryotic-type; DNA …	GO:0003677; GO:0003917; GO:0005694; GO:0006265
CopciAB_361593	IPR027417; IPR045106; IPR013641	P-loop containing nucleoside triphosphate hydrolase; Protein Kti12; Protein KTI12/L-seryl-tRNA(Sec) kinase	GO:0002098; GO:0006357
CopciAB_361601	IPR004274; IPR036412; IPR011948; IPR023214	FCP1 homology domain; HAD-like superfamily; Dullard phosphatase domain, eukaryotic; HAD superfamily	GO:0016791
CopciAB_361626	IPR011527; IPR027417; IPR003593; IPR036640; IPR039421; IPR017871; IPR003439	ABC transporter type 1, transmembrane domain; P-loop containing nucleoside triphosphate hydrolase; AAA+ ATPase domain; ABC transporter type 1, transmembrane domain superfamily; Type 1 protein exporter; ABC transporter-like, conserved site; ABC transporter-like, ATP-binding domain	GO:0005524; GO:0016021; GO:0055085; GO:0140359
CopciAB_361652	IPR012576	NADH dehydrogenase [ubiquinone] 1 beta subcomplex subunit 3	GO:0005739; GO:0022900
CopciAB_361663	IPR000719; IPR017441; IPR011009; IPR008271	Protein kinase domain; Protein kinase, ATP binding site; Protein kinase-like domain superfamily; Serine/threonine-protein kinase, active site	GO:0004672; GO:0005524; GO:0006468
CopciAB_361667	IPR025941; IPR036322; IPR015943; IPR045111	Vacuolar protein sorting-associated protein 8, central domain; WD40-repeat-containing domain superfamily; WD40/YVTN repeat-like-containing domain superfamily; Vacuolar protein sorting-associated protein Vps41/Vps8	GO:0005515; GO:0006623
CopciAB_361692	IPR039697; IPR001670; IPR018211	Iron-type alcohol dehydrogenase-like; Alcohol dehydrogenase, iron-type/glycerol dehydrogenase GldA; Alcohol dehydrogenase, iron-type, conserved site	GO:0016491; GO:0046872
CopciAB_361693	IPR002891; IPR027417	Adenylyl-sulfate kinase; P-loop containing nucleoside triphosphate hydrolase	GO:0000103; GO:0004020; GO:0005524
CopciAB_361695	IPR002616; IPR036511; IPR004803	tRNA-guanine(15) transglycosylase-like; Queuine tRNA-ribosyltransferase-like; tRNA-guanine transglycosylase	GO:0006400; GO:0016763; GO:0008479; GO:0101030
CopciAB_361706	IPR006689; IPR027417; IPR041838; IPR005225	Small GTPase superfamily, ARF/SAR type; P-loop containing nucleoside triphosphate hydrolase; ADP-ribosylation factor 6; Small GTP-binding protein domain	GO:0003924; GO:0005525
CopciAB_361729	IPR039058; IPR004910; IPR034751	Yippee family; Yippee/Mis18/Cereblon; Yippee domain
CopciAB_361732	IPR036837; IPR002524; IPR027470; IPR027469	Cation efflux protein, cytoplasmic domain superfamily; Cation efflux protein; Cation efflux protein, cytoplasmic domain; Cation efflux transmembrane domain superfamily	GO:0006812; GO:0008324; GO:0016021; GO:0055085
CopciAB_361777	IPR001841; IPR013083	Zinc finger, RING-type; Zinc finger, RING/FYVE/PHD-type
CopciAB_361786	IPR002401; IPR001128; IPR017972; IPR036396	Cytochrome P450, E-class, group I; Cytochrome P450; Cytochrome P450, conserved site; Cytochrome P450 superfamily	GO:0004497; GO:0005506; GO:0016705; GO:0020037
CopciAB_361787	IPR002594; IPR013320; IPR013319	Glycoside hydrolase family 12; Concanavalin A-like lectin/glucanase domain superfamily; Glycoside hydrolase family 11/12	GO:0000272; GO:0008810; GO:0004553
CopciAB_361801	IPR017972; IPR001128; IPR036396; IPR002401	Cytochrome P450, conserved site; Cytochrome P450; Cytochrome P450 superfamily; Cytochrome P450, E-class, group I	GO:0005506; GO:0016705; GO:0004497; GO:0020037
CopciAB_361815	IPR001005; IPR017884; IPR017930; IPR009057	SANT/Myb domain; SANT domain; Myb domain; Homeobox-like domain superfamily
CopciAB_361816	IPR004813; IPR045035	Oligopeptide transporter, OPT superfamily; Metal-nicotianamine transporter YSL-like	GO:0035673
CopciAB_361824	IPR032675; IPR001611	Leucine-rich repeat domain superfamily; Leucine-rich repeat	GO:0005515
CopciAB_36183	IPR032675; IPR001810; IPR036047	Leucine-rich repeat domain superfamily; F-box domain; F-box-like domain superfamily	GO:0005515
CopciAB_361837	IPR037637; IPR021967; IPR037665	Nuclear pore complex protein NUP98-NUP96; Nuclear protein 96; Nucleoporin peptidase S59-like	GO:0017056; GO:0005643
CopciAB_361866	IPR007125; IPR000558; IPR009072	Histone H2A/H2B/H3; Histone H2B; Histone-fold	GO:0003677; GO:0000786; GO:0046982
CopciAB_361902	IPR001841; IPR013083	Zinc finger, RING-type; Zinc finger, RING/FYVE/PHD-type
CopciAB_361923	IPR016639; IPR036282; IPR010987; IPR036249; IPR004045	Glutathione S-transferase Omega/GSH; Glutathione S-transferase, C-terminal domain superfamily; Glutathione S-transferase, C-terminal-like; Thioredoxin-like superfamily; Glutathione S-transferase, N-terminal	GO:0004364; GO:0005515; GO:0006749
CopciAB_361957	IPR001781; IPR023213	Zinc finger, LIM-type; Chloramphenicol acetyltransferase-like domain superfamily
CopciAB_362063	IPR036291	NAD(P)-binding domain superfamily
CopciAB_362068	IPR022577; IPR016024; IPR011989; IPR021133; IPR033162	Tubulin-specific chaperone D, C-terminal; Armadillo-type fold; Armadillo-like helical; HEAT, type 2; Tubulin-folding cofactor D	GO:0005096; GO:0007021; GO:0007023; GO:0048487
CopciAB_362075	IPR008949; IPR002060	Isoprenoid synthase domain superfamily; Squalene/phytoene synthase	GO:0009058; GO:0016740
CopciAB_362112	IPR037393; IPR015158	Bud22/Serum response factor-binding protein 1; Bud22 domain
CopciAB_362146	IPR013083	Zinc finger, RING/FYVE/PHD-type
CopciAB_362155	IPR007128; IPR002227; IPR008922	Nuclear MIS12/MIND complex subunit PMF1/Nnf1; Tyrosinase copper-binding domain; Uncharacterised domain, di-copper centre	GO:0000818; GO:0016491
CopciAB_362182	IPR017945; IPR000422	DHBP synthase RibB-like alpha/beta domain superfamily; 3,4-dihydroxy-2-butanone 4-phosphate synthase, RibB	GO:0008686; GO:0009231
CopciAB_362183	IPR029052; IPR036907; IPR008334; IPR006179; IPR004843	Metallo-dependent phosphatase-like; 5'-Nucleotidase, C-terminal domain superfamily; 5'-Nucleotidase, C-terminal; 5'-Nucleotidase/apyrase; Calcineurin-like phosphoesterase domain, ApaH type	GO:0009166; GO:0016787
CopciAB_362201	IPR007219	Transcription factor domain, fungi	GO:0003677; GO:0006351; GO:0008270
CopciAB_362213	IPR029021; IPR000340; IPR016130; IPR020422; IPR000387	Protein-tyrosine phosphatase-like; Dual specificity phosphatase, catalytic domain; Protein-tyrosine phosphatase, active site; Dual specificity protein phosphatase domain; Tyrosine specific protein phosphatases domain	GO:0008138; GO:0016311; GO:0004725; GO:0006470; GO:0016791
CopciAB_362224	IPR012134; IPR016162; IPR000965; IPR015590; IPR016163; IPR016161; IPR020593	Glutamate-5-semialdehyde dehydrogenase; Aldehyde dehydrogenase, N-terminal; GPR domain; Aldehyde dehydrogenase domain; Aldehyde dehydrogenase, C-terminal; Aldehyde/histidinol dehydrogenase; Gamma-glutamyl phosphate reductase GPR, conserved site	GO:0004350; GO:0006561; GO:0050661; GO:0016491; GO:0016620
CopciAB_362260	IPR018810	Uncharacterised protein family UPF0662
CopciAB_362265	IPR001040; IPR023398	Translation Initiation factor eIF- 4e; Translation Initiation factor eIF- 4e-like	GO:0003723; GO:0003743; GO:0006413
CopciAB_362267	IPR044066; IPR002867; IPR031127; IPR013083; IPR001841; IPR017907; IPR018957	TRIAD supradomain; IBR domain; E3 ubiquitin ligase RBR family; Zinc finger, RING/FYVE/PHD-type; Zinc finger, RING-type; Zinc finger, RING-type, conserved site; Zinc finger, C3HC4 RING-type	GO:0004842; GO:0016567; GO:0046872
CopciAB_362343	IPR024461	Coiled-coil domain-containing protein 90-like
CopciAB_362355	IPR011009; IPR001245; IPR000719; IPR008271	Protein kinase-like domain superfamily; Serine-threonine/tyrosine-protein kinase, catalytic domain; Protein kinase domain; Serine/threonine-protein kinase, active site	GO:0004672; GO:0006468; GO:0005524
CopciAB_362356	IPR011701; IPR036259; IPR020846; IPR001958	Major facilitator superfamily; MFS transporter superfamily; Major facilitator superfamily domain; Tetracycline resistance protein TetA/multidrug resistance protein MdtG	GO:0022857; GO:0055085
CopciAB_362377	IPR036188	FAD/NAD(P)-binding domain superfamily
CopciAB_362383	IPR008381	Succinate dehydrogenase assembly factor 3, mitochondrial	GO:0005739; GO:0034553
CopciAB_362387	IPR014720	Double-stranded RNA-binding domain
CopciAB_362421	IPR036259; IPR011701	MFS transporter superfamily; Major facilitator superfamily	GO:0022857; GO:0055085
CopciAB_362437	IPR018535	Domain of unknown function DUF1996
CopciAB_362458	IPR005103	Glycoside hydrolase, family 61
CopciAB_362480	IPR005708; IPR011051; IPR014710	Homogentisate 1,2-dioxygenase; RmlC-like cupin domain superfamily; RmlC-like jelly roll fold	GO:0004411; GO:0006559; GO:0006570
CopciAB_362485	IPR036770; IPR002110; IPR020683	Ankyrin repeat-containing domain superfamily; Ankyrin repeat; Ankyrin repeat-containing domain	GO:0005515
CopciAB_362491	IPR027408; IPR036345; IPR020568; IPR014729	PNPase/RNase PH domain superfamily; Exoribonuclease, PH domain 2 superfamily; Ribosomal protein S5 domain 2-type fold; Rossmann-like alpha/beta/alpha sandwich fold
CopciAB_362494	IPR011990; IPR007317	Tetratricopeptide-like helical domain superfamily; Golgi to ER traffic protein 4	GO:0005515; GO:0045048
CopciAB_362549	IPR024079; IPR019026	Metallopeptidase, catalytic domain superfamily; Peptidase M64, IgA	GO:0008237
CopciAB_362551	IPR028364; IPR016095; IPR023674	Ribosomal protein L1/ribosomal biogenesis protein; Ribosomal protein L1, 3-layer alpha/beta-sandwich; Ribosomal protein L1-like
CopciAB_362592	IPR001706; IPR037229; IPR021137	Ribosomal protein L35, non-mitochondrial; Ribosomal protein L35 superfamily; Ribosomal protein L35	GO:0003735; GO:0005840; GO:0006412
CopciAB_362606	IPR006219; IPR006218; IPR013785	DHAP synthase, class 1; DAHP synthetase I/KDSA; Aldolase-type TIM barrel	GO:0003849; GO:0009073; GO:0009058; GO:0003824
CopciAB_362622	IPR015418	Chromatin modification-related protein Eaf6	GO:0000123; GO:0016573
CopciAB_362635	IPR001412; IPR001278; IPR035684; IPR036695; IPR008909; IPR009080; IPR014729	Aminoacyl-tRNA synthetase, class I, conserved site; Arginine-tRNA ligase; Arginyl-tRNA synthetase, catalytic core domain; Arginyl tRNA synthetase N-terminal domain superfamily; DALR anticodon binding; Aminoacyl-tRNA synthetase, class Ia, anticodon-binding; Rossmann-like alpha/beta/alpha sandwich fold	GO:0000166; GO:0004812; GO:0005524; GO:0006418; GO:0004814; GO:0006420; GO:0005737
CopciAB_362681	IPR012984; IPR042516; IPR019580; IPR021983; IPR027652; IPR012337; IPR000555; IPR043173; IPR019581; IPR012591; IPR037518; IPR043172; IPR012592; IPR019582	PROCT domain; Pre-mRNA-processing-splicing factor 8, U5-snRNA-binding domain superfamily; Pre-mRNA-processing-splicing factor 8, U6-snRNA-binding; PRP8 domain IV core; Pre-mRNA-processing-splicing factor 8; Ribonuclease H-like superfamily; JAB1/MPN/MOV34 metalloenzyme domain; Prp8 RNase domain IV, fingers region; Pre-mRNA-processing-splicing factor 8, U5-snRNA-binding; PRO8NT domain; MPN domain; …	GO:0017070; GO:0000398; GO:0005681; GO:0005515; GO:0008237; GO:0070122; GO:0030623; GO:0003723
CopciAB_362687	IPR016722; IPR007185; IPR013627	DNA polymerase alpha, subunit B; DNA polymerase alpha/delta/epsilon, subunit B; DNA polymerase alpha, subunit B, N-terminal	GO:0003677; GO:0006260
CopciAB_362704	IPR011541; IPR004688	Nickel/cobalt transporter, high-affinity; Transition metal uptake transporter nickel/cobalt	GO:0005887; GO:0015099; GO:0035444
CopciAB_362716	IPR027815; IPR003864; IPR045122; IPR032880	10TM putative phosphate transporter, cytosolic domain; Calcium-dependent channel, 7TM region, putative phosphate; Calcium permeable stress-gated cation channel 1-like; Calcium permeable stress-gated cation channel 1, N-terminal transmembrane domain	GO:0016020; GO:0005227
CopciAB_362753	IPR021139	NYN domain, limkain-b1-type
CopciAB_362771	IPR026705	Hid-1/Ecm30
CopciAB_362782	IPR011701; IPR020846; IPR036259	Major facilitator superfamily; Major facilitator superfamily domain; MFS transporter superfamily	GO:0022857; GO:0055085
CopciAB_362783	IPR013520; IPR036397; IPR012337	Exonuclease, RNase T/DNA polymerase III; Ribonuclease H superfamily; Ribonuclease H-like superfamily	GO:0003676
CopciAB_362822	IPR029071; IPR004241	Ubiquitin-like domain superfamily; Autophagy protein Atg8 ubiquitin-like
CopciAB_362827	IPR018946; IPR029052; IPR038607	PhoD-like phosphatase, metallophosphatase domain; Metallo-dependent phosphatase-like; PhoD-like superfamily
CopciAB_362863	IPR000467; IPR035979; IPR012677; IPR000504	G-patch domain; RNA-binding domain superfamily; Nucleotide-binding alpha-beta plait domain superfamily; RNA recognition motif domain	GO:0003676
CopciAB_362864	IPR013950	Kinetochore Mis14/Nsl1	GO:0000070; GO:0000776
CopciAB_362893	IPR012677; IPR035979; IPR000504; IPR001313; IPR033133; IPR016024; IPR011989	Nucleotide-binding alpha-beta plait domain superfamily; RNA-binding domain superfamily; RNA recognition motif domain; Pumilio RNA-binding repeat; Pumilio homology domain; Armadillo-type fold; Armadillo-like helical	GO:0003676; GO:0003723
CopciAB_362898	IPR024768; IPR021139	Meiosis regulator and mRNA stability factor 1; NYN domain, limkain-b1-type	GO:0005777; GO:0010468
CopciAB_362899	IPR000719; IPR011009; IPR008271; IPR017441; IPR039192	Protein kinase domain; Protein kinase-like domain superfamily; Serine/threonine-protein kinase, active site; Protein kinase, ATP binding site; Glycogen synthase kinase 3, catalytic domain	GO:0004672; GO:0005524; GO:0006468
CopciAB_362928	IPR012471	Protein of unknown function DUF1690
CopciAB_362980	IPR003166; IPR040501; IPR016656	Transcription factor TFIIE beta subunit, DNA-binding domain; TFA2, Winged helix domain 2; Transcription initiation factor TFIIE, beta subunit	GO:0006367; GO:0005673
CopciAB_362992	IPR041078	Plavaka transposase
CopciAB_362996	IPR012132; IPR036188; IPR007867; IPR000172	Glucose-methanol-choline oxidoreductase; FAD/NAD(P)-binding domain superfamily; Glucose-methanol-choline oxidoreductase, C-terminal; Glucose-methanol-choline oxidoreductase, N-terminal	GO:0050660; GO:0016614
CopciAB_363001	IPR001019; IPR027417; IPR011025	Guanine nucleotide binding protein (G-protein), alpha subunit; P-loop containing nucleoside triphosphate hydrolase; G protein alpha subunit, helical insertion	GO:0003924; GO:0007186; GO:0019001; GO:0031683; GO:0007165
CopciAB_363028	IPR018422; IPR006153; IPR004709	Cation/H+ exchanger, CPA1 family; Cation/H+ exchanger; Na+/H+ exchanger	GO:0006812; GO:0015299; GO:0016021; GO:0055085; GO:0006814; GO:0006885; GO:0015385
CopciAB_363038	IPR017972; IPR001128; IPR036396; IPR002401	Cytochrome P450, conserved site; Cytochrome P450; Cytochrome P450 superfamily; Cytochrome P450, E-class, group I	GO:0005506; GO:0016705; GO:0004497; GO:0020037
CopciAB_363057	IPR006710; IPR023296	Glycoside hydrolase, family 43; Glycosyl hydrolase, five-bladed beta-propellor domain superfamily	GO:0004553; GO:0005975
CopciAB_363062	IPR036188; IPR002937	FAD/NAD(P)-binding domain superfamily; Amine oxidase	GO:0016491
CopciAB_363064	IPR037151; IPR032862; IPR005123	Alpha-ketoglutarate-dependent dioxygenase AlkB-like superfamily; Alpha-ketoglutarate-dependent dioxygenase alkB homologue 6; Oxoglutarate/iron-dependent dioxygenase
CopciAB_363089	IPR035971; IPR005103; IPR000254	Cellulose-binding domain superfamily; Glycoside hydrolase, family 61; Cellulose-binding domain, fungal	GO:0005576; GO:0005975; GO:0030248
CopciAB_363127	IPR020843; IPR002328; IPR013149; IPR036291; IPR011032; IPR013154	Polyketide synthase, enoylreductase domain; Alcohol dehydrogenase, zinc-type, conserved site; Alcohol dehydrogenase, C-terminal; NAD(P)-binding domain superfamily; GroES-like superfamily; Alcohol dehydrogenase, N-terminal	GO:0016491; GO:0008270
CopciAB_363154	IPR018108; IPR023395	Mitochondrial substrate/solute carrier; Mitochondrial carrier domain superfamily
CopciAB_363166	IPR008936; IPR012965	Rho GTPase activation protein; Meiotically up-regulated protein Msb1/Mug8 domain	GO:0007165
CopciAB_363200	IPR010729; IPR038340	Ribosomal protein L47, mitochondrial; MRP-L47 superfamily, mitochondrial	GO:0003735; GO:0005761; GO:0006412
CopciAB_363228	IPR029058; IPR013094	Alpha/Beta hydrolase fold; Alpha/beta hydrolase fold-3	GO:0016787
CopciAB_363233	IPR036259; IPR024671; IPR044738	MFS transporter superfamily; Autophagy-related protein 22-like; Autophagy-related protein 22	GO:0032974
CopciAB_363242	IPR001338	Hydrophobin	GO:0005199; GO:0009277
CopciAB_363254	IPR003689	Zinc/iron permease	GO:0016020; GO:0030001; GO:0046873; GO:0055085
CopciAB_363256	IPR032675	Leucine-rich repeat domain superfamily
CopciAB_363282	IPR032675	Leucine-rich repeat domain superfamily
CopciAB_363298	IPR027116; IPR009072; IPR003958	Negative cofactor 2 complex subunit alpha/DNA polymerase epsilon subunit C; Histone-fold; Transcription factor CBF/NF-Y/archaeal histone domain	GO:0003712; GO:0046982
CopciAB_363313	IPR003100; IPR003165; IPR012337; IPR036397; IPR014811; IPR036085; IPR032472; IPR032474	PAZ domain; Piwi domain; Ribonuclease H-like superfamily; Ribonuclease H superfamily; Argonaute, linker 1 domain; PAZ domain superfamily; Argonaute linker 2 domain; Protein argonaute, N-terminal	GO:0005515; GO:0003676
CopciAB_363349	IPR045127; IPR006809; IPR009072	Transcription initiation factor TFIID subunit 11-like; TAFII28-like protein domain; Histone-fold	GO:0005669; GO:0006367; GO:0051123; GO:0005634; GO:0046982
CopciAB_363378	IPR027417	P-loop containing nucleoside triphosphate hydrolase
CopciAB_363426	IPR001810; IPR032675; IPR036047	F-box domain; Leucine-rich repeat domain superfamily; F-box-like domain superfamily	GO:0005515
CopciAB_363451	IPR010516; IPR042534; IPR000269; IPR036460; IPR015328; IPR016182; IPR015798	Sin3 associated polypeptide p18; Sin3 associated polypeptide p18 superfamily; Copper amine oxidase; Copper amine oxidase, catalytic domain superfamily; Domain of unknown function DUF1965; Copper amine oxidase, N-terminal; Copper amine oxidase, catalytic domain	GO:0005507; GO:0008131; GO:0009308; GO:0048038
CopciAB_363452	IPR032675; IPR001810	Leucine-rich repeat domain superfamily; F-box domain	GO:0005515
CopciAB_363455	IPR006692	Coatomer, WD associated region	GO:0005198; GO:0006886; GO:0016192; GO:0030117
CopciAB_363471	IPR007889; IPR036397; IPR004875; IPR009057	DNA binding HTH domain, Psq-type; Ribonuclease H superfamily; DDE superfamily endonuclease domain; Homeobox-like domain superfamily	GO:0003677; GO:0003676
CopciAB_363522	IPR007085; IPR035929	DNA/pantothenate metabolism flavoprotein, C-terminal; CoaB-like superfamily
CopciAB_363532	IPR036180; IPR007123; IPR012990; IPR036174; IPR006896; IPR036465; IPR036175; IPR006895; IPR029006	Gelsolin-like domain superfamily; Gelsolin-like domain; Sec23/Sec24 beta-sandwich; Zinc finger, Sec23/Sec24-type superfamily; Sec23/Sec24, trunk domain; von Willebrand factor A-like domain superfamily; Sec23/Sec24 helical domain superfamily; Zinc finger, Sec23/Sec24-type; ADF-H/Gelsolin-like domain superfamily	GO:0006886; GO:0006888; GO:0008270; GO:0030127
CopciAB_363541	IPR023352; IPR001129	Membrane associated eicosanoid/glutathione metabolism-like domain superfamily; Membrane-associated, eicosanoid/glutathione metabolism (MAPEG) protein
CopciAB_363559	IPR011993	PH-like domain superfamily
CopciAB_363571	IPR003439; IPR003593; IPR027417; IPR013283; IPR017871	ABC transporter-like, ATP-binding domain; AAA+ ATPase domain; P-loop containing nucleoside triphosphate hydrolase; RLI1; ABC transporter-like, conserved site	GO:0005524
CopciAB_363583	IPR035971; IPR000254	Cellulose-binding domain superfamily; Cellulose-binding domain, fungal	GO:0005576; GO:0005975; GO:0030248
CopciAB_363604	IPR010816	Heterokaryon incompatibility Het-C
CopciAB_363605	IPR036390; IPR035267; IPR013586; IPR000717	Winged helix DNA-binding domain superfamily; 26S proteasome non-ATPase regulatory subunit 3; 26S proteasome regulatory subunit, C-terminal; Proteasome component (PCI) domain	GO:0030234; GO:0000502; GO:0042176
CopciAB_363609	IPR007763	NADH dehydrogenase [ubiquinone] 1 alpha subcomplex subunit 12	GO:0016020; GO:0032981
CopciAB_363625	IPR009072; IPR002119; IPR032454; IPR032458; IPR007125	Histone-fold; Histone H2A; Histone H2A, C-terminal domain; Histone H2A conserved site; Histone H2A/H2B/H3	GO:0046982; GO:0000786; GO:0003677
CopciAB_363637	IPR036047	F-box-like domain superfamily	GO:0005515
CopciAB_363691	IPR019481	Transcription factor TFIIIC, triple barrel domain
CopciAB_363693	IPR021278	ATP synthase subunit K
CopciAB_363708	IPR004489; IPR006058; IPR025192; IPR001041; IPR009051; IPR012675; IPR017896; IPR036010; IPR017900	Succinate dehydrogenase/fumarate reductase iron-sulphur protein; 2Fe-2S ferredoxin, iron-sulphur binding site; Succinate dehydogenase/fumarate reductase N-terminal; 2Fe-2S ferredoxin-type iron-sulfur binding domain; Alpha-helical ferredoxin; Beta-grasp domain superfamily; 4Fe-4S ferredoxin-type, iron-sulphur binding domain; 2Fe-2S ferredoxin-like superfamily; 4Fe-4S ferredoxin, iron-sulphur bindi…	GO:0006099; GO:0016491; GO:0051537; GO:0009055; GO:0051536
CopciAB_363728	IPR027417; IPR001019; IPR011025	P-loop containing nucleoside triphosphate hydrolase; Guanine nucleotide binding protein (G-protein), alpha subunit; G protein alpha subunit, helical insertion	GO:0003924; GO:0007186; GO:0019001; GO:0031683; GO:0007165
CopciAB_363733	IPR001842; IPR027268	Peptidase M36, fungalysin; Peptidase M4/M1, CTD superfamily	GO:0004222; GO:0005615; GO:0008270
CopciAB_363738	IPR023606; IPR003673	CoA-transferase family III domain 1 superfamily; CoA-transferase family III	GO:0003824
CopciAB_363743	IPR005804	Fatty acid desaturase domain	GO:0006629
CopciAB_363763	IPR018828	Protein of unknown function DUF2034
CopciAB_363811	IPR037132; IPR023128; IPR039733	Protein N-terminal glutamine amidohydrolase, alpha beta roll superfamily; Protein N-terminal glutamine amidohydrolase, alpha beta roll; Protein N-terminal glutamine amidohydrolase	GO:0016811; GO:0008418; GO:0070773
CopciAB_363821	IPR001155; IPR013785	NADH:flavin oxidoreductase/NADH oxidase, N-terminal; Aldolase-type TIM barrel	GO:0010181; GO:0016491; GO:0003824
CopciAB_363846	IPR020904; IPR036291; IPR002347	Short-chain dehydrogenase/reductase, conserved site; NAD(P)-binding domain superfamily; Short-chain dehydrogenase/reductase SDR	GO:0016491
CopciAB_363847	IPR003021	Rad1/Rec1/Rad17	GO:0000077
CopciAB_363857	IPR043136; IPR001870; IPR013320; IPR003877; IPR037353	B30.2/SPRY domain superfamily; B30.2/SPRY domain; Concanavalin A-like lectin/glucanase domain superfamily; SPRY domain; Histone methyltransferase complex subunit ASH2	GO:0005515; GO:0048188; GO:0051568
CopciAB_363884	IPR015943; IPR036322; IPR000731; IPR030225	WD40/YVTN repeat-like-containing domain superfamily; WD40-repeat-containing domain superfamily; Sterol-sensing domain; Sterol regulatory element-binding protein cleavage-activating protein	GO:0005515; GO:0000139; GO:0005789; GO:0032933; GO:0032934
CopciAB_363888	IPR036877; IPR001950; IPR005874	SUI1 domain superfamily; SUI1 domain; Eukaryotic translation initiation factor SUI1	GO:0003743; GO:0006413
CopciAB_363916	IPR000675; IPR029058; IPR011150	Cutinase/acetylxylan esterase; Alpha/Beta hydrolase fold; Cutinase, monofunctional	GO:0016787; GO:0005576; GO:0050525
CopciAB_363927	IPR004165; IPR037171; IPR012791; IPR014388	Coenzyme A transferase family I; NagB/RpiA transferase-like; 3-oxoacid CoA-transferase, subunit B; 3-oxoacid CoA-transferase	GO:0008410; GO:0046952
CopciAB_363967	IPR002645; IPR011547; IPR001902; IPR036513	STAS domain; SLC26A/SulP transporter domain; SLC26A/SulP transporter; STAS domain superfamily	GO:0008272; GO:0015116; GO:0016021; GO:0008271; GO:0016020; GO:0055085
CopciAB_364023	IPR000542; IPR039551; IPR042231; IPR023213	Acyltransferase ChoActase/COT/CPT; Choline/carnitine acyltransferase domain; Choline/Carnitine o-acyltransferase, domain 2; Chloramphenicol acetyltransferase-like domain superfamily	GO:0016746
CopciAB_364025	IPR037673; IPR036019	Large-conductance mechanosensitive channel/anditomin synthesis protein L; Large-conductance mechanosensitive channel MscL
CopciAB_364026	IPR005002; IPR023214	Phosphomannomutase; HAD superfamily	GO:0004615; GO:0009298
CopciAB_364046	IPR016024; IPR011990; IPR015348; IPR000547; IPR022365; IPR016025; IPR016341	Armadillo-type fold; Tetratricopeptide-like helical domain superfamily; Clathrin, heavy chain, linker, core motif; Clathrin, heavy chain/VPS, 7-fold repeat; Clathrin, heavy chain, propeller repeat; Clathrin heavy chain, N-terminal; Clathrin, heavy chain	GO:0005515; GO:0005198; GO:0006886; GO:0016192; GO:0030130; GO:0030132; GO:0032051; GO:0071439
CopciAB_364053	IPR001214	SET domain	GO:0005515
CopciAB_364080	IPR000089; IPR005930; IPR005479; IPR003379; IPR000891; IPR013785; IPR016185; IPR011764; IPR005482; IPR005481; IPR001882; IPR011054; IPR011053; IPR011761	Biotin/lipoyl attachment; Pyruvate carboxylase; Carbamoyl-phosphate synthetase large subunit-like, ATP-binding domain; Carboxylase, conserved domain; Pyruvate carboxyltransferase; Aldolase-type TIM barrel; Pre-ATP-grasp domain superfamily; Biotin carboxylation domain; Biotin carboxylase, C-terminal; Biotin carboxylase-like, N-terminal domain; Biotin-binding site; Rudiment single hybrid motif; Sin…	GO:0004736; GO:0005524; GO:0006090; GO:0006094; GO:0009374; GO:0003824; GO:0046872
CopciAB_364090	IPR022816	Condensin complex subunit 2/barren	GO:0000796; GO:0007076
CopciAB_364096	IPR019410	Lysine methyltransferase
CopciAB_364097	IPR000569; IPR035983; IPR011989; IPR016024	HECT domain; HECT, E3 ligase catalytic domain; Armadillo-like helical; Armadillo-type fold	GO:0004842
CopciAB_364122	IPR001810; IPR032675; IPR036047	F-box domain; Leucine-rich repeat domain superfamily; F-box-like domain superfamily	GO:0005515
CopciAB_364130	IPR002523	Mg2+ transporter protein, CorA-like/Zinc transport protein ZntB	GO:0016020; GO:0030001; GO:0046873; GO:0055085
CopciAB_364133	IPR008493; IPR031318	Domain of unknown function DUF775; OPI10 family
CopciAB_364154	IPR029044; IPR007577	Nucleotide-diphospho-sugar transferases; Glycosyltransferase, DXD sugar-binding motif
CopciAB_364173	IPR015943; IPR008271; IPR038357; IPR011009; IPR000719; IPR010513; IPR018391; IPR045133; IPR011047	WD40/YVTN repeat-like-containing domain superfamily; Serine/threonine-protein kinase, active site; KEN domain superfamily; Protein kinase-like domain superfamily; Protein kinase domain; KEN domain; Pyrrolo-quinoline quinone beta-propeller repeat; Serine/threonine-protein kinase/endoribonuclease IRE1/2-like; Quinoprotein alcohol dehydrogenase-like superfamily	GO:0005515; GO:0004672; GO:0006468; GO:0005524; GO:0004540; GO:0006397; GO:0004521; GO:0004674; GO:0030968
CopciAB_364183	IPR036425; IPR001453	MoaB/Mog-like domain superfamily; MoaB/Mog domain
CopciAB_364198	IPR036638; IPR011598	Helix-loop-helix DNA-binding domain superfamily; Myc-type, basic helix-loop-helix (bHLH) domain	GO:0046983
CopciAB_364293	IPR001810	F-box domain	GO:0005515
CopciAB_364305	IPR036396; IPR017972; IPR001128	Cytochrome P450 superfamily; Cytochrome P450, conserved site; Cytochrome P450	GO:0004497; GO:0005506; GO:0016705; GO:0020037
CopciAB_364310	IPR009653	Protein kish
CopciAB_364314	IPR025476	Helitron helicase-like domain
CopciAB_364348	IPR035971; IPR000254; IPR029058	Cellulose-binding domain superfamily; Cellulose-binding domain, fungal; Alpha/Beta hydrolase fold	GO:0005576; GO:0005975; GO:0030248
CopciAB_364374	IPR022057	Chitin synthase export chaperone
CopciAB_364376	IPR036388; IPR016158; IPR016159; IPR001373; IPR019559; IPR036390; IPR036317; IPR045093	Winged helix-like DNA-binding domain superfamily; Cullin homology domain; Cullin repeat-like-containing domain superfamily; Cullin, N-terminal; Cullin protein, neddylation domain; Winged helix DNA-binding domain superfamily; Cullin homology domain superfamily; Cullin	GO:0006511; GO:0031625
CopciAB_364394	IPR036425; IPR036688; IPR038987; IPR036135; IPR001453; IPR005111; IPR005110; IPR008284	MoaB/Mog-like domain superfamily; MoeA, C-terminal, domain IV superfamily; Molybdopterin biosynthesis protein MoeA-like; MoeA, N-terminal and linker domain superfamily; MoaB/Mog domain; MoeA, C-terminal, domain IV; MoeA, N-terminal and linker domain; Molybdenum cofactor biosynthesis, conserved site	GO:0032324; GO:0006777
CopciAB_364405	IPR036291; IPR002347	NAD(P)-binding domain superfamily; Short-chain dehydrogenase/reductase SDR	GO:0016491
CopciAB_364413	IPR027417; IPR006073	P-loop containing nucleoside triphosphate hydrolase; GTP binding domain	GO:0005525
CopciAB_364454	IPR006073; IPR027417	GTP binding domain; P-loop containing nucleoside triphosphate hydrolase	GO:0005525
CopciAB_364504	IPR037671; IPR017850; IPR002591; IPR007070; IPR017852	GPI ethanolamine phosphate transferase 1, N-terminal; Alkaline-phosphatase-like, core domain superfamily; Type I phosphodiesterase/nucleotide pyrophosphatase/phosphate transferase; GPI ethanolamine phosphate transferase 1; GPI ethanolamine phosphate transferase 1, C-terminal	GO:0006506; GO:0016021; GO:0051377; GO:0003824; GO:0005789; GO:0016740
CopciAB_364517	IPR001128; IPR036396; IPR017972; IPR002401	Cytochrome P450; Cytochrome P450 superfamily; Cytochrome P450, conserved site; Cytochrome P450, E-class, group I	GO:0004497; GO:0005506; GO:0016705; GO:0020037
CopciAB_364565	IPR036322; IPR001680; IPR015943	WD40-repeat-containing domain superfamily; WD40 repeat; WD40/YVTN repeat-like-containing domain superfamily	GO:0005515
CopciAB_364572	IPR003084; IPR023696; IPR000286; IPR023801; IPR037138	Histone deacetylase; Ureohydrolase domain superfamily; Histone deacetylase family; Histone deacetylase domain; Histone deacetylase domain superfamily	GO:0004407; GO:0016575
CopciAB_364607	IPR002893; IPR027974	Zinc finger, MYND-type; Domain of unknown function DUF4470
CopciAB_364613	IPR036259; IPR044738; IPR024671	MFS transporter superfamily; Autophagy-related protein 22; Autophagy-related protein 22-like	GO:0032974
CopciAB_364631	IPR001995	Peptidase A2A, retrovirus, catalytic	GO:0004190; GO:0006508
CopciAB_364638	IPR023213	Chloramphenicol acetyltransferase-like domain superfamily
CopciAB_364664	IPR004342; IPR033507; IPR004331	EXS, C-terminal; Syg1 family; SPX domain	GO:0016021
CopciAB_364667	IPR003734	Domain of unknown function DUF155
CopciAB_364672	IPR005913; IPR029903; IPR036291	dTDP-4-dehydrorhamnose reductase family; RmlD-like substrate binding domain; NAD(P)-binding domain superfamily
CopciAB_364804	IPR036390; IPR000717; IPR035298	Winged helix DNA-binding domain superfamily; Proteasome component (PCI) domain; 26S Proteasome non-ATPase regulatory subunit 13
CopciAB_364806	IPR002372; IPR015943; IPR026895; IPR011047; IPR018391; IPR011678	Pyrrolo-quinoline quinone repeat; WD40/YVTN repeat-like-containing domain superfamily; ER membrane protein complex subunit 1; Quinoprotein alcohol dehydrogenase-like superfamily; Pyrrolo-quinoline quinone beta-propeller repeat; ER membrane protein complex subunit 1, C-terminal	GO:0005515; GO:0072546
CopciAB_364816	IPR002867; IPR044066; IPR031127	IBR domain; TRIAD supradomain; E3 ubiquitin ligase RBR family	GO:0004842; GO:0016567
CopciAB_364818	IPR019166; IPR033181	MICOS complex subunit MIC26/MIC27; MICOS subunit Mic26, fungi	GO:0042407; GO:0061617
CopciAB_364828	IPR013094; IPR029058	Alpha/beta hydrolase fold-3; Alpha/Beta hydrolase fold	GO:0016787
CopciAB_364848	IPR011009; IPR040976	Protein kinase-like domain superfamily; Fungal-type protein kinase
CopciAB_364855	IPR002867; IPR044066; IPR017907; IPR013083; IPR031127	IBR domain; TRIAD supradomain; Zinc finger, RING-type, conserved site; Zinc finger, RING/FYVE/PHD-type; E3 ubiquitin ligase RBR family	GO:0004842; GO:0016567
CopciAB_364856	IPR040976	Fungal-type protein kinase
CopciAB_364858	IPR020846; IPR036259; IPR011701	Major facilitator superfamily domain; MFS transporter superfamily; Major facilitator superfamily	GO:0022857; GO:0055085
CopciAB_364865	IPR013094; IPR029058	Alpha/beta hydrolase fold-3; Alpha/Beta hydrolase fold	GO:0016787
CopciAB_364886	IPR036259; IPR020846; IPR011701	MFS transporter superfamily; Major facilitator superfamily domain; Major facilitator superfamily	GO:0022857; GO:0055085
CopciAB_364901	IPR002893; IPR011990	Zinc finger, MYND-type; Tetratricopeptide-like helical domain superfamily	GO:0005515
CopciAB_364913	IPR010490	Conserved oligomeric Golgi complex subunit 6	GO:0006891; GO:0017119
CopciAB_364950	IPR013087; IPR017907; IPR001841; IPR013083; IPR036236	Zinc finger C2H2-type; Zinc finger, RING-type, conserved site; Zinc finger, RING-type; Zinc finger, RING/FYVE/PHD-type; Zinc finger C2H2 superfamily
CopciAB_364965	IPR025476	Helitron helicase-like domain
CopciAB_364978	IPR007881	UNC-50
CopciAB_364989	IPR000719; IPR017441; IPR011009; IPR008271	Protein kinase domain; Protein kinase, ATP binding site; Protein kinase-like domain superfamily; Serine/threonine-protein kinase, active site	GO:0004672; GO:0005524; GO:0006468
CopciAB_364990	IPR027417; IPR011025; IPR001019	P-loop containing nucleoside triphosphate hydrolase; G protein alpha subunit, helical insertion; Guanine nucleotide binding protein (G-protein), alpha subunit	GO:0007165; GO:0003924; GO:0007186; GO:0019001; GO:0031683
CopciAB_365017	IPR003154; IPR008947	S1/P1 nuclease; Phospholipase C/P1 nuclease domain superfamily	GO:0003676; GO:0004519; GO:0006308; GO:0016788
CopciAB_365024	IPR036291	NAD(P)-binding domain superfamily
CopciAB_365034	IPR001810; IPR036047	F-box domain; F-box-like domain superfamily	GO:0005515
CopciAB_365047	IPR009057	Homeobox-like domain superfamily
CopciAB_365060	IPR008754; IPR024079	Peptidase M43, pregnancy-associated plasma-A; Metallopeptidase, catalytic domain superfamily	GO:0008237
CopciAB_365130	IPR018820; IPR018823	Brefeldin A sensitivity protein-related, domain of unknown function DUF2421; Putative ER transporter, 6TM, N-terminal
CopciAB_365182	IPR004813	Oligopeptide transporter, OPT superfamily	GO:0035673
CopciAB_365191	IPR013970; IPR012340	Replication factor A protein 3; Nucleic acid-binding, OB-fold	GO:0003677; GO:0005634; GO:0006260; GO:0006281; GO:0006310
CopciAB_365194	IPR036396; IPR001128; IPR002401; IPR017972	Cytochrome P450 superfamily; Cytochrome P450; Cytochrome P450, E-class, group I; Cytochrome P450, conserved site	GO:0004497; GO:0005506; GO:0016705; GO:0020037
CopciAB_365195	IPR006153; IPR038770	Cation/H+ exchanger; Sodium/solute symporter superfamily	GO:0006812; GO:0015299; GO:0016021; GO:0055085
CopciAB_365216	IPR036465; IPR006895; IPR037550; IPR036180; IPR012990; IPR037364; IPR036174; IPR006896; IPR006900; IPR007123; IPR029006; IPR036175	von Willebrand factor A-like domain superfamily; Zinc finger, Sec23/Sec24-type; Sec23, C-terminal; Gelsolin-like domain superfamily; Sec23/Sec24 beta-sandwich; Protein transport protein Sec23; Zinc finger, Sec23/Sec24-type superfamily; Sec23/Sec24, trunk domain; Sec23/Sec24, helical domain; Gelsolin-like domain; ADF-H/Gelsolin-like domain superfamily; Sec23/Sec24 helical domain superfamily	GO:0006886; GO:0006888; GO:0008270; GO:0030127; GO:0090114
CopciAB_365220	IPR000727; IPR015260; IPR010989	Target SNARE coiled-coil homology domain; Syntaxin 6, N-terminal; SNARE	GO:0016020; GO:0048193; GO:0016192
CopciAB_365259	IPR040410	UPF0658 Golgi apparatus membrane protein
CopciAB_365291	IPR030387; IPR037875; IPR027417; IPR012948; IPR007034; IPR003593; IPR039761	Bms1/Tsr1-type G domain; Ribosome biogenesis protein Bms1, N-terminal; P-loop containing nucleoside triphosphate hydrolase; AARP2CN; Ribosome biogenesis protein BMS1/TSR1, C-terminal; AAA+ ATPase domain; Ribosome biogenesis protein Bms1/Tsr1	GO:0005525; GO:0005634; GO:0042254
CopciAB_365298	IPR033118; IPR007905	EXPERA domain; Emopamil-binding protein	GO:0016021; GO:0016125; GO:0047750
CopciAB_365306	IPR007219	Transcription factor domain, fungi	GO:0003677; GO:0006351; GO:0008270
CopciAB_365330	IPR029063	S-adenosyl-L-methionine-dependent methyltransferase
CopciAB_365333	IPR000719; IPR011009	Protein kinase domain; Protein kinase-like domain superfamily	GO:0004672; GO:0005524; GO:0006468
CopciAB_365344	IPR007219	Transcription factor domain, fungi	GO:0003677; GO:0006351; GO:0008270
CopciAB_365363	IPR017896; IPR036864; IPR001138	4Fe-4S ferredoxin-type, iron-sulphur binding domain; Zn(2)-C6 fungal-type DNA-binding domain superfamily; Zn(2)-C6 fungal-type DNA-binding domain	GO:0000981; GO:0006355; GO:0008270
CopciAB_365365	IPR023395; IPR018108; IPR002067; IPR044712	Mitochondrial carrier domain superfamily; Mitochondrial substrate/solute carrier; Mitochondrial carrier protein; NAD/FAD transporter SLC25A32-like	GO:0055085; GO:0006862
CopciAB_365373	IPR013087	Zinc finger C2H2-type
CopciAB_365378	IPR006096; IPR036291; IPR028971; IPR016210	Glutamate/phenylalanine/leucine/valine dehydrogenase, C-terminal; NAD(P)-binding domain superfamily; NAD-glutamate dehydrogenase; NAD-dependent glutamate dehydrogenase, eukaryotes	GO:0006520; GO:0016491; GO:0004352; GO:0019551
CopciAB_365412	IPR031459	Cytochrome c oxidase assembly factor 2	GO:0033617
CopciAB_365455	IPR036259; IPR011701; IPR020846	MFS transporter superfamily; Major facilitator superfamily; Major facilitator superfamily domain	GO:0022857; GO:0055085
CopciAB_365456	IPR024655; IPR017853	Uncharacterised protein family, glycosyl hydrolase catalytic domain; Glycoside hydrolase superfamily
CopciAB_365457	IPR021261	Glycerophosphocholine acyltransferase 1
CopciAB_365495	IPR043129; IPR022672; IPR001312; IPR022673	ATPase, nucleotide binding domain; Hexokinase, N-terminal; Hexokinase; Hexokinase, C-terminal	GO:0005524; GO:0005975; GO:0016773; GO:0001678; GO:0004396; GO:0005536
CopciAB_365521	IPR009297	Protein of unknown function DUF952
CopciAB_365535	IPR019145	Mediator complex, subunit Med10	GO:0003712; GO:0006357; GO:0016592
CopciAB_365536	IPR004827; IPR021755	Basic-leucine zipper domain; Transcription factor Aft1, HRA domain	GO:0003700; GO:0006355
CopciAB_365550	IPR036812; IPR023210; IPR002466; IPR020471	NADP-dependent oxidoreductase domain superfamily; NADP-dependent oxidoreductase domain; Adenosine deaminase/editase; Aldo-keto reductase	GO:0047834; GO:0003723; GO:0004000; GO:0006396; GO:0016491
CopciAB_365555	IPR000595; IPR018488; IPR014710; IPR018490; IPR012198; IPR003117	Cyclic nucleotide-binding domain; Cyclic nucleotide-binding, conserved site; RmlC-like jelly roll fold; Cyclic nucleotide-binding-like; cAMP-dependent protein kinase regulatory subunit; cAMP-dependent protein kinase regulatory subunit, dimerization-anchoring domain	GO:0001932; GO:0005952; GO:0008603
CopciAB_365564	IPR000571	Zinc finger, CCCH-type	GO:0046872
CopciAB_365585	IPR040007; IPR032302; IPR021726; IPR021418	THO complex subunit 2; THO complex subunit 2, N-terminal domain; THO complex, subunitTHOC2, N-terminal; THO complex, subunitTHOC2, C-terminal	GO:0000347; GO:0006397; GO:0006406
CopciAB_365596	IPR013087; IPR036236	Zinc finger C2H2-type; Zinc finger C2H2 superfamily
CopciAB_365597	IPR017375; IPR001841; IPR006845; IPR013083	Peroxisome assembly protein 12; Zinc finger, RING-type; Pex, N-terminal; Zinc finger, RING/FYVE/PHD-type	GO:0005779; GO:0006625; GO:0008022; GO:0008270
CopciAB_365598	IPR024604; IPR011009	Serine/threonine-protein kinase haspin, C-terminal; Protein kinase-like domain superfamily
CopciAB_365609	IPR038277; IPR002639	UreF domain superfamily; Urease accessory protein UreF	GO:0006807; GO:0016151
CopciAB_365627	IPR011762; IPR034733; IPR011763; IPR029045	Acetyl-coenzyme A carboxyltransferase, N-terminal; Acetyl-CoA carboxylase; Acetyl-coenzyme A carboxyltransferase, C-terminal; ClpP/crotonase-like domain superfamily	GO:0016874
CopciAB_365652	IPR009346	GRIM-19
CopciAB_365658	IPR036887; IPR002110; IPR018004; IPR036770; IPR003163; IPR029793	HTH APSES-type DNA-binding domain superfamily; Ankyrin repeat; KilA, N-terminal/APSES-type HTH, DNA-binding; Ankyrin repeat-containing domain superfamily; Transcription regulator HTH, APSES-type DNA-binding domain; MBF transcription factor complex subunit Mbp1/Res1/Res2	GO:0003677; GO:0005515; GO:0000083; GO:0030907
CopciAB_365674	IPR037525; IPR038491; IPR021740	Velvet domain; Velvet domain superfamily; Velvet factor
CopciAB_365678	IPR032710	NTF2-like domain superfamily
CopciAB_365680	IPR038973; IPR036890; IPR028830; IPR014762	DNA mismatch repair protein MutL/Mlh/Pms; Histidine kinase/HSP90-like ATPase superfamily; DNA mismatch repair protein Mlh3; DNA mismatch repair, conserved site	GO:0006298; GO:0016887; GO:0032300
CopciAB_365684	IPR004837; IPR004713	Sodium/calcium exchanger membrane region; Calcium/proton exchanger	GO:0016021; GO:0055085; GO:0006812; GO:0008324
CopciAB_365699	IPR014756; IPR037439; IPR006047; IPR013783; IPR006048; IPR004193; IPR013780; IPR017853	Immunoglobulin E-set; 1,4-alpha-glucan-branching enzyme; Glycosyl hydrolase, family 13, catalytic domain; Immunoglobulin-like fold; Alpha-amylase/branching enzyme, C-terminal all beta; Glycoside hydrolase, family 13, N-terminal; Glycosyl hydrolase, all-beta; Glycoside hydrolase superfamily	GO:0003844; GO:0005978; GO:0003824; GO:0005975; GO:0043169; GO:0004553
CopciAB_365724	IPR005654; IPR027417	ATPase, AFG1-like; P-loop containing nucleoside triphosphate hydrolase	GO:0005524
CopciAB_365725	IPR039421; IPR003593; IPR017871; IPR027417; IPR003439	Type 1 protein exporter; AAA+ ATPase domain; ABC transporter-like, conserved site; P-loop containing nucleoside triphosphate hydrolase; ABC transporter-like, ATP-binding domain	GO:0005524
CopciAB_365729	IPR032675	Leucine-rich repeat domain superfamily
CopciAB_365734	IPR002259; IPR036259	Equilibrative nucleoside transporter; MFS transporter superfamily	GO:0005337; GO:0016021; GO:1901642
CopciAB_365783	IPR021139; IPR024768	NYN domain, limkain-b1-type; Meiosis regulator and mRNA stability factor 1	GO:0005777; GO:0010468
CopciAB_365785	IPR001841; IPR024766; IPR013083	Zinc finger, RING-type; Zinc finger, RING-H2-type; Zinc finger, RING/FYVE/PHD-type	GO:0008270
CopciAB_365798	IPR006939	SNF5/SMARCB1/INI1	GO:0000228; GO:0006338
CopciAB_365808	IPR029058	Alpha/Beta hydrolase fold
CopciAB_365810	IPR011990; IPR019734; IPR003107; IPR045075	Tetratricopeptide-like helical domain superfamily; Tetratricopeptide repeat; HAT (Half-A-TPR) repeat; Pre-mRNA-splicing factor Syf1-like	GO:0005515; GO:0006396; GO:0000398
CopciAB_365839	IPR004839; IPR015424; IPR045088; IPR015422; IPR015421	Aminotransferase, class I/classII; Pyridoxal phosphate-dependent transferase; Aminotransferase ALAT1/2-like; Pyridoxal phosphate-dependent transferase, small domain; Pyridoxal phosphate-dependent transferase, major domain	GO:0009058; GO:0030170; GO:0008483; GO:0003824
CopciAB_365852	IPR029030	Caspase-like domain superfamily
CopciAB_365883	IPR042098; IPR003819	Taurine dioxygenase TauD-like superfamily; TauD/TfdA-like domain	GO:0016491
CopciAB_365894	IPR019416	Nuclear cap-binding protein subunit 3	GO:0000340; GO:0003729
CopciAB_365907	IPR016039; IPR002155; IPR020616; IPR020617; IPR020615	Thiolase-like; Thiolase; Thiolase, N-terminal; Thiolase, C-terminal; Thiolase, acyl-enzyme intermediate active site	GO:0016746; GO:0016747
CopciAB_365914	IPR036865; IPR001251; IPR011074; IPR036273	CRAL-TRIO lipid binding domain superfamily; CRAL-TRIO lipid binding domain; CRAL/TRIO, N-terminal domain; CRAL/TRIO, N-terminal domain superfamily
CopciAB_365926	IPR035441; IPR017923	TFIIS/LEDGF domain superfamily; Transcription factor IIS, N-terminal	GO:0005634
CopciAB_365932	IPR013632; IPR027417	DNA recombination and repair protein Rad51-like, C-terminal; P-loop containing nucleoside triphosphate hydrolase
CopciAB_365941	IPR019194	Transcription elongation factor Eaf, N-terminal
CopciAB_365975	IPR013087; IPR036236	Zinc finger C2H2-type; Zinc finger C2H2 superfamily
CopciAB_365997	IPR002893	Zinc finger, MYND-type
CopciAB_366014	IPR019510; IPR009210	Protein kinase A anchor protein, nuclear localisation signal domain; Activating signal cointegrator 1 complex subunit 1
CopciAB_366047	IPR014001; IPR027417; IPR001650; IPR036389; IPR000999; IPR005034; IPR011545; IPR038248	Helicase superfamily 1/2, ATP-binding domain; P-loop containing nucleoside triphosphate hydrolase; Helicase, C-terminal; Ribonuclease III, endonuclease domain superfamily; Ribonuclease III domain; Dicer dimerisation domain; DEAD/DEAH box helicase domain; Dicer dimerisation domain superfamily	GO:0004525; GO:0006396; GO:0016891; GO:0003676; GO:0005524
CopciAB_366087	IPR001806; IPR027417; IPR003578	Small GTPase; P-loop containing nucleoside triphosphate hydrolase; Small GTPase Rho	GO:0003924; GO:0005525; GO:0007264
CopciAB_366089	IPR015798; IPR016182; IPR000269; IPR015328; IPR036460	Copper amine oxidase, catalytic domain; Copper amine oxidase, N-terminal; Copper amine oxidase; Domain of unknown function DUF1965; Copper amine oxidase, catalytic domain superfamily	GO:0005507; GO:0008131; GO:0009308; GO:0048038
CopciAB_366095	IPR013087; IPR036236	Zinc finger C2H2-type; Zinc finger C2H2 superfamily
CopciAB_366098	IPR005365	Nitrogen permease regulator 3	GO:0032007; GO:0034198
CopciAB_366109	IPR001199; IPR018506; IPR036400	Cytochrome b5-like heme/steroid binding domain; Cytochrome b5, heme-binding site; Cytochrome b5-like heme/steroid binding domain superfamily	GO:0020037
CopciAB_366127	IPR000086; IPR015797	NUDIX hydrolase domain; NUDIX hydrolase-like domain superfamily
CopciAB_366173	IPR001356; IPR009057	Homeobox domain; Homeobox-like domain superfamily	GO:0003677
CopciAB_366177	IPR007229; IPR041525; IPR036068	Nicotinate phosphoribosyltransferase family; Nicotinate/nicotinamide phosphoribosyltransferase; Nicotinate phosphoribosyltransferase-like, C-terminal	GO:0004514; GO:0009435
CopciAB_366201	IPR027417; IPR006073	P-loop containing nucleoside triphosphate hydrolase; GTP binding domain	GO:0005525
CopciAB_366206	IPR013726	Protein of unknown function DUF1748, fungi
CopciAB_366229	IPR008628; IPR038261	Golgi phosphoprotein 3-like; Golgi phosphoprotein 3-like domain superfamily	GO:0070273
CopciAB_366330	IPR015943; IPR001680; IPR016024; IPR011047	WD40/YVTN repeat-like-containing domain superfamily; WD40 repeat; Armadillo-type fold; Quinoprotein alcohol dehydrogenase-like superfamily	GO:0005515
CopciAB_366343	IPR024388	Ribosomal protein L20, mitochondrial
CopciAB_366363	IPR009772	Cell division cycle protein 123
CopciAB_366366	IPR036691	Endonuclease/exonuclease/phosphatase superfamily
CopciAB_366367	IPR006016; IPR006015	UspA; Universal stress protein A family
CopciAB_366401	IPR013083; IPR026846; IPR004181	Zinc finger, RING/FYVE/PHD-type; E3 SUMO-protein ligase Nse2 (Mms21); Zinc finger, MIZ-type	GO:0000724; GO:0019789; GO:0030915; GO:0008270
CopciAB_366414	IPR004033; IPR029063	UbiE/COQ5 methyltransferase; S-adenosyl-L-methionine-dependent methyltransferase	GO:0008168
CopciAB_366426	IPR019559; IPR036317; IPR001373; IPR016158; IPR036388; IPR045093; IPR016159; IPR016157; IPR036390	Cullin protein, neddylation domain; Cullin homology domain superfamily; Cullin, N-terminal; Cullin homology domain; Winged helix-like DNA-binding domain superfamily; Cullin; Cullin repeat-like-containing domain superfamily; Cullin, conserved site; Winged helix DNA-binding domain superfamily	GO:0006511; GO:0031625; GO:0031461
CopciAB_366442	IPR002225; IPR036291	3-beta hydroxysteroid dehydrogenase/isomerase; NAD(P)-binding domain superfamily	GO:0003854; GO:0006694; GO:0016616
CopciAB_366450	IPR003653; IPR038765	Ulp1 protease family, C-terminal catalytic domain; Papain-like cysteine peptidase superfamily	GO:0006508; GO:0008234
CopciAB_366476	IPR039121; IPR015797; IPR000086	Nucleoside diphosphate-linked moiety X motif 19; NUDIX hydrolase-like domain superfamily; NUDIX hydrolase domain	GO:0016787
CopciAB_366535	IPR019398	Pre-rRNA-processing protein TSR2
CopciAB_366541	IPR003958; IPR009072; IPR027170	Transcription factor CBF/NF-Y/archaeal histone domain; Histone-fold; Transcriptional activator HAP5 subunit	GO:0046982; GO:0003700; GO:0006355; GO:0016602
CopciAB_366589	IPR025755; IPR002136; IPR023574; IPR013000	60S ribosomal protein L4, C-terminal domain; Ribosomal protein L4/L1e; Ribosomal protein L4 domain superfamily; Ribosomal protein L4/L1e, eukaryotic/archaeal, conserved site	GO:0003735; GO:0005840; GO:0006412
CopciAB_366593	IPR017998; IPR027413; IPR002194; IPR027410; IPR027409; IPR012718; IPR002423	Chaperone tailless complex polypeptide 1 (TCP-1); GroEL-like equatorial domain superfamily; Chaperonin TCP-1, conserved site; TCP-1-like chaperonin intermediate domain superfamily; GroEL-like apical domain superfamily; T-complex protein 1, epsilon subunit; Chaperonin Cpn60/TCP-1 family	GO:0005524; GO:0006457; GO:0016887; GO:0051082
CopciAB_366601	IPR037282; IPR019771; IPR001698; IPR042276; IPR043175	F-actin-capping protein subunit alpha/beta; F-actin capping protein, beta subunit, conserved site; F-actin-capping protein subunit beta; F-actin-capping protein subunit alpha/beta, domain 2; F-actin-capping protein subunit beta, N-terminal domain	GO:0003779; GO:0005737; GO:0008290; GO:0030036; GO:0051016
CopciAB_366605	IPR000172; IPR012132; IPR007867; IPR036188	Glucose-methanol-choline oxidoreductase, N-terminal; Glucose-methanol-choline oxidoreductase; Glucose-methanol-choline oxidoreductase, C-terminal; FAD/NAD(P)-binding domain superfamily	GO:0016614; GO:0050660
CopciAB_366612	IPR008733	Peroxisomal biogenesis factor 11	GO:0005779; GO:0016559
CopciAB_366639	IPR037238; IPR012816	YbiA-like superfamily; NADAR
CopciAB_366658	IPR009071; IPR036910	High mobility group box domain; High mobility group box domain superfamily
CopciAB_366673	IPR000719; IPR000961; IPR011009; IPR008271	Protein kinase domain; AGC-kinase, C-terminal; Protein kinase-like domain superfamily; Serine/threonine-protein kinase, active site	GO:0004672; GO:0005524; GO:0006468; GO:0004674
CopciAB_366685	IPR027540; IPR007715	Ubiquinone biosynthesis protein Coq4, eukaryotes; Ubiquinone biosynthesis protein Coq4	GO:0005743; GO:0006744
CopciAB_366689	IPR001199; IPR006089; IPR009100; IPR036250; IPR036400; IPR009075; IPR037069; IPR013786; IPR006091; IPR018506	Cytochrome b5-like heme/steroid binding domain; Acyl-CoA dehydrogenase, conserved site; Acyl-CoA dehydrogenase/oxidase, N-terminal and middle domain superfamily; Acyl-CoA dehydrogenase-like, C-terminal; Cytochrome b5-like heme/steroid binding domain superfamily; Acyl-CoA dehydrogenase/oxidase C-terminal; Acyl-CoA dehydrogenase/oxidase, N-terminal domain superfamily; Acyl-CoA dehydrogenase/oxidase…	GO:0003995; GO:0016627; GO:0050660; GO:0020037
CopciAB_366692	IPR032675	Leucine-rich repeat domain superfamily
CopciAB_366697	IPR002745	Phosphotransferase KptA/Tpt1	GO:0016740
CopciAB_366728	IPR036759; IPR007052; IPR007373; IPR007371; IPR036371; IPR008978; IPR006282	Thiamin pyrophosphokinase, catalytic domain superfamily; CS domain; Thiamin pyrophosphokinase, thiamin-binding domain; Thiamin pyrophosphokinase, catalytic domain; Thiamin pyrophosphokinase, thiamin-binding domain superfamily; HSP20-like chaperone; Thiamin pyrophosphokinase	GO:0004788; GO:0005524; GO:0009229; GO:0030975; GO:0006772
CopciAB_366741	IPR028887; IPR016155; IPR003749; IPR012675	Molybdopterin synthase sulfur carrier subunit, eukaryote; Molybdopterin synthase/thiamin biosynthesis sulphur carrier, beta-grasp; Sulfur carrier ThiS/MoaD-like; Beta-grasp domain superfamily	GO:0005829; GO:0006777
CopciAB_366767	IPR013894; IPR042470	RecQ mediated genome instability protein, N-terminal; RecQ mediated genome instability protein, N-terminal, subdomain 2
CopciAB_366787	IPR005352	Erg28	GO:0016021
CopciAB_366789	IPR002589; IPR043472	Macro domain; Macro domain-like
CopciAB_366826	IPR009088; IPR009083; IPR003194; IPR015871; IPR015872	Transcription factor IIA, beta-barrel; Transcription factor IIA, alpha-helical domain; Transcription initiation factor IIA, gamma subunit; Transcription initiation factor IIA, gamma subunit, C-terminal; Transcription initiation factor IIA, gamma subunit, N-terminal	GO:0005672; GO:0006367
CopciAB_366851	IPR010699	Protein of unknown function DUF1275
CopciAB_366853	IPR000719; IPR011009; IPR017441; IPR008271	Protein kinase domain; Protein kinase-like domain superfamily; Protein kinase, ATP binding site; Serine/threonine-protein kinase, active site	GO:0004672; GO:0005524; GO:0006468
CopciAB_366962	IPR004919	Domain of unknown function DUF262
CopciAB_366995	IPR029058; IPR001375	Alpha/Beta hydrolase fold; Peptidase S9, prolyl oligopeptidase, catalytic domain	GO:0006508; GO:0008236
CopciAB_366999	IPR040976; IPR011009	Fungal-type protein kinase; Protein kinase-like domain superfamily
CopciAB_367023	IPR004206; IPR040343; IPR037009; IPR033469	mRNA triphosphatase Cet1-like; RNA 5'-triphosphatase Cet1/Ctl1; mRNA triphosphatase Cet1-like superfamily; CYTH-like domain superfamily	GO:0004651
CopciAB_367027	IPR029071; IPR022617	Ubiquitin-like domain superfamily; Rad60/SUMO-like domain
CopciAB_367029	IPR039298; IPR029069; IPR006683; IPR003736	Acyl-coenzyme A thioesterase 13; HotDog domain superfamily; Thioesterase domain; Phenylacetic acid degradation-related domain	GO:0047617
CopciAB_367043	IPR033956; IPR016069; IPR036081; IPR016068; IPR002848	Translin; Translin, C-terminal; Translin superfamily; Translin, N-terminal; Translin family	GO:0003697; GO:0003723; GO:0016070; GO:0043565
CopciAB_367046	IPR001849; IPR011993	Pleckstrin homology domain; PH-like domain superfamily
CopciAB_367056	IPR004856; IPR039488	Glycosyl transferase, ALG6/ALG8; Dolichyl pyrophosphate Man9GlcNAc2 alpha-1,3-glucosyltransferase	GO:0016758; GO:0005783; GO:0006488; GO:0042281
CopciAB_367057	IPR000504; IPR007275; IPR035979; IPR012677	RNA recognition motif domain; YTH domain; RNA-binding domain superfamily; Nucleotide-binding alpha-beta plait domain superfamily	GO:0003676; GO:0003723
CopciAB_367064	IPR018465; IPR009072	Centromere protein Scm3/HJURP; Histone-fold	GO:0005634; GO:0042393; GO:0046982
CopciAB_367082	IPR019083; IPR043971; IPR043970; IPR004353; IPR043972	IGR protein motif; FUZ/MON1/HPS1, second Longin domain; FUZ/MON1/HPS1, third Longin domain; Vacuolar fusion protein Mon1; FUZ/MON1/HPS1, first Longin domain	GO:0016192; GO:0006623
CopciAB_367098	IPR011576; IPR000659; IPR012349	Pyridoxamine 5'-phosphate oxidase, putative; Pyridoxamine 5'-phosphate oxidase; FMN-binding split barrel	GO:0004733; GO:0008615; GO:0010181
CopciAB_367102	IPR002068; IPR008978; IPR031107	Alpha crystallin/Hsp20 domain; HSP20-like chaperone; Small heat shock protein HSP20
CopciAB_367124	IPR003958; IPR009072	Transcription factor CBF/NF-Y/archaeal histone domain; Histone-fold	GO:0046982
CopciAB_367126	IPR036047; IPR001810	F-box-like domain superfamily; F-box domain	GO:0005515
CopciAB_367150	IPR027817; IPR044302; IPR038095	Costars domain; Costars family; Costars domain superfamily
CopciAB_367151	IPR001810; IPR036047; IPR032675	F-box domain; F-box-like domain superfamily; Leucine-rich repeat domain superfamily	GO:0005515
CopciAB_367152	IPR027417; IPR003593; IPR003959; IPR041569; IPR001487; IPR036427; IPR003960	P-loop containing nucleoside triphosphate hydrolase; AAA+ ATPase domain; ATPase, AAA-type, core; AAA ATPase, AAA+ lid domain; Bromodomain; Bromodomain-like superfamily; ATPase, AAA-type, conserved site	GO:0005524; GO:0016887; GO:0005515
CopciAB_367165	IPR005135; IPR036691; IPR036322; IPR000300; IPR015943	Endonuclease/exonuclease/phosphatase; Endonuclease/exonuclease/phosphatase superfamily; WD40-repeat-containing domain superfamily; Inositol polyphosphate-related phosphatase; WD40/YVTN repeat-like-containing domain superfamily	GO:0003824; GO:0005515; GO:0016791; GO:0046856
CopciAB_367186	IPR001611; IPR032675; IPR003591	Leucine-rich repeat; Leucine-rich repeat domain superfamily; Leucine-rich repeat, typical subtype	GO:0005515
CopciAB_367215	IPR044878; IPR030470; IPR006370; IPR000537; IPR039653	UbiA prenyltransferase superfamily; UbiA prenyltransferase conserved site; 4-hydroxybenzoate polyprenyltransferase-like; UbiA prenyltransferase family; Prenyltransferase	GO:0004659; GO:0016021; GO:0016765
CopciAB_367232	IPR036181	MIT domain superfamily
CopciAB_367246	IPR036259; IPR020846; IPR011701	MFS transporter superfamily; Major facilitator superfamily domain; Major facilitator superfamily	GO:0022857; GO:0055085
CopciAB_367260	IPR032465; IPR006680; IPR032466	2-amino-3-carboxymuconate-6-semialdehyde decarboxylase; Amidohydrolase-related; Metal-dependent hydrolase	GO:0016831; GO:0016787
CopciAB_367261	IPR008521	Magnesium transporter NIPA	GO:0015095; GO:0015693; GO:0016021
CopciAB_367266	IPR027417	P-loop containing nucleoside triphosphate hydrolase
CopciAB_367284	IPR015943; IPR036322; IPR037593	WD40/YVTN repeat-like-containing domain superfamily; WD40-repeat-containing domain superfamily; MIOS/Sea4	GO:0005515
CopciAB_367325	IPR036770; IPR002110; IPR020683	Ankyrin repeat-containing domain superfamily; Ankyrin repeat; Ankyrin repeat-containing domain	GO:0005515
CopciAB_367330	IPR027417; IPR001019; IPR011025	P-loop containing nucleoside triphosphate hydrolase; Guanine nucleotide binding protein (G-protein), alpha subunit; G protein alpha subunit, helical insertion	GO:0003924; GO:0007186; GO:0019001; GO:0031683; GO:0007165
CopciAB_367334	IPR002018; IPR019826; IPR029058; IPR019819	Carboxylesterase, type B; Carboxylesterase type B, active site; Alpha/Beta hydrolase fold; Carboxylesterase type B, conserved site
CopciAB_367347	IPR000639; IPR000073; IPR029058	Epoxide hydrolase-like; Alpha/beta hydrolase fold-1; Alpha/Beta hydrolase fold	GO:0003824
CopciAB_367350	IPR040648	HMG domain-containing protein 3, CxC4 like cysteine cluster
CopciAB_367359	IPR011993; IPR031968; IPR040147; IPR004182	PH-like domain superfamily; VASt domain; Membrane-anchored lipid-binding protein Ysp2/Lam4-like; GRAM domain
CopciAB_367365	IPR001382; IPR036026; IPR012341	Glycoside hydrolase family 47; Seven-hairpin glycosidases; Six-hairpin glycosidase-like superfamily	GO:0004571; GO:0005509; GO:0016020; GO:0005975
CopciAB_367382	IPR036236; IPR013087; IPR022755	Zinc finger C2H2 superfamily; Zinc finger C2H2-type; Zinc finger, double-stranded RNA binding
CopciAB_367403	IPR012349; IPR024624	FMN-binding split barrel; Pyridoxamine 5'-phosphate oxidase, Alr4036 family, FMN-binding domain	GO:0010181
CopciAB_367430	IPR001805; IPR011611; IPR029056; IPR002173	Adenosine kinase; Carbohydrate kinase PfkB; Ribokinase-like; Carbohydrate/purine kinase, PfkB, conserved site	GO:0004001; GO:0006166; GO:0016773
CopciAB_367451	IPR043141; IPR043164; IPR040637; IPR001790	Ribosomal protein L10-like domain superfamily; 50S ribosomal protein L10, insertion domain superfamily; 60S ribosomal protein L10P, insertion domain; Ribosomal protein L10P
CopciAB_367455	IPR000198; IPR008936	Rho GTPase-activating protein domain; Rho GTPase activation protein	GO:0007165
CopciAB_367462	IPR004328; IPR038499; IPR025304	BRO1 domain; BRO1 domain superfamily; ALIX V-shaped domain	GO:0005515
CopciAB_367464	IPR020846; IPR036259; IPR001958; IPR011701	Major facilitator superfamily domain; MFS transporter superfamily; Tetracycline resistance protein TetA/multidrug resistance protein MdtG; Major facilitator superfamily	GO:0022857; GO:0055085
CopciAB_367468	IPR036443; IPR001876; IPR013536	Zinc finger, RanBP2-type superfamily; Zinc finger, RanBP2-type; WLM domain
CopciAB_367476	IPR027417; IPR001650; IPR000629; IPR011545; IPR014001; IPR014014	P-loop containing nucleoside triphosphate hydrolase; Helicase, C-terminal; ATP-dependent RNA helicase DEAD-box, conserved site; DEAD/DEAH box helicase domain; Helicase superfamily 1/2, ATP-binding domain; RNA helicase, DEAD-box type, Q motif	GO:0003676; GO:0005524; GO:0003724
CopciAB_367507	IPR036322; IPR001680; IPR019775; IPR024977; IPR015943; IPR020472; IPR037631	WD40-repeat-containing domain superfamily; WD40 repeat; WD40 repeat, conserved site; Anaphase-promoting complex subunit 4, WD40 domain; WD40/YVTN repeat-like-containing domain superfamily; G-protein beta WD-40 repeat; mRNA export factor Gle2/RAE1	GO:0005515; GO:0006406
CopciAB_367547	IPR007992; IPR034804	Succinate dehydrogenase [ubiquinone] cytochrome b small subunit, CybS; Fumarate reductase/succinate dehydrogenase, transmembrane subunit	GO:0005740; GO:0016021; GO:0016020
CopciAB_367587	IPR027417; IPR016491; IPR030379	P-loop containing nucleoside triphosphate hydrolase; Septin; Septin-type guanine nucleotide-binding (G) domain	GO:0005525
CopciAB_367667	IPR038732; IPR021163; IPR036188	FAD-dependent urate hydroxylase HpyO, FAD/NAD(P)-binding domain; Ferredoxin-NADP+ reductase, adrenodoxin-type; FAD/NAD(P)-binding domain superfamily	GO:0016491
CopciAB_367694	IPR001372; IPR019763; IPR037177	Dynein light chain, type 1/2; Dynein light chain, type 1/2, conserved site; Dynein light chain superfamily	GO:0007017; GO:0030286; GO:0005875
CopciAB_367699	IPR000467; IPR022159; IPR022783	G-patch domain; Tuftelin interacting protein, N-terminal domain; GCF, C-terminal	GO:0003676
CopciAB_367718	IPR001357; IPR012309; IPR012310; IPR036420; IPR044125; IPR012308; IPR012340; IPR036599; IPR029710; IPR000977; IPR016059	BRCT domain; DNA ligase, ATP-dependent, C-terminal; DNA ligase, ATP-dependent, central; BRCT domain superfamily; DNA Ligase 4, adenylation domain; DNA ligase, ATP-dependent, N-terminal; Nucleic acid-binding, OB-fold; DNA ligase, ATP-dependent, N-terminal domain superfamily; DNA ligase 4; DNA ligase, ATP-dependent; DNA ligase, ATP-dependent, conserved site	GO:0003910; GO:0006281; GO:0006310; GO:0005524; GO:0003677; GO:0051103; GO:0071897; GO:0003909
CopciAB_367742	IPR001406; IPR020094; IPR020103; IPR020095; IPR041708; IPR020097	Pseudouridine synthase I, TruA; Pseudouridine synthase TruA/RsuA/RluB/E/F, N-terminal; Pseudouridine synthase, catalytic domain superfamily; Pseudouridine synthase I, TruA, C-terminal; Pseudouridine synthase PUS1/ PUS2-like; Pseudouridine synthase I, TruA, alpha/beta domain	GO:0001522; GO:0003723; GO:0009451; GO:0009982; GO:0031119
CopciAB_367776	IPR000330; IPR001650; IPR027417; IPR038718; IPR029063; IPR001525; IPR014001	SNF2, N-terminal; Helicase, C-terminal; P-loop containing nucleoside triphosphate hydrolase; SNF2-like, N-terminal domain superfamily; S-adenosyl-L-methionine-dependent methyltransferase; C-5 cytosine methyltransferase; Helicase superfamily 1/2, ATP-binding domain	GO:0005524; GO:0070615; GO:0008168
CopciAB_367826	IPR001680; IPR015943; IPR036322; IPR020472; IPR044536; IPR019775	WD40 repeat; WD40/YVTN repeat-like-containing domain superfamily; WD40-repeat-containing domain superfamily; G-protein beta WD-40 repeat; Peroxisomal targeting signal 2 receptor; WD40 repeat, conserved site	GO:0005515; GO:0005053; GO:0016558
CopciAB_367835	IPR002933; IPR036264	Peptidase M20; Bacterial exopeptidase dimerisation domain	GO:0016787
CopciAB_367840	IPR001138; IPR036864	Zn(2)-C6 fungal-type DNA-binding domain; Zn(2)-C6 fungal-type DNA-binding domain superfamily	GO:0000981; GO:0006355; GO:0008270
CopciAB_367844	IPR013154; IPR011032; IPR036291; IPR013149	Alcohol dehydrogenase, N-terminal; GroES-like superfamily; NAD(P)-binding domain superfamily; Alcohol dehydrogenase, C-terminal
CopciAB_367883	IPR019367	PDZ-binding protein, CRIPT
CopciAB_367887	IPR013176; IPR043987	Vacuolar fusion protein Ccz1; CCZ1/INTU/HSP4, first Longin domain	GO:0016192; GO:0035658
CopciAB_367905	IPR029058; IPR013094	Alpha/Beta hydrolase fold; Alpha/beta hydrolase fold-3	GO:0016787
CopciAB_367947	IPR032675	Leucine-rich repeat domain superfamily
CopciAB_367957	IPR031755	Peptidase inhibitor I66	GO:0004867
CopciAB_367965	IPR003593; IPR003439; IPR027417; IPR013525; IPR034003; IPR010929	AAA+ ATPase domain; ABC transporter-like, ATP-binding domain; P-loop containing nucleoside triphosphate hydrolase; ABC-2 type transporter; ATP-binding cassette transporter, PDR-like subfamily G, domain 2; CDR ABC transporter	GO:0005524; GO:0016020; GO:0016021; GO:0042626; GO:0055085
CopciAB_367986	IPR017930; IPR037830; IPR001005; IPR009057	Myb domain; ZZ-type zinc finger-containing protein 3; SANT/Myb domain; Homeobox-like domain superfamily
CopciAB_368032	IPR002220; IPR013785	DapA-like; Aldolase-type TIM barrel	GO:0016829; GO:0003824
CopciAB_368043	IPR011009; IPR018936; IPR035892; IPR001263; IPR016024; IPR015433; IPR002420; IPR036940; IPR000403; IPR042236; IPR008290	Protein kinase-like domain superfamily; Phosphatidylinositol 3/4-kinase, conserved site; C2 domain superfamily; Phosphoinositide 3-kinase, accessory (PIK) domain; Armadillo-type fold; Phosphatidylinositol kinase; C2 phosphatidylinositol 3-kinase-type domain; Phosphatidylinositol 3-/4-kinase, catalytic domain superfamily; Phosphatidylinositol 3-/4-kinase, catalytic domain; Phosphoinositide 3-kinas…	GO:0016301; GO:0046854; GO:0048015; GO:0016303
CopciAB_368062	IPR030381; IPR001401; IPR019762; IPR045063; IPR022812; IPR027417; IPR020850; IPR000375	Dynamin-type guanine nucleotide-binding (G) domain; Dynamin, GTPase domain; Dynamin, GTPase region, conserved site; Dynamin, N-terminal; Dynamin; P-loop containing nucleoside triphosphate hydrolase; GTPase effector domain; Dynamin stalk domain	GO:0005525; GO:0003924
CopciAB_368104	IPR012506	YhhN-like	GO:0016021
CopciAB_368135	IPR011706; IPR033138; IPR008972; IPR045087; IPR001117; IPR011707; IPR002355	Multicopper oxidase, C-terminal; Multicopper oxidases, conserved site; Cupredoxin; Multicopper oxidase; Multicopper oxidase, type 1; Multicopper oxidase, N-termianl; Multicopper oxidase, copper-binding site	GO:0005507; GO:0016491
CopciAB_368138	IPR019012; IPR029063	RNA cap guanine-N2 methyltransferase; S-adenosyl-L-methionine-dependent methyltransferase	GO:0001510; GO:0008168; GO:0009452
CopciAB_368217	IPR003610; IPR001579; IPR001223; IPR017853; IPR011583; IPR036573	Carbohydrate-binding module family 5/12; Glycosyl hydrolases family 18 (GH18) active site; Glycoside hydrolase family 18, catalytic domain; Glycoside hydrolase superfamily; Chitinase II; Carbohydrate-binding module superfamily 5/12	GO:0004553; GO:0005576; GO:0005975; GO:0030246; GO:0008061
CopciAB_368246	IPR002110; IPR020683; IPR036770; IPR027417	Ankyrin repeat; Ankyrin repeat-containing domain; Ankyrin repeat-containing domain superfamily; P-loop containing nucleoside triphosphate hydrolase	GO:0005515
CopciAB_368260	IPR036691	Endonuclease/exonuclease/phosphatase superfamily
CopciAB_368267	IPR045122; IPR027815; IPR003864	Calcium permeable stress-gated cation channel 1-like; 10TM putative phosphate transporter, cytosolic domain; Calcium-dependent channel, 7TM region, putative phosphate	GO:0005227; GO:0016020
CopciAB_368307	IPR036249; IPR001012; IPR029071; IPR006577	Thioredoxin-like superfamily; UBX domain; Ubiquitin-like domain superfamily; UAS	GO:0005515
CopciAB_368374	IPR029052; IPR011159; IPR004843; IPR006186; IPR031675	Metallo-dependent phosphatase-like; Phosphoprotein phosphatase PPZ/Ppq1; Calcineurin-like phosphoesterase domain, ApaH type; Serine/threonine-specific protein phosphatase/bis(5-nucleosyl)-tetraphosphatase; Serine-threonine protein phosphatase, N-terminal	GO:0004722; GO:0016787
CopciAB_368380	IPR001680; IPR036322; IPR015943; IPR037352	WD40 repeat; WD40-repeat-containing domain superfamily; WD40/YVTN repeat-like-containing domain superfamily; Polycomb protein EED	GO:0005515; GO:0016571; GO:0035098
CopciAB_368395	IPR010139; IPR014640; IPR004651; IPR006062; IPR011060; IPR029062; IPR017926; IPR013785	Imidazole glycerol phosphate synthase, subunit H; Imidazole glycerol phosphate synthase HisHF; Histidine biosynthesis, HisF; Histidine biosynthesis protein; Ribulose-phosphate binding barrel; Class I glutamine amidotransferase-like; Glutamine amidotransferase; Aldolase-type TIM barrel	GO:0000105; GO:0016763; GO:0000107; GO:0016833; GO:0003824
CopciAB_368398	IPR036570; IPR003511; IPR045091; IPR027097	HORMA domain superfamily; HORMA domain; Mad2-like; Mitotic spindle checkpoint protein Mad2	GO:0007094
CopciAB_368399	IPR013635	Protein Ice2
CopciAB_368409	IPR036599; IPR016059; IPR012310; IPR012340; IPR000977; IPR012308; IPR012309	DNA ligase, ATP-dependent, N-terminal domain superfamily; DNA ligase, ATP-dependent, conserved site; DNA ligase, ATP-dependent, central; Nucleic acid-binding, OB-fold; DNA ligase, ATP-dependent; DNA ligase, ATP-dependent, N-terminal; DNA ligase, ATP-dependent, C-terminal	GO:0003677; GO:0003910; GO:0006281; GO:0006310; GO:0003909; GO:0005524; GO:0071897
CopciAB_368426	IPR039205	NADH dehydrogenase [ubiquinone] 1 alpha subcomplex subunit 11	GO:0032981
CopciAB_368439	IPR029055; IPR026869; IPR017932	Nucleophile aminohydrolases, N-terminal; Putative glutamine amidotransferase type 2; Glutamine amidotransferase type 2 domain
CopciAB_368457	IPR007523; IPR036748; IPR034095	NDUFAF3/Mth938 domain-containing protein; MTH938-like superfamily; NADH dehydrogenase [ubiquinone] 1 alpha subcomplex assembly factor 3	GO:0032981
CopciAB_368458	IPR016680	NADH dehydrogenase [ubiquinone] (complex I), alpha subcomplex, subunit 8	GO:0006120
CopciAB_368460	IPR015943; IPR000547; IPR036322; IPR011990; IPR001680; IPR016902; IPR045111	WD40/YVTN repeat-like-containing domain superfamily; Clathrin, heavy chain/VPS, 7-fold repeat; WD40-repeat-containing domain superfamily; Tetratricopeptide-like helical domain superfamily; WD40 repeat; Vacuolar protein sorting-associated protein 41; Vacuolar protein sorting-associated protein Vps41/Vps8	GO:0005515; GO:0006886; GO:0016192; GO:0046907; GO:0006623
CopciAB_368468	IPR024079; IPR029463	Metallopeptidase, catalytic domain superfamily; Lysine-specific metallo-endopeptidase	GO:0008237; GO:0004222
CopciAB_368472	IPR003165; IPR036085; IPR012337; IPR032472; IPR014811; IPR032473; IPR036397	Piwi domain; PAZ domain superfamily; Ribonuclease H-like superfamily; Argonaute linker 2 domain; Argonaute, linker 1 domain; Protein argonaute, Mid domain; Ribonuclease H superfamily	GO:0003676; GO:0005515
CopciAB_368485	IPR032675	Leucine-rich repeat domain superfamily
CopciAB_368505	IPR004143; IPR004562	Biotinyl protein ligase (BPL) and lipoyl protein ligase (LPL), catalytic domain; Lipoyltransferase/lipoate-protein ligase	GO:0006464; GO:0009249
CopciAB_368519	IPR013251	DASH complex subunit Spc19	GO:0005876; GO:0008608; GO:0042729
CopciAB_368527	IPR000504; IPR035979; IPR012677	RNA recognition motif domain; RNA-binding domain superfamily; Nucleotide-binding alpha-beta plait domain superfamily	GO:0003676
CopciAB_368552	IPR015424; IPR002129; IPR015421	Pyridoxal phosphate-dependent transferase; Pyridoxal phosphate-dependent decarboxylase; Pyridoxal phosphate-dependent transferase, major domain	GO:0016830; GO:0019752; GO:0030170; GO:0003824
CopciAB_368563	IPR041679; IPR027417; IPR041677; IPR026122; IPR045055	DNA2/NAM7 helicase-like, C-terminal; P-loop containing nucleoside triphosphate hydrolase; DNA2/NAM7 helicase, helicase domain; Helicase MOV-10; DNA2/NAM7-like helicase	GO:0004386; GO:0003723; GO:0032574; GO:0035194
CopciAB_368567	IPR006218; IPR006219; IPR013785	DAHP synthetase I/KDSA; DHAP synthase, class 1; Aldolase-type TIM barrel	GO:0009058; GO:0003849; GO:0009073; GO:0003824
CopciAB_368575	IPR009030; IPR012317	Growth factor receptor cysteine-rich domain superfamily; Poly(ADP-ribose) polymerase, catalytic domain	GO:0003950
CopciAB_368611	IPR001128; IPR036396; IPR002401	Cytochrome P450; Cytochrome P450 superfamily; Cytochrome P450, E-class, group I	GO:0004497; GO:0005506; GO:0016705; GO:0020037
CopciAB_368665	IPR001737; IPR023165; IPR029063	Ribosomal RNA adenine methyltransferase KsgA/Erm; rRNA adenine dimethylase-like, C-terminal; S-adenosyl-L-methionine-dependent methyltransferase
CopciAB_368683	IPR001810	F-box domain	GO:0005515
CopciAB_368688	IPR029058; IPR000073	Alpha/Beta hydrolase fold; Alpha/beta hydrolase fold-1
CopciAB_368751	IPR013087; IPR036236	Zinc finger C2H2-type; Zinc finger C2H2 superfamily
CopciAB_368784	IPR036396; IPR001128; IPR002401	Cytochrome P450 superfamily; Cytochrome P450; Cytochrome P450, E-class, group I	GO:0004497; GO:0005506; GO:0016705; GO:0020037
CopciAB_368822	IPR033194; IPR009730; IPR036188	Microfibrillar-associated protein 1; Micro-fibrillar-associated protein 1, C-terminal; FAD/NAD(P)-binding domain superfamily
CopciAB_368868	IPR018791	UV radiation resistance protein/autophagy-related protein 14
CopciAB_368893	IPR008012	Proteasome maturation factor Ump1	GO:0043248
CopciAB_368921	IPR001000; IPR017853; IPR044846	Glycoside hydrolase family 10 domain; Glycoside hydrolase superfamily; Glycoside hydrolase family 10	GO:0004553; GO:0005975
CopciAB_368931	IPR000644	CBS domain
CopciAB_368954	IPR015422; IPR015421; IPR000277; IPR015424	Pyridoxal phosphate-dependent transferase, small domain; Pyridoxal phosphate-dependent transferase, major domain; Cys/Met metabolism, pyridoxal phosphate-dependent enzyme; Pyridoxal phosphate-dependent transferase	GO:0003824; GO:0019346; GO:0030170
CopciAB_368963	IPR006913; IPR011057	CENP-V/GFA domain; Mss4-like superfamily	GO:0016846
CopciAB_368977	IPR011057	Mss4-like superfamily
CopciAB_368978	IPR001180; IPR032914	Citron homology (CNH) domain; Vam6/VPS39/TRAP1 family	GO:0016192
CopciAB_368981	IPR001000; IPR044846; IPR017853; IPR000254; IPR035971	Glycoside hydrolase family 10 domain; Glycoside hydrolase family 10; Glycoside hydrolase superfamily; Cellulose-binding domain, fungal; Cellulose-binding domain superfamily	GO:0004553; GO:0005975; GO:0005576; GO:0030248
CopciAB_368991	IPR029058; IPR000073	Alpha/Beta hydrolase fold; Alpha/beta hydrolase fold-1
CopciAB_369006	IPR036514; IPR001087	SGNH hydrolase superfamily; GDSL lipase/esterase	GO:0016788
CopciAB_369035	IPR045095; IPR002550	Ancient conserved domain protein family; CNNM, transmembrane domain	GO:0010960
CopciAB_369043	IPR006629; IPR037519	LPS-induced tumour necrosis factor alpha factor; LITAF domain containing protein
CopciAB_369049	IPR016255; IPR011009; IPR000719; IPR041715; IPR024435; IPR016135; IPR006575; IPR008271; IPR017441; IPR036621	eIF-2-alpha kinase Gcn2; Protein kinase-like domain superfamily; Protein kinase domain; Class II Histidinyl-tRNA synthetase (HisRS)-like catalytic core domain; Histidyl tRNA synthetase-related domain; Ubiquitin-conjugating enzyme/RWD-like; RWD domain; Serine/threonine-protein kinase, active site; Protein kinase, ATP binding site; Anticodon-binding domain superfamily	GO:0000077; GO:0004694; GO:0006468; GO:0010998; GO:0004672; GO:0005524; GO:0005515
CopciAB_369080	IPR002893	Zinc finger, MYND-type
CopciAB_369148	IPR011990	Tetratricopeptide-like helical domain superfamily	GO:0005515
CopciAB_369151	IPR007919	Uncharacterised protein family UPF0220
CopciAB_369155	IPR003439; IPR011527; IPR036640; IPR017871; IPR003593; IPR027417	ABC transporter-like, ATP-binding domain; ABC transporter type 1, transmembrane domain; ABC transporter type 1, transmembrane domain superfamily; ABC transporter-like, conserved site; AAA+ ATPase domain; P-loop containing nucleoside triphosphate hydrolase	GO:0005524; GO:0016021; GO:0055085; GO:0140359
CopciAB_369180	IPR013154; IPR020843; IPR002328; IPR013149; IPR011032; IPR036291	Alcohol dehydrogenase, N-terminal; Polyketide synthase, enoylreductase domain; Alcohol dehydrogenase, zinc-type, conserved site; Alcohol dehydrogenase, C-terminal; GroES-like superfamily; NAD(P)-binding domain superfamily	GO:0016491; GO:0008270
CopciAB_369183	IPR023213; IPR000089; IPR006255; IPR003016; IPR001078; IPR011053	Chloramphenicol acetyltransferase-like domain superfamily; Biotin/lipoyl attachment; Dihydrolipoamide succinyltransferase; 2-oxo acid dehydrogenase, lipoyl-binding site; 2-oxoacid dehydrogenase acyltransferase, catalytic domain; Single hybrid motif	GO:0004149; GO:0006099; GO:0045252; GO:0016746
CopciAB_369187	IPR006073; IPR011009; IPR000719; IPR027417; IPR001245; IPR008271	GTP binding domain; Protein kinase-like domain superfamily; Protein kinase domain; P-loop containing nucleoside triphosphate hydrolase; Serine-threonine/tyrosine-protein kinase, catalytic domain; Serine/threonine-protein kinase, active site	GO:0005525; GO:0004672; GO:0005524; GO:0006468
CopciAB_369241	IPR001810; IPR036047	F-box domain; F-box-like domain superfamily	GO:0005515
CopciAB_369248	IPR018712	Domain of unknown function DUF2235
CopciAB_369263	IPR018712; IPR029058	Domain of unknown function DUF2235; Alpha/Beta hydrolase fold
CopciAB_369284	IPR017336	Snurportin-1	GO:0005634; GO:0005737; GO:0061015
CopciAB_369292	IPR000644	CBS domain
CopciAB_369322	IPR011992	EF-hand domain pair
CopciAB_369363	IPR002401; IPR036396; IPR017972; IPR001128	Cytochrome P450, E-class, group I; Cytochrome P450 superfamily; Cytochrome P450, conserved site; Cytochrome P450	GO:0004497; GO:0005506; GO:0016705; GO:0020037
CopciAB_369380	IPR036291	NAD(P)-binding domain superfamily
CopciAB_369388	IPR029058; IPR022742	Alpha/Beta hydrolase fold; Serine aminopeptidase, S33
CopciAB_369403	IPR036390; IPR011039; IPR003196; IPR036388; IPR040504; IPR040450	Winged helix DNA-binding domain superfamily; Transcription Factor IIF, Rap30/Rap74, interaction; Transcription initiation factor IIF, beta subunit; Winged helix-like DNA-binding domain superfamily; TFIIF, beta subunit, N-terminal; TFIIF beta subunit, HTH domain	GO:0006367; GO:0005674; GO:0006366
CopciAB_369412	IPR013218	Kinetochore-associated protein Dsn1/Mis13	GO:0000444; GO:0007059; GO:0051301
CopciAB_369425	IPR036812; IPR023210	NADP-dependent oxidoreductase domain superfamily; NADP-dependent oxidoreductase domain	GO:0047834
CopciAB_369437	IPR036396; IPR002401; IPR001128; IPR017972	Cytochrome P450 superfamily; Cytochrome P450, E-class, group I; Cytochrome P450; Cytochrome P450, conserved site	GO:0004497; GO:0005506; GO:0016705; GO:0020037
CopciAB_369471	IPR003593; IPR041569; IPR003960; IPR035261; IPR003959; IPR027417; IPR005937; IPR032501	AAA+ ATPase domain; AAA ATPase, AAA+ lid domain; ATPase, AAA-type, conserved site; 26S proteasome regulatory subunit 8; ATPase, AAA-type, core; P-loop containing nucleoside triphosphate hydrolase; 26S proteasome regulatory subunit P45-like; Proteasomal ATPase OB C-terminal domain	GO:0005524; GO:0016887; GO:0036402; GO:0005737; GO:0030163
CopciAB_369481	IPR001171	Ergosterol biosynthesis ERG4/ERG24	GO:0016020; GO:0016126; GO:0016628
CopciAB_369486	IPR027417; IPR014001; IPR041679; IPR041677; IPR026122; IPR045055	P-loop containing nucleoside triphosphate hydrolase; Helicase superfamily 1/2, ATP-binding domain; DNA2/NAM7 helicase-like, C-terminal; DNA2/NAM7 helicase, helicase domain; Helicase MOV-10; DNA2/NAM7-like helicase	GO:0004386; GO:0003723; GO:0032574; GO:0035194
CopciAB_369525	IPR016185; IPR005482; IPR005479; IPR011053; IPR011764; IPR011761; IPR000089; IPR005481; IPR001882; IPR011054	Pre-ATP-grasp domain superfamily; Biotin carboxylase, C-terminal; Carbamoyl-phosphate synthetase large subunit-like, ATP-binding domain; Single hybrid motif; Biotin carboxylation domain; ATP-grasp fold; Biotin/lipoyl attachment; Biotin carboxylase-like, N-terminal domain; Biotin-binding site; Rudiment single hybrid motif	GO:0005524; GO:0046872
CopciAB_369533	IPR006094; IPR016169; IPR036318; IPR016166; IPR012951	FAD linked oxidase, N-terminal; FAD-binding, type PCMH, subdomain 2; FAD-binding, type PCMH-like superfamily; FAD-binding domain, PCMH-type; Berberine/berberine-like	GO:0016491; GO:0050660; GO:0071949
CopciAB_369541	IPR007599	Derlin
CopciAB_369576	IPR035992; IPR000772	Ricin B-like lectins; Ricin B, lectin domain
CopciAB_369582	IPR002058; IPR002934; IPR043519	PAP/25A-associated; Polymerase, nucleotidyl transferase domain; Nucleotidyltransferase superfamily	GO:0016779
CopciAB_369589	IPR000772; IPR035992	Ricin B, lectin domain; Ricin B-like lectins
CopciAB_369594	IPR035992; IPR000772	Ricin B-like lectins; Ricin B, lectin domain
CopciAB_369621	IPR035965; IPR000014; IPR013767	PAS domain superfamily; PAS domain; PAS fold	GO:0006355
CopciAB_369629	IPR011877; IPR011611; IPR029056; IPR002139	Ribokinase; Carbohydrate kinase PfkB; Ribokinase-like; Ribokinase/fructokinase	GO:0004747; GO:0006014; GO:0016301
CopciAB_369655	IPR001680; IPR019775; IPR013890; IPR036322; IPR020472; IPR015943	WD40 repeat; WD40 repeat, conserved site; Transcriptional repressor Tup1, N-terminal; WD40-repeat-containing domain superfamily; G-protein beta WD-40 repeat; WD40/YVTN repeat-like-containing domain superfamily	GO:0005515
CopciAB_369656	IPR045058; IPR027417; IPR006073; IPR025662	GTPase GIMA/IAN/Toc; P-loop containing nucleoside triphosphate hydrolase; GTP binding domain; Sigma-54 interaction domain, ATP-binding site 1	GO:0005525
CopciAB_369664	IPR034102; IPR001163; IPR027141; IPR010920	Small nuclear ribonucleoprotein D1; LSM domain, eukaryotic/archaea-type; Like-Sm (LSM) domain containing protein, LSm4/SmD1/SmD3; LSM domain superfamily	GO:0000387; GO:0006396
CopciAB_369665	IPR002110; IPR036770; IPR020683; IPR027417	Ankyrin repeat; Ankyrin repeat-containing domain superfamily; Ankyrin repeat-containing domain; P-loop containing nucleoside triphosphate hydrolase	GO:0005515
CopciAB_369672	IPR027417; IPR006073	P-loop containing nucleoside triphosphate hydrolase; GTP binding domain	GO:0005525
CopciAB_369701	IPR000675; IPR029058; IPR011150	Cutinase/acetylxylan esterase; Alpha/Beta hydrolase fold; Cutinase, monofunctional	GO:0016787; GO:0005576; GO:0050525
CopciAB_369743	IPR020471; IPR018170; IPR023210; IPR036812	Aldo-keto reductase; Aldo/keto reductase, conserved site; NADP-dependent oxidoreductase domain; NADP-dependent oxidoreductase domain superfamily	GO:0016491; GO:0047834
CopciAB_369807	IPR020846; IPR036259; IPR011701	Major facilitator superfamily domain; MFS transporter superfamily; Major facilitator superfamily	GO:0022857; GO:0055085
CopciAB_369843	IPR020557; IPR022761; IPR008948; IPR019468; IPR004769; IPR000362	Fumarate lyase, conserved site; Fumarate lyase, N-terminal; L-Aspartase-like; Adenylosuccinate lyase C-terminal; Adenylosuccinate lyase; Fumarate lyase family	GO:0003824; GO:0004018; GO:0009152
CopciAB_369851	IPR007867; IPR012132; IPR036188; IPR000172	Glucose-methanol-choline oxidoreductase, C-terminal; Glucose-methanol-choline oxidoreductase; FAD/NAD(P)-binding domain superfamily; Glucose-methanol-choline oxidoreductase, N-terminal	GO:0016614; GO:0050660
CopciAB_369869	IPR012943	Centrosomin, N-terminal motif 1	GO:0005815
CopciAB_369876	IPR036881; IPR001764; IPR002772; IPR026891; IPR017853; IPR036962; IPR013783	Glycoside hydrolase family 3 C-terminal domain superfamily; Glycoside hydrolase, family 3, N-terminal; Glycoside hydrolase family 3 C-terminal domain; Fibronectin type III-like domain; Glycoside hydrolase superfamily; Glycoside hydrolase, family 3, N-terminal domain superfamily; Immunoglobulin-like fold	GO:0004553; GO:0005975
CopciAB_369909	IPR018535	Domain of unknown function DUF1996
CopciAB_369914	IPR025969; IPR036291; IPR013120	Abscisic acid G-protein coupled receptor-like domain; NAD(P)-binding domain superfamily; Fatty acyl-coenzyme A reductase, NAD-binding domain
CopciAB_369919	IPR015341; IPR028995; IPR000602; IPR011682; IPR011330; IPR011013; IPR041147; IPR037094; IPR027291	Glycoside hydrolase family 38, central domain; Glycoside hydrolase families 57/38, central domain superfamily; Glycoside hydrolase family 38, N-terminal domain; Glycosyl hydrolase family 38, C-terminal; Glycoside hydrolase/deacetylase, beta/alpha-barrel; Galactose mutarotase-like domain superfamily; Glycosyl hydrolases family 38, C-terminal beta sandwich domain; Glycoside hydrolase family 38, cen…	GO:0004559; GO:0006013; GO:0003824; GO:0005975; GO:0030246
CopciAB_369969	IPR000172; IPR012132; IPR007867; IPR036188	Glucose-methanol-choline oxidoreductase, N-terminal; Glucose-methanol-choline oxidoreductase; Glucose-methanol-choline oxidoreductase, C-terminal; FAD/NAD(P)-binding domain superfamily	GO:0016614; GO:0050660
CopciAB_369975	IPR002569; IPR036509	Peptide methionine sulphoxide reductase MsrA; Peptide methionine sulphoxide reductase MsrA superfamily	GO:0008113
CopciAB_369989	IPR012337	Ribonuclease H-like superfamily
CopciAB_369995	IPR042099; IPR020845; IPR000873; IPR025110	ANL, N-terminal domain; AMP-binding, conserved site; AMP-dependent synthetase/ligase; AMP-binding enzyme, C-terminal domain
CopciAB_370022	IPR032675; IPR001810	Leucine-rich repeat domain superfamily; F-box domain	GO:0005515
CopciAB_370023	IPR002347; IPR001431; IPR011249; IPR007863; IPR036291; IPR011765	Short-chain dehydrogenase/reductase SDR; Peptidase M16, zinc-binding site; Metalloenzyme, LuxS/M16 peptidase-like; Peptidase M16, C-terminal; NAD(P)-binding domain superfamily; Peptidase M16, N-terminal	GO:0016491; GO:0004222; GO:0006508; GO:0046872
CopciAB_370027	IPR005615; IPR014042; IPR014049; IPR016185; IPR004887; IPR014709; IPR037013	Glutathione synthase; Glutathione synthase, alpha-helical; Glutathione synthase, N-terminal, eukaryotic; Pre-ATP-grasp domain superfamily; Glutathione synthase, substrate-binding domain; Glutathione synthase, C-terminal, eukaryotic; Glutathione synthase, substrate-binding domain superfamily	GO:0004363; GO:0005524; GO:0006750; GO:0016874
CopciAB_370029	IPR001356; IPR009057	Homeobox domain; Homeobox-like domain superfamily	GO:0003677
CopciAB_370035	IPR018499	Tetraspanin/Peripherin	GO:0016021
CopciAB_370037	IPR013929; IPR013930; IPR039913	RNA polymerase II-associated protein 1, C-terminal; RNA polymerase II-associated protein 1, N-terminal; RNA polymerase II-associated protein RPAP1/Rba50	GO:0006366
CopciAB_370100	IPR008728; IPR027417	Elongator complex protein 4; P-loop containing nucleoside triphosphate hydrolase	GO:0002098; GO:0033588
CopciAB_370105	IPR009374; IPR036388; IPR016020; IPR016024; IPR033464; IPR000717; IPR036390	Eukaryotic translation initiation factor 3 subunit K; Winged helix-like DNA-binding domain superfamily; Translation initiation factor 3, subunit 12, N-terminal, eukaryotic; Armadillo-type fold; CSN8/PSMD8/EIF3K; Proteasome component (PCI) domain; Winged helix DNA-binding domain superfamily	GO:0003743; GO:0005737; GO:0005852; GO:0006446; GO:0043022
CopciAB_370149	IPR000904; IPR001849; IPR011993; IPR023394; IPR035999	Sec7 domain; Pleckstrin homology domain; PH-like domain superfamily; Sec7, C-terminal domain superfamily; Sec7 domain superfamily	GO:0005085; GO:0032012
CopciAB_370164	IPR008929; IPR008397	Chondroitin AC/alginate lyase; Alginate lyase domain	GO:0016829; GO:0042597
CopciAB_370180	IPR029021; IPR000340; IPR016130; IPR020422; IPR000387	Protein-tyrosine phosphatase-like; Dual specificity phosphatase, catalytic domain; Protein-tyrosine phosphatase, active site; Dual specificity protein phosphatase domain; Tyrosine specific protein phosphatases domain	GO:0008138; GO:0016311; GO:0004725; GO:0006470; GO:0016791
CopciAB_370197	IPR007886; IPR027281; IPR036291; IPR007698	Alanine dehydrogenase/pyridine nucleotide transhydrogenase, N-terminal; Saccharopine dehydrogenase [NAD(+), L-lysine-forming]; NAD(P)-binding domain superfamily; Alanine dehydrogenase/pyridine nucleotide transhydrogenase, NAD(H)-binding domain	GO:0004754; GO:0009085
CopciAB_370235	IPR024983; IPR011990	CHAT domain; Tetratricopeptide-like helical domain superfamily	GO:0005515
CopciAB_370251	IPR002893	Zinc finger, MYND-type
CopciAB_370255	IPR013783; IPR032640; IPR014756; IPR037256; IPR006828; IPR030077	Immunoglobulin-like fold; AMP-activated protein kinase, glycogen-binding domain; Immunoglobulin E-set; ASC domain superfamily; Association with the SNF1 complex (ASC) domain; SNF1 protein kinase subunit beta-2/beta-3	GO:0005515; GO:0007165; GO:0031588; GO:0045859
CopciAB_370278	IPR008610	Eukaryotic rRNA processing
CopciAB_370279	IPR008271; IPR017441; IPR000719; IPR011009	Serine/threonine-protein kinase, active site; Protein kinase, ATP binding site; Protein kinase domain; Protein kinase-like domain superfamily	GO:0004672; GO:0006468; GO:0005524
CopciAB_370292	IPR029006; IPR002048; IPR002108; IPR014837; IPR017904; IPR001715; IPR001589; IPR036872; IPR011992	ADF-H/Gelsolin-like domain superfamily; EF-hand domain; Actin-depolymerising factor homology domain; EF-hand, Ca insensitive; ADF/Cofilin; Calponin homology domain; Actinin-type actin-binding domain, conserved site; CH domain superfamily; EF-hand domain pair	GO:0005509; GO:0003779; GO:0015629; GO:0030042; GO:0005515
CopciAB_370298	IPR027417; IPR036465; IPR039891; IPR011704	P-loop containing nucleoside triphosphate hydrolase; von Willebrand factor A-like domain superfamily; von Willebrand factor A domain-containing protein 8; ATPase, dynein-related, AAA domain	GO:0005524; GO:0016887
CopciAB_370300	IPR035994; IPR000845; IPR011268; IPR018099	Nucleoside phosphorylase superfamily; Nucleoside phosphorylase domain; Purine nucleoside phosphorylase; Purine phosphorylase, family 2, conserved site	GO:0003824; GO:0009116; GO:0004731; GO:0006139; GO:0016763
CopciAB_370319	IPR000639; IPR016292; IPR029058; IPR010497	Epoxide hydrolase-like; Epoxide hydrolase; Alpha/Beta hydrolase fold; Epoxide hydrolase, N-terminal	GO:0003824; GO:0033961
CopciAB_370329	IPR001214	SET domain	GO:0005515
CopciAB_370378	IPR000254; IPR035971	Cellulose-binding domain, fungal; Cellulose-binding domain superfamily	GO:0005576; GO:0005975; GO:0030248
CopciAB_370409	IPR021134; IPR044669	Bestrophin/UPF0187; UPF0187 family	GO:0005254
CopciAB_370413	IPR006073; IPR027417	GTP binding domain; P-loop containing nucleoside triphosphate hydrolase	GO:0005525
CopciAB_370454	IPR016162; IPR016161; IPR015590; IPR016163	Aldehyde dehydrogenase, N-terminal; Aldehyde/histidinol dehydrogenase; Aldehyde dehydrogenase domain; Aldehyde dehydrogenase, C-terminal	GO:0016491; GO:0016620
CopciAB_370464	IPR004166; IPR011009	MHCK/EF2 kinase; Protein kinase-like domain superfamily	GO:0004674; GO:0005524; GO:0006468
CopciAB_370480	IPR038704; IPR005033	YEATS superfamily; YEATS	GO:0006355
CopciAB_370498	IPR019786; IPR019787; IPR001965; IPR028938; IPR013083; IPR011011	Zinc finger, PHD-type, conserved site; Zinc finger, PHD-finger; Zinc finger, PHD-type; Remodeling and spacing factor 1-like; Zinc finger, RING/FYVE/PHD-type; Zinc finger, FYVE/PHD-type	GO:0006355; GO:0031213
CopciAB_370538	IPR020849; IPR001806; IPR005225; IPR027417	Small GTPase, Ras-type; Small GTPase; Small GTP-binding protein domain; P-loop containing nucleoside triphosphate hydrolase	GO:0005525; GO:0007165; GO:0016020; GO:0003924
CopciAB_370544	IPR027417; IPR001650; IPR014001; IPR011545; IPR000629; IPR014014	P-loop containing nucleoside triphosphate hydrolase; Helicase, C-terminal; Helicase superfamily 1/2, ATP-binding domain; DEAD/DEAH box helicase domain; ATP-dependent RNA helicase DEAD-box, conserved site; RNA helicase, DEAD-box type, Q motif	GO:0003676; GO:0005524; GO:0003724
CopciAB_370564	IPR000156; IPR011993	Ran binding domain; PH-like domain superfamily	GO:0046907
CopciAB_370573	IPR013921	Mediator complex, subunit Med20	GO:0003712; GO:0006357; GO:0016592
CopciAB_370595	IPR001965; IPR013088; IPR019787; IPR013083; IPR000679; IPR001025; IPR034732; IPR019786; IPR043151; IPR029617; IPR009057; IPR011011	Zinc finger, PHD-type; Zinc finger, NHR/GATA-type; Zinc finger, PHD-finger; Zinc finger, RING/FYVE/PHD-type; Zinc finger, GATA-type; Bromo adjacent homology (BAH) domain; Extended PHD (ePHD) domain; Zinc finger, PHD-type, conserved site; Bromo adjacent homology (BAH) domain superfamily; Lid2 complex component Snt2; Homeobox-like domain superfamily; Zinc finger, FYVE/PHD-type	GO:0006355; GO:0008270; GO:0043565; GO:0003682
CopciAB_370618	IPR017907; IPR001841; IPR013083; IPR027370	Zinc finger, RING-type, conserved site; Zinc finger, RING-type; Zinc finger, RING/FYVE/PHD-type; RING-type zinc-finger, LisH dimerisation motif
CopciAB_370626	IPR036890; IPR001789; IPR005467; IPR003594; IPR004358; IPR011006	Histidine kinase/HSP90-like ATPase superfamily; Signal transduction response regulator, receiver domain; Histidine kinase domain; Histidine kinase/HSP90-like ATPase; Signal transduction histidine kinase-related protein, C-terminal; CheY-like superfamily	GO:0000160; GO:0016310; GO:0016772
CopciAB_370630	IPR005103	Glycoside hydrolase, family 61
CopciAB_370646	IPR000719; IPR011009; IPR001245	Protein kinase domain; Protein kinase-like domain superfamily; Serine-threonine/tyrosine-protein kinase, catalytic domain	GO:0004672; GO:0005524; GO:0006468
CopciAB_370657	IPR000719; IPR011009	Protein kinase domain; Protein kinase-like domain superfamily	GO:0004672; GO:0005524; GO:0006468
CopciAB_370663	IPR001383; IPR026569; IPR034704; IPR037147	Ribosomal protein L28; Ribosomal protein L28/L24; L28p-like; Ribosomal protein L28/L24 superfamily	GO:0003735; GO:0005840; GO:0006412
CopciAB_370668	IPR002110; IPR036770; IPR020683	Ankyrin repeat; Ankyrin repeat-containing domain superfamily; Ankyrin repeat-containing domain	GO:0005515
CopciAB_370677	IPR011041; IPR011042	Soluble quinoprotein glucose/sorbosone dehydrogenase; Six-bladed beta-propeller, TolB-like	GO:0003824
CopciAB_370741	IPR036691; IPR032675; IPR001611; IPR005135; IPR003591	Endonuclease/exonuclease/phosphatase superfamily; Leucine-rich repeat domain superfamily; Leucine-rich repeat; Endonuclease/exonuclease/phosphatase; Leucine-rich repeat, typical subtype	GO:0005515; GO:0003824
CopciAB_370746	IPR015915; IPR010565	Kelch-type beta propeller; Muskelin, N-terminal	GO:0005515
CopciAB_370755	IPR007219; IPR001138; IPR036864	Transcription factor domain, fungi; Zn(2)-C6 fungal-type DNA-binding domain; Zn(2)-C6 fungal-type DNA-binding domain superfamily	GO:0003677; GO:0006351; GO:0008270; GO:0000981; GO:0006355
CopciAB_370779	IPR007274	Ctr copper transporter	GO:0005375; GO:0016021; GO:0035434
CopciAB_370786	IPR007175	Ribonuclease P subunit, Rpr2/Snm1/Rpp21	GO:0006396
CopciAB_370788	IPR019129	Folate-sensitive fragile site protein Fra10Ac1
CopciAB_370827	IPR003734	Domain of unknown function DUF155
CopciAB_370851	IPR036249; IPR013766; IPR011679; IPR036356	Thioredoxin-like superfamily; Thioredoxin domain; Endoplasmic reticulum resident protein 29, C-terminal; Endoplasmic reticulum resident protein 29, C-terminal domain superfamily	GO:0005783
CopciAB_370862	IPR011330; IPR002509	Glycoside hydrolase/deacetylase, beta/alpha-barrel; NodB homology domain	GO:0003824; GO:0005975; GO:0016810
CopciAB_370871	IPR001128; IPR036396; IPR002401; IPR017972	Cytochrome P450; Cytochrome P450 superfamily; Cytochrome P450, E-class, group I; Cytochrome P450, conserved site	GO:0004497; GO:0005506; GO:0016705; GO:0020037
CopciAB_370874	IPR001338	Hydrophobin	GO:0005199; GO:0009277
CopciAB_370893	IPR001680; IPR015943; IPR020472; IPR036322	WD40 repeat; WD40/YVTN repeat-like-containing domain superfamily; G-protein beta WD-40 repeat; WD40-repeat-containing domain superfamily	GO:0005515
CopciAB_370907	IPR002490; IPR026028	V-type ATPase, V0 complex, 116kDa subunit family; ATPase, V0 complex, subunit 116kDa, eukaryotic	GO:0015078; GO:0033179; GO:1902600; GO:0000220
CopciAB_370922	IPR001338	Hydrophobin	GO:0005199; GO:0009277
CopciAB_370928	IPR041078	Plavaka transposase
CopciAB_370932	IPR000719; IPR011009	Protein kinase domain; Protein kinase-like domain superfamily	GO:0004672; GO:0005524; GO:0006468
CopciAB_370947	IPR011009; IPR040976	Protein kinase-like domain superfamily; Fungal-type protein kinase
CopciAB_370976	IPR020845; IPR000873; IPR042099	AMP-binding, conserved site; AMP-dependent synthetase/ligase; ANL, N-terminal domain
CopciAB_370979	IPR001128; IPR002403; IPR036396	Cytochrome P450; Cytochrome P450, E-class, group IV; Cytochrome P450 superfamily	GO:0004497; GO:0005506; GO:0016705; GO:0020037
CopciAB_371003	IPR017972; IPR002401; IPR036396; IPR001128	Cytochrome P450, conserved site; Cytochrome P450, E-class, group I; Cytochrome P450 superfamily; Cytochrome P450	GO:0005506; GO:0016705; GO:0004497; GO:0020037
CopciAB_371009	IPR032675	Leucine-rich repeat domain superfamily
CopciAB_371012	IPR029058; IPR002921	Alpha/Beta hydrolase fold; Fungal lipase-like domain	GO:0006629
CopciAB_371017	IPR029058; IPR002018; IPR019826	Alpha/Beta hydrolase fold; Carboxylesterase, type B; Carboxylesterase type B, active site
CopciAB_371026	IPR029058; IPR002921	Alpha/Beta hydrolase fold; Fungal lipase-like domain	GO:0006629
CopciAB_371091	IPR016024; IPR011989; IPR025977; IPR027165	Armadillo-type fold; Armadillo-like helical; Nuclear condensin complex subunit 3, C-terminal domain; Condensin complex subunit 3	GO:0000796; GO:0007076
CopciAB_371116	IPR006598	Glycosyl transferase CAP10 domain
CopciAB_371128	IPR000092; IPR008949; IPR033749	Polyprenyl synthetase; Isoprenoid synthase domain superfamily; Polyprenyl synthetase, conserved site	GO:0008299
CopciAB_371141	IPR018866; IPR040221	Zinc-finger domain of monoamine-oxidase A repressor R1; CDCA7/CDA7L	GO:0006355
CopciAB_371148	IPR000254; IPR035971; IPR029058	Cellulose-binding domain, fungal; Cellulose-binding domain superfamily; Alpha/Beta hydrolase fold	GO:0005576; GO:0005975; GO:0030248
CopciAB_371150	IPR015422; IPR015424; IPR000192; IPR015421	Pyridoxal phosphate-dependent transferase, small domain; Pyridoxal phosphate-dependent transferase; Aminotransferase class V domain; Pyridoxal phosphate-dependent transferase, major domain	GO:0003824
CopciAB_371153	IPR036291; IPR001509	NAD(P)-binding domain superfamily; NAD-dependent epimerase/dehydratase	GO:0003824
CopciAB_371176	IPR029058	Alpha/Beta hydrolase fold
CopciAB_371178	IPR029058; IPR000254; IPR035971	Alpha/Beta hydrolase fold; Cellulose-binding domain, fungal; Cellulose-binding domain superfamily	GO:0005576; GO:0005975; GO:0030248
CopciAB_371185	IPR017972; IPR036188; IPR001128; IPR006905; IPR036396; IPR002401	Cytochrome P450, conserved site; FAD/NAD(P)-binding domain superfamily; Cytochrome P450; Flavin-dependent halogenase; Cytochrome P450 superfamily; Cytochrome P450, E-class, group I	GO:0005506; GO:0016705; GO:0004497; GO:0020037
CopciAB_371191	IPR000182; IPR016181; IPR039143	GNAT domain; Acyl-CoA N-acyltransferase; Glucosamine 6-phosphate N-acetyltransferase	GO:0008080; GO:0004343; GO:0006048
CopciAB_371235	IPR000257; IPR038071; IPR006361	Uroporphyrinogen decarboxylase (URO-D); UROD/MetE-like superfamily; Uroporphyrinogen decarboxylase HemE	GO:0004853; GO:0006779
[truncated: 6,349 more rows]
