# Supplementary material for: Preassembled Cas9 Ribonucleoprotein-Mediated Gene Deletion Identifies the Carbon Catabolite Repressor and Its Target Genes in Coprinopsis cinerea
Source: Appl Environ Microbiol. 2022 Nov 14;88(23):e00940-22. doi: 10.1128/aem.00940-22 (PMC9746306; doi:10.1128/aem.00940-22)
Supplement: Supplemental file 4 — Table S3. Download aem.00940-22-s0004.xlsx, XLSX file, 1.3 MB [file aem.00940-22-s0004.xlsx]

## Sheet: Table S3 legend
Table S3: Quant-seq data analysis of Δcre1-43 mutants compared to wild type strain to obtain log fold change (logFC), average expression and differential expression status (deg status) for C. cinerea protein IDs.

## Sheet: Table S3
protein_id	logFC	AveExpr	t	P.Value	adj.P.Val	B	deg_status
442230	4.67298575965009	6.08633354001321	21.4459081335325	3.1208315981e-7	0.00108323405594833	7.64641368020446	1
358430	-2.39102032294712	6.53815769500619	-21.0880192914752	3.4734073605e-7	0.00108323405594833	7.60574835272605	-1
546855	6.60999415592752	4.32727439446756	23.6400600788439	1.6782131837e-7	0.00108323405594833	7.24528927860321	1
377156	2.75861596481799	4.400718916683	20.2014730872453	4.5635474903e-7	0.00108323405594833	7.2121694803309	1
422563	-2.63242600846579	6.53777910404735	-19.2955307988785	6.1064569298e-7	0.00124240227993112	7.06270791535428	-1
442592	2.09157153406696	4.18884675242556	18.4010438026906	8.2501144711e-7	0.00130237835926027	6.69784489343198	1
544764	3.51012003982034	7.70895681606192	17.882246490124	9.8876634587e-7	0.00130237835926027	6.57239954384505	1
465934	2.45520846119459	4.40210060972527	17.8337346171278	1.00590941945e-6	0.00130237835926027	6.51230618606412	1
455231	3.64169228260092	3.57012363979822	18.2208764455452	8.7805600987e-7	0.00130237835926027	6.40268511651073	1
489324	-3.58071109185412	6.43936889985773	-17.180089389646	1.27379614681e-6	0.00139549267099578	6.33160561278118	-1
473021	6.73804207933648	3.51210208018607	20.3242354853967	4.3912522785e-7	0.00108323405594833	6.17746677048727	1
382347	7.4084454717525	1.23725854059237	23.2227233800793	1.8799850388e-7	0.00108323405594833	6.0184739835996	1
417392	3.72462830839439	5.74375267546453	16.1789289607423	1.8606850674e-6	0.00171924093852753	5.95672948811796	1
392175	2.12583269270324	5.36397503772475	15.8524558989323	2.11571036015e-6	0.00171924093852753	5.82828297211812	1
222978	-1.27833633647558	8.31218116680533	-15.6401655109786	2.30314902314e-6	0.00171924093852753	5.67963579591774	-1
440153	3.56700515456716	7.43910476670041	15.5234438761485	2.41432514889e-6	0.00171924093852753	5.65826662047723	1
445156	-1.24996988656422	9.96350096648378	-15.6159641624717	2.32570751738e-6	0.00171924093852753	5.62150530200887	-1
409790	-2.73254453564799	4.40588260038749	-15.2463681198792	2.70390095816e-6	0.00181657500313032	5.56975822624214	-1
501710	-4.08410471545944	6.26516544432904	-14.7652074595178	3.30734748022e-6	0.00181657500313032	5.3646719414026	-1
26022	-1.48453270709665	7.21812765083502	-14.8374013606858	3.20760990521e-6	0.00181657500313032	5.35968255646321	-1
444212	3.74263705120795	3.36193718607176	15.0827830748352	2.89358934429e-6	0.00181657500313032	5.33900095594585	1
441540	1.68314214236823	4.53885095090643	14.3971743201127	3.87477303872e-6	0.00185202729939706	5.2274625143533	1
491298	-2.24747700350207	8.99494652549141	-14.6272102776532	3.50809940272e-6	0.00185045747013372	5.21638459762184	-1
559286	-1.99651875668265	7.61076362233639	-14.3815749520167	3.90119498538e-6	0.00185202729939706	5.1405960845834	-1
371412	6.63846419313187	3.06770968622754	15.9101743849123	2.06782862777e-6	0.00171924093852753	5.13442315597753	1
426087	4.93402038418744	0.492354982581045	17.5069193473402	1.13075105673e-6	0.00134201304583938	5.11130472140566	1
462750	5.80041988456664	4.84704658524221	14.0346132451656	4.54608648692e-6	0.00196198071960018	5.04526484990484	1
381999	5.71091544004428	2.01905983285184	16.0959746467984	1.92195935394e-6	0.00171924093852753	5.03397183720093	1
437020	6.68749459432807	4.5923816103867	14.2003090296864	4.22393265296e-6	0.00187991402635849	5.01444591367904	1
448480	1.68705280700619	9.03406766119396	14.2151063786181	4.19646374443e-6	0.00187991402635849	5.01092146699476	1
441999	5.21044381043244	2.6099539179983	15.0472413349889	2.93680268547e-6	0.00181657500313032	4.96037454677759	1
358887	3.21004827975874	3.65141741009544	13.8332847345971	4.97628527415e-6	0.00200846044655805	4.94071705310571	1
496411	2.09130507538652	4.84289365924178	13.6868300831957	5.31875704358e-6	0.00204224308477421	4.90633449931106	1
465218	-3.72177621368888	4.28964197257607	-13.4032188785482	6.06208691924e-6	0.00215840604759765	4.74846576045929	-1
437769	1.41786042323062	10.6136740850041	13.7891022921575	5.07685550316e-6	0.00200846044655805	4.73862101942135	1
440563	3.66521535224859	7.93288109084646	13.5144713407686	5.75708888163e-6	0.00210237076544083	4.72789053354175	1
406855	1.39131294240879	10.3246824472412	13.6339417210505	5.44904066994e-6	0.00204224308477421	4.67768632327778	1
462435	1.81917709881009	4.99603529855874	13.0946659046641	7.010146636e-6	0.0023633497977508	4.59650760440457	1
367102	2.33700533821843	4.92084115645758	12.9472649638616	7.52257694049e-6	0.0023633497977508	4.54854409170676	1
227722	1.10632064443111	5.97769792091506	12.9034622853518	7.68306636962e-6	0.0023633497977508	4.46486966853721	1
544684	2.29971028992356	3.09625504199113	12.80023436395	8.07710698925e-6	0.0023633497977508	4.45552215512348	1
368921	7.94011065778112	0.652756823166911	14.4583245527672	3.77316524514e-6	0.00185202729939706	4.42514867295655	1
501657	2.92591943667139	3.19910083587229	12.6678830988267	8.61679377914e-6	0.0023633497977508	4.40438174041404	1
450786	1.57987917997219	3.88699942075628	12.5697733331625	9.04368404974e-6	0.00238518793030474	4.38791220926476	1
274808	3.24986230740173	5.58911015024548	12.6262756860688	8.79494026687e-6	0.0023633497977508	4.36678517617173	1
377100	1.53961056862784	5.56946572907201	12.6846155816103	8.54632431912e-6	0.0023633497977508	4.36115417078671	1
494544	6.78687063753628	-0.34748980739852797	14.7588399312358	3.31631442784e-6	0.00181657500313032	4.35778761986936	1
117152	2.01095309314572	5.98083741095886	12.6328147392356	8.76666416551e-6	0.0023633497977508	4.32940815637566	1
145651	2.14098240871703	2.78791001413848	12.3588242738321	1.004659889608e-5	0.00249828762482387	4.25536614145055	1
361483	-3.12556661474737	2.37754803321594	-12.9294844512548	7.58725389473e-6	0.0023633497977508	4.25167081469654	-1
359841	2.66517823600502	4.47232074419098	12.3058592283747	1.031812006232e-5	0.00249828762482387	4.23684379011828	1
407854	7.33404038976682	1.88476821271104	13.2279355753767	6.58114833412e-6	0.00228606620913716	4.20994625854958	1
494326	1.79330180238406	4.98459865988863	12.2998227649326	1.034959765936e-5	0.00249828762482387	4.20776171052571	1
440211	4.27181662805597	3.53089083191898	12.0569559199232	1.171260442065e-5	0.0026064205024828	4.11906815801037	1
141512	3.42448809523589	1.75575820692894	12.4588627511327	9.55585522685e-6	0.00246944544984329	4.02189744060149	1
354852	1.7617290295009	6.95909902625577	12.1494885606242	1.117030376409e-5	0.00256592687432595	4.01976253223357	1
494110	1.57206618347164	6.67357225368326	12.0712730726079	1.162675085246e-5	0.0026064205024828	3.99085754430267	1
364931	2.01573130964962	4.03914515880658	11.7770777977489	1.35465224845e-5	0.00279608077136768	3.9712044639303	1
394254	7.37002023165737	2.96170589053236	12.4268283482696	9.70993857542e-6	0.00246944544984329	3.94666844091913	1
495201	2.62199269614534	5.76736950529783	11.8644257712295	1.294088704159e-5	0.00271035460656559	3.92856974633511	1
364274	6.05684284587897	0.993046079216883	12.7038623527108	8.46608392595e-6	0.0023633497977508	3.89793914143212	1
129447	-1.23139284151438	7.91658785385087	-11.9665084142704	1.227212695337e-5	0.00267815734387342	3.89763457014434	-1
559260	-1.67992605814516	7.45847476865738	-11.9391660036092	1.24472746717e-5	0.00267815734387342	3.89486372789539	-1
540181	-1.32181803248486	7.27326841602158	-11.9158181061877	1.25991112231e-5	0.00267815734387342	3.89454545056357	-1
495979	5.71333900902424	1.57092798051722	12.1770917068476	1.101416081401e-5	0.00256592687432595	3.82290662083927	1
456645	1.2255001440022	12.436771913578	12.2136684956872	1.081110560638e-5	0.00256592687432595	3.82208948003369	1
426432	-1.75039593474638	3.29941134790285	-11.3846937075462	1.670195614248e-5	0.00312985867607	3.78301833614344	-1
468013	1.15033351851404	6.40649582776849	11.680047620055	1.425782595124e-5	0.00290085653139484	3.7814951424216	1
479498	2.25554660103863	5.24329278772085	11.5166911417541	1.555457504308e-5	0.00303463366799422	3.77054692130791	1
439071	-1.31491421610723	6.23569048604795	-11.5667507276669	1.51433153022e-5	0.00299543189630462	3.7330592415622	-1
381202	5.55122137261282	-1.28334974608274	13.8084549666667	5.03251886264e-6	0.00200846044655805	3.7204895600959	1
379191	2.47944850801311	2.23951223047958	11.2489309208273	1.798468791793e-5	0.00327981327996163	3.64004079825511	1
496081	3.15132952479693	4.87124650352459	11.1011563306215	1.951135996025e-5	0.00334762278823644	3.56967029574902	1
114966	1.1025239260155	7.98876846328841	11.4126547193153	1.645100733862e-5	0.0031239366202231	3.56623327946734	1
462272	2.50687500993796	1.73308440976999	11.2279314788909	1.819303813488e-5	0.00327981327996163	3.56113487919223	1
466422	1.60670095042567	3.11530089279536	10.9273293764427	2.15013072075e-5	0.0034433579093416	3.53358907928983	1
411888	1.4242723724704	9.67237795558293	11.4583026790314	1.605056678708e-5	0.00308908340786044	3.5201264819374	1
435263	2.43859604578774	3.53445496397423	10.925953280398	2.151796474732e-5	0.0034433579093416	3.51645239996438	1
416998	4.16823827561081	2.32006050415126	11.0483420397051	2.00927016036e-5	0.00336659124986576	3.50305006867741	1
289976	5.29015508394685	2.54815064829859	11.1666916845945	1.881664994042e-5	0.00331715981303406	3.5021994640792	1
434032	3.07204852084076	3.58852934975611	10.8654196191881	2.226559487841e-5	0.00346711343395926	3.49579301745582	1
442552	-3.57414890090902	4.51297359893597	-10.8419454520203	2.256350787237e-5	0.00346711343395926	3.4833829829753	-1
413238	1.6424098341022	6.14672939804785	11.1215647389778	1.929190995893e-5	0.00334762278823644	3.46885075139189	1
394420	3.36777827065593	0.767449811652084	11.2932075553287	1.755430386998e-5	0.00324686228202987	3.43445820977077	1
357329	1.09402468034081	6.9128813116415	11.07976699668	1.974443998117e-5	0.00334762278823644	3.40795212880905	1
379788	4.8095097930434	-1.29091880510262	12.9761659412016	7.41879718383e-6	0.0023633497977508	3.38773366004776	1
480092	1.03832859188452	4.59004828704262	10.8171145850104	2.288363030418e-5	0.00346711343395926	3.37802183840244	1
501933	5.05808826160666	-1.25540213986941	12.6384708708144	8.74229026994e-6	0.0023633497977508	3.37747458255067	1
473916	-0.945542103258838	6.65796555416647	-10.9902303611009	2.075546410242e-5	0.0034372013924037002	3.36940630697089	0
361504	2.73976688940175	1.98690245334929	10.7329363252702	2.400831654468e-5	0.00354101507442365	3.35678730890313	1
276784	1.14611346566778	6.82560751387946	10.9600431936064	2.110963454083e-5	0.0034433579093416	3.34756864129487	1
447136	-1.40843402551815	6.489282624822	-10.8288296996824	2.273195253619e-5	0.00346711343395926	3.2864512869069	-1
469081	-1.35010911925631	5.94039018998598	-10.7854372499542	2.329961454459e-5	0.00349298010888497	3.27748469626286	-1
465073	2.03344280925797	3.3008367301576	10.4629339894553	2.806788665397e-5	0.0039442806127837	3.27180409759474	1
492531	3.64647689904724	5.4218154631428	10.6684421086312	2.491303350305e-5	0.00362052472602597	3.26502670927703	1
445635	-1.42355431357667	12.0657575957527	-11.1619427106984	1.886602618001e-5	0.00331715981303406	3.22551910914604	-1
134641	2.50328387087898	2.18546512156457	10.3593367344511	2.983066170542e-5	0.00407643322139646	3.16281980131932	1
440087	-0.941474260812982	7.75649028208256	-10.7250213795498	2.411729126661e-5	0.00354101507442365	3.16038652994088	0
360877	-2.01263018501236	5.11561829496334	-10.3773040140468	2.951603169826e-5	0.00407643322139646	3.1208647799408	-1
454418	-4.49759765786846	2.13152334703083	-10.8882328452513	2.198038859006e-5	0.00346711343395926	3.11029541381494	-1
444028	4.22166629682262	1.22693598299725	10.492270946883	2.759062626987e-5	0.00392945699335502	3.04957801138015	1
459750	2.5046492948751	4.91429989484571	10.3170349019369	3.058673264239e-5	0.00410958722917916	3.04815219179118	1
500927	-1.03122684978375	5.77658603335734	-10.346728336407	3.005374864812e-5	0.00407643322139646	3.01166243391159	-1
468140	-5.24807791811444	4.22740718527851	-10.0054638610717	3.688528481064e-5	0.00460728958213987	2.99518718785452	-1
456674	2.94004067356209	2.38285760034398	10.0084471445458	3.681830650942e-5	0.00460728958213987	2.98072695873707	1
166270	1.28053717280427	8.00727181521329	10.4519744367856	2.824860430444e-5	0.0039442806127837	2.97747155739351	1
472756	1.16495454745185	4.53418120778755	10.1714955615491	3.336112249742e-5	0.00439899544557623	2.97382471450253	1
191140	1.1795553258541	4.69338617674671	10.1562866237408	3.366735736327e-5	0.00439899544557623	2.95845144037759	1
471199	2.68756354840567	2.51067659413205	9.97674403055899	3.753727647629e-5	0.00460728958213987	2.95814538741678	1
446893	5.02257727117942	0.0499660665059122	10.6123659258701	2.573157295342e-5	0.00370170769699624	2.93820501230427	1
465718	1.15477319192027	5.71439805187377	10.1124736001915	3.45677210184e-5	0.00447557711585581	2.86208447694231	1
426597	-1.59127299472837	3.83527069398215	-9.84569059628717	4.06852392376e-5	0.00478875353076057	2.84741132458016	-1
497189	0.833866332214924	7.30740179396978	10.1915765117506	3.296166974321e-5	0.00438729065871855	2.82646576301978	0
494883	1.1808453132529	6.19803871308622	10.0839393063606	3.516895168185e-5	0.00451239828696317	2.80006598831973	1
61145	3.39399990809047	3.43715413779734	9.67367659479734	4.528732039288e-5	0.00504034415974748	2.79034961333026	1
161280	0.995250024748921	5.23110622525556	9.9744270526668	3.75904495402e-5	0.00460728958213987	2.78962136814198	0
447627	1.27538764887957	5.23661642498224	9.94679461051998	3.823129790839e-5	0.00460728958213987	2.7806550495376	1
358137	3.88831438492127	-3.17367610797997	11.6118087969558	1.478379696931e-5	0.0029655047385487	2.76928682284292	1
377131	1.1831856360016	6.00422657695891	9.99652536534994	3.708680272079e-5	0.00460728958213987	2.76648031328262	1
286180	2.00432911426764	2.79116553287176	9.47396704390485	5.139718316631e-5	0.0051914800188275	2.67072333149505	1
427199	-0.941790073240607	5.31629707551147	-9.77896494914807	4.240368121745e-5	0.00490986364145476	2.66025948804717	0
257118	7.2762860540236	1.62183936992247	9.64901522875201	4.599483751412e-5	0.00504034415974748	2.65775133223949	1
348367	-1.1772612383187	7.10021512681449	-9.88208223407359	3.978172679629e-5	0.00472142794194049	2.64326395247173	-1
387867	0.927642623648542	7.86378057018645	9.93551353291936	3.849652157524e-5	0.00460728958213987	2.63984163760495	0
479570	7.4618192752475	1.61757464956523	9.61603280308511	4.69609694616e-5	0.00504034415974748	2.63237618201815	1
365989	1.90125220527446	5.36723338934677	9.68845697439034	4.486926201835e-5	0.00504034415974748	2.62301280478029	1
480521	-1.33097363777137	5.53131281405857	-9.66764623240895	4.545916819629e-5	0.00504034415974748	2.59074859543869	-1
363967	-1.65787127387998	5.74345498134626	-9.64231335750946	4.618929270817e-5	0.00504034415974748	2.56449947369048	-1
277380	3.82152563737329	5.50719934369004	9.52314479820551	4.980931057409e-5	0.005139356801938	2.55688623998271	1
433514	1.19137439756906	4.47879542701573	9.51214841375718	5.015942953724e-5	0.005139356801938	2.5502225431414	1
497622	-1.3812159421495	5.48244872876305	-9.58815628018034	4.779570180987e-5	0.00507989839683717	2.53883600742573	-1
545262	-2.69126634202468	1.38420739456785	-9.55702307570756	4.874811932528e-5	0.005139356801938	2.53852371636664	-1
451588	-1.48339691694957	3.54439572710492	-9.29709065060757	5.760746879249e-5	0.00551702074650403	2.53307067967734	-1
360169	-1.15700033887344	4.73709627404654	-9.462515561294	5.177520978435e-5	0.00519283477287851	2.52241617138419	-1
397292	-0.861012123401155	6.65933434716565	-9.62248756486656	4.677007823857e-5	0.00504034415974748	2.47942155109274	0
494449	-0.742588806671769	9.44674089866874	-9.79412649249393	4.200602395108e-5	0.00490368682878195	2.47157751445766	0
493095	1.27362379798503	4.45877734615337	9.39790660158406	5.396865900204e-5	0.00537497651403614	2.46974304217504	1
470416	3.25211256821996	3.70559826512079	9.12936853549435	6.430209190933e-5	0.00583305982785193	2.42573380453009	1
472117	2.76229036304985	1.26196641474721	9.19441358325237	6.160527149296e-5	0.00572501537912525	2.40445495532913	1
367485	1.89938715090454	4.01955209852567	9.17539001013862	6.238036863444e-5	0.00573174974252773	2.3796897624232	1
493868	1.92847572307503	5.59655729559126	9.34128036581249	5.59789725324e-5	0.00546063374524982	2.33690331453082	1
363057	2.81970879485218	2.7967900866681	8.92827827230925	7.353457823988e-5	0.0063089124294725	2.31596422010709	1
381000	-0.808093668289173	13.8297285323865	-9.9406009296229	3.837665409136e-5	0.00460728958213987	2.31557920818322	0
482945	1.11106758492748	9.20722552339608	9.54453183117214	4.913634699722e-5	0.005139356801938	2.31454859881645	1
501994	-1.09398708979871	8.29691567059908	-9.49370468912329	5.075301810301e-5	0.0051630320273084104	2.31203533631	-1
469868	1.71950692924865	10.1474055393724	9.61237174634183	4.706963721713e-5	0.00504034415974748	2.30188934844622	1
483711	2.37743222031071	3.52444157515828	8.98697790445471	7.069130837607e-5	0.0061389366700732	2.30182744001763	1
471107	1.38162376590383	3.50274207918877	8.96456772979975	7.176169068514e-5	0.00619412120447193	2.28398433640965	1
455263	6.69547669369946	-0.0373946038975801	9.11285710273333	6.500801772291e-5	0.00583833487370164	2.27917156004361	1
390887	-1.80817730436226	4.94361951479368	-9.0959870103479	6.573845704197e-5	0.00585154440744837	2.27056853131481	-1
357091	-0.753682823685137	7.5212863208747	-9.34398634037388	5.588097685051e-5	0.00546063374524982	2.24592369584128	0
440190	-1.46532919003032	6.34150682746052	-9.24088794463497	5.975765999678e-5	0.00563621585214753	2.23663952511244	-1
446120	0.938493874746015	10.1703901497682	9.515715959373	5.004553271688e-5	0.005139356801938	2.23276331332906	0
249370	-0.863103080315329	6.66536973792844	-9.26384140836908	5.88685947284e-5	0.00558937684081293	2.23088143255022	0
363451	1.04980199436807	7.5739522972949	9.29411279407392	5.771914697578e-5	0.00551702074650403	2.20965430055116	1
376916	2.20229239120323	3.26123323223923	8.7757837814214	8.155356114075e-5	0.00648693771683874	2.19534121069079	1
419076	0.904219430532603	12.2680285180106	9.62873323371255	4.658621667103e-5	0.00504034415974748	2.17789523311205	0
357316	-0.972005049160852	8.32366874682692	-9.30498004275584	5.73127882774e-5	0.00551702074650403	2.17652815116382	0
519417	0.969042101547526	4.96010364629055	9.05503229773131	6.755113743522e-5	0.00595982822546883	2.17340945158527	0
380326	-0.937310755464891	8.99913087228925	-9.35078627606324	5.563558624406e-5	0.00546063374524982	2.17266489237723	0
375788	-1.54170305218064	4.05029004517682	-8.83716238122218	7.821127324952e-5	0.00646681432740353	2.15093104163331	-1
447030	1.2747484129053	5.21939777109845	9.04377008237483	6.805959526621e-5	0.00595982822546883	2.15076609924233	1
14442	2.0755727287633	2.02745157013839	8.65423988562833	8.866604505793e-5	0.006567286540837	2.13790774273738	1
439965	-0.701714871498154	7.51159409178	-9.18702253212807	6.190509537882e-5	0.00572501537912525	2.13222281995436	0
470417	2.98663227191664	1.78780513579295	8.63544385911607	8.982812827947e-5	0.006567286540837	2.11263786709158	1
356467	-0.922982020380939	7.5147667364001	-9.15522940750382	6.32140065562e-5	0.00577111462418887	2.11104499975313	0
499861	0.809665685481192	5.82239613110298	9.04044910192528	6.821036376572e-5	0.00595982822546883	2.10235459744659	0
502247	4.63607412566922	2.25489122653973	8.62316582478586	9.059663563097e-5	0.006567286540837	2.09835752462141	1
474705	-2.28532830654735	4.83254156100899	-8.79062374067961	8.073073576915e-5	0.00648308960231195	2.08198860716615	-1
470906	3.30839450677058	-3.33883599396815	9.62068312432185	4.682335254094e-5	0.00504034415974748	2.07639584768956	1
443129	-5.95584267260717	5.55518583932324	-8.62603667756196	9.041627170417e-5	0.006567286540837	2.04724217456714	-1
405832	2.25775220328265	4.75164346608966	8.76804787097321	8.198629328963e-5	0.00648693771683874	2.02206974349033	1
445360	-1.3857477960261	8.71938522836965	-9.10886282492162	6.518011830631e-5	0.00583833487370164	2.01482047237541	-1
420002	-1.29358385927758	6.24896388008347	-8.89745521966907	7.507985728627e-5	0.00636480552066115	1.9896487609421	-1
542232	3.19374347440166	4.09772500928526	8.58904639003246	9.277203111615e-5	0.0066594181656974	1.98012207704215	1
500672	2.12735524546315	1.56099448815755	8.41698710704797	1.0469478866212e-4	0.00703331688738689	1.97725793673647	1
369035	1.58975128508238	5.37106660063502	8.81073597587857	7.963069497649e-5	0.00648308960231195	1.9757686727271	1
545647	1.80624096120932	3.03269707017175	8.44303004721384	1.0278240210447e-4	0.00696330504715544	1.96098745660395	1
453611	1.78126239327523	5.28556271633613	8.78525631818184	8.102723979859e-5	0.00648308960231195	1.95641396277819	1
546487	1.49987472398636	4.60257407036412	8.68954504492735	8.652943940365e-5	0.0065550652978022	1.95556836227478	1
378787	-1.60306258164321	6.99142291418027	-8.90302841330029	7.479771999078e-5	0.00636480552066115	1.95328958596659	-1
95500	4.05728744193731	1.52125721771561	8.43779358884016	1.0316369645764e-4	0.00696330504715544	1.93499339040809	1
483177	6.76768838086773	0.404832305453055	8.45919621884995	1.016153831217e-4	0.00696330504715544	1.92676542420922	1
378344	0.971935984688501	5.28875554636383	8.74653080607732	8.320379879396e-5	0.00651580265053445	1.92387641566488	0
466408	1.96977331079271	4.35666371217431	8.58155300314056	9.325776065103e-5	0.0066594181656974	1.9180076295274	1
473190	1.54131957098925	3.84148172233866	8.52534009092779	9.699572320579e-5	0.00682715284387327	1.91061670883157	1
450357	1.51111428760146	2.4413361505684	8.3066577528486	1.1326076047877e-4	0.00726603491323756	1.89581262860021	1
362622	0.848895612241627	6.32913009617709	8.80343953764433	8.002778010337e-5	0.00648308960231195	1.89512828105028	0
465202	-0.72298825934028	6.61529838687542	-8.7858422988047309	8.099480888523e-5	0.00648308960231195	1.87974929182143	0
479694	0.92651228629255	5.91555188446484	8.73117006178476	8.408561743159e-5	0.00651580265053445	1.87596948258493	0
252133	-1.07989967152219	5.97236309474653	-8.73654166582019	8.37760381175e-5	0.00651580265053445	1.87522827082909	-1
489299	3.53227988963804	1.1397014792341	8.37662329905696	1.0773973031053e-4	0.00714525072189406	1.86114540529289	1
473198	1.08441665964404	3.90828151184436	8.47696733147302	1.0034994792273e-4	0.00693778620541581	1.86059776715308	1
134058	0.830691250307397	7.80475779596578	8.83074106682547	7.855349520016e-5	0.00646681432740353	1.85080256849331	0
407893	2.45961184342679	2.71349986023009	8.25622786404686	1.1744098164825e-4	0.00733619497006995	1.84634514177102	1
240380	0.945040060409445	5.45686248987293	8.64723138051149	8.909733084148e-5	0.006567286540837	1.84167048963405	0
176106	-1.02857773945993	8.45326653501133	-8.8421619184322	7.794600541153e-5	0.00646681432740353	1.83041759608588	-1
495624	1.1213527049971	5.40207076147264	8.62281370409484	9.06187862505e-5	0.006567286540837	1.82767499371315	1
421232	-0.771534475923003	8.40103410137757	-8.83333602718904	7.841499170772e-5	0.00646681432740353	1.82571145868746	0
559284	-1.14066631600752	4.83789077012992	-8.52070347012518	9.731161545473e-5	0.00682715284387327	1.82321241804395	-1
404585	5.39971647547821	3.02988926411504	8.18684938607361	1.2348323051393e-4	0.00739681487747411	1.81889465551126	1
439611	1.04369114795781	5.3959771298335	8.62061320487398	9.075735196097e-5	0.006567286540837	1.81739774175181	1
407897	-1.06610168224092	6.51723032045695	-8.69693889356723	8.608947066978e-5	0.0065550652978022	1.81537281712822	-1
518773	1.17313396425022	5.18916464325766	8.57755631217317	9.35180194593e-5	0.0066594181656974	1.80939922293464	1
473276	2.74285683134898	1.43880462766436	8.22304001951924	1.202881570898e-4	0.00737990359258863	1.80598604557814	1
441230	-0.987549262836199	13.7618021301581	-9.2089984944282	6.101848773271e-5	0.00571727172558755	1.80364986691758	0
422236	-3.41130640025868	4.8709770227756	-8.36446050440201	1.0867701819984e-4	0.00714525072189406	1.79686334841413	-1
208308	-2.00753576998531	1.39382498248393	-8.24379564964137	1.1849842097933e-4	0.00733619497006995	1.79663717924883	-1
484714	-0.9421121416937	9.61510564861738	-8.85030428013391	7.751618465576e-5	0.00646681432740353	1.78025297489845	0
543677	2.39192746799699	1.76465979923289	8.1229912581465	1.2936036027692e-4	0.00739681487747411	1.77421977525407	1
26355	-0.956495588918218	6.53493605006433	-8.63436951419557	8.989507525013e-5	0.006567286540837	1.77268223838246	0
204909	-2.70504181300119	1.20738339636045	-8.2760072819062	1.157807615373e-4	0.00732866491472994	1.76825460150663	-1
541145	-3.66804312870598	3.37363273168966	-8.1154033717198	1.3007971226658e-4	0.00739681487747411	1.76201846742188	-1
437423	1.34876903496603	2.48306922962409	8.13440925161491	1.2828645044413e-4	0.00739681487747411	1.75654414296051	1
371647	2.83941971428537	4.60450305699761	8.36001975296925	1.0902155090627e-4	0.00714525072189406	1.73638989124905	1
44923	1.74618313109593	1.94635140515608	8.08000719692057	1.334963138475e-4	0.00748885013736729	1.7325701037777	1
359285	2.51194301352822	2.17895698627074	8.07039908706316	1.3444134199588e-4	0.00748885013736729	1.73188350895167	1
403434	-1.56886741033038	3.81299631450245	-8.20512193055511	1.2185808712025e-4	0.00739681487747411	1.72266318813979	-1
502999	1.44131233505741	3.05102102218164	8.14481614200589	1.2731650259702e-4	0.00739681487747411	1.71399280243653	1
397232	1.83612195284856	3.39936334209662	8.15922581013292	1.2598728445701e-4	0.00739681487747411	1.70854884891254	1
446878	-2.00530514369014	6.24790552615245	-8.49751006791303	9.890954516219e-5	0.00690524383431367	1.70052921170562	-1
377433	-2.19266728505226	5.4244311873216	-8.39945069249377	1.0600544162613e-4	0.00708793192318969	1.69642138567801	-1
197636	1.88783473134771	3.1673721171717	8.11244992101287	1.3036094187937e-4	0.00739681487747411	1.69507703806467	1
473133	-1.97548074326362	4.05302635954156	-8.2179052136041	1.2073567877216e-4	0.00737990359258863	1.6868190198213	-1
401791	0.775047151183618	7.06682956816672	8.56242715780923	9.451075965057e-5	0.00669662805444521	1.67757500101823	0
355588	3.66042413627036	2.45272361324531	7.98061058330533	1.4365191830896e-4	0.00767324696442799	1.67223947486544	1
354495	2.07289146704112	6.20341117100203	8.44413538029178	1.0270212301109e-4	0.00696330504715544	1.66922893244373	1
503882	3.10910780660408	-3.3273830870133	8.70410723654731	8.566536206131e-5	0.0065550652978022	1.66875537714765	1
544540	2.21982436071346	4.55758094102209	8.32703601341431	1.1162000579076e-4	0.00722587328396389	1.6639181915327	1
125252	1.73515983208891	4.69392743500899	8.28887196399777	1.1471533814207e-4	0.00729878324700418	1.65641894855804	1
469603	-3.18610695755557	-1.65427855237439	-8.69670916338104	8.610310211762e-5	0.0065550652978022	1.65498269084355	-1
392894	-0.990170125285829	10.6454839607269	-8.72951731837887	8.418113240404e-5	0.00651580265053445	1.63626467399637	0
369851	-1.14173421201723	9.10211658145425	-8.61928899494766	9.084085441264e-5	0.006567286540837	1.6352987680557	-1
422672	0.990804997497762	7.66208412891764	8.48766776446303	9.959669096249e-5	0.00691929791555075	1.5912122466112	0
541771	1.29936446893193	3.51262255792615	8.02657108827621	1.3885021709019e-4	0.00766474725503303	1.58060420808998	1
488603	1.27930675341249	2.92312350356541	7.92460052676918	1.4976195348188e-4	0.00777948809184118	1.5803023706947	1
373683	-0.799590878394409	7.40298148902023	-8.45253704138889	1.0209425763601e-4	0.00696330504715544	1.57930034091282	0
471585	0.991785972448274	4.37934755327469	8.16433824414831	1.255195040244e-4	0.00739681487747411	1.57537075139009	0
521489	-1.32326392864048	6.46184758260119	-8.36345167498577	1.0875517817172e-4	0.00714525072189406	1.57077990986779	-1
169320	0.904705207469556	6.23071241890715	8.35319673480628	1.0955334570718e-4	0.00714525072189406	1.55079302958848	0
379664	2.76369233754335	3.69995849868308	7.99410521844118	1.4222268435725e-4	0.00767324696442799	1.54827698681301	1
146171	-1.72120546851291	5.09545311548754	-8.14543586104792	1.2725900806268e-4	0.00739681487747411	1.53614972403253	-1
18408	1.83232527172464	6.89065519552468	8.34911492211009	1.0987290465488e-4	0.00714525072189406	1.5286502487252	1
223216	3.14514215535332	0.735742278030939	7.87304099573645	1.5564996026348e-4	0.00791680692846795	1.5250048215502	1
367382	-2.3806636838837	4.78288795123002	-8.06867114195854	1.346121075106e-4	0.00748885013736729	1.5125124969789	-1
492849	2.81381620794428	3.22518755279	7.8273612853941	1.6108806762017e-4	0.00807822626424852	1.51205240423425	1
491702	3.72888126863335	6.17019856948431	8.24465777005165	1.1842474205466e-4	0.00733619497006995	1.50699674220955	1
424240	1.04996268884446	5.78677198980324	8.23805483087259	1.1899038323874e-4	0.00733619497006995	1.49899145651564	1
469217	-0.883389683202525	6.17152106256565	-8.24924968475788	1.1803318659905e-4	0.00733619497006995	1.4973633004769	0
179843	6.63312961757807	2.4595157314506	7.74021704962325	1.7207511933706e-4	0.00831374576842644	1.48857157732942	1
378339	1.00900937465809	5.16403564067084	8.14870791463739	1.2695593404174e-4	0.00739681487747411	1.47988139396815	1
134217	-0.966200639002944	4.50963167461686	-8.01894810720562	1.3963379203062e-4	0.00767324696442799	1.47444564277147	0
363583	2.55123025626181	1.24385727288353	7.71162503530799	1.7586446507819e-4	0.0084332044163088	1.46780226511689	1
464485	-0.955135223728757	5.29922320061757	-8.10592768280033	1.3098445771494e-4	0.00740270097927096	1.45947458001089	0
414471	-1.42345138413202	4.13546113297936	-7.93656492709469	1.4843224922157e-4	0.00777948809184118	1.45019668403796	-1
167773	2.51176983144587	7.26348318386714	8.2668190668621	1.1654863185561e-4	0.00733619497006995	1.44999340798596	1
439037	-2.30989065054238	2.36525229763547	-7.66776105413747	1.8186439954144e-4	0.00860502584142587	1.44158902866622	-1
497974	0.913009467911958	4.47654906613288	8.0117683407358	1.4037642927858e-4	0.00767324696442799	1.4356064003214	0
364990	1.15600136029198	2.72532554645524	7.79743859815905	1.6476784810811e-4	0.00820497794669856	1.43512368212233	1
498964	-1.51736619461006	3.30144235296759	-7.75404688473202	1.7027571538706e-4	0.00830502307720065	1.42875144637367	-1
473658	-0.866606279089677	8.48599035784699	-8.3189032901839	1.1227153262268e-4	0.00723516365435398	1.42635528902654	0
449513	1.34912483129179	8.00714104239424	8.28789082896406	1.1479619767792e-4	0.00729878324700418	1.41684813105785	1
457790	1.99212635495078	3.67821985235188	7.86990734949659	1.5601624977709e-4	0.00791680692846795	1.41255954513338	1
376687	2.93142335110096	1.96495688411893	7.62323309063365	1.8819519491973e-4	0.00872342444002565	1.41057762878388	1
427780	2.82248032679672	-3.47752937315965	8.13550723531131	1.2818371834358e-4	0.00739681487747411	1.3762718054488	1
371176	3.7255301728614	0.605469960147265	7.6323590574405	1.8687748595521e-4	0.00872342444002565	1.3619762296884	1
507714	1.71983642072514	6.27034028268747	8.1147021923145	1.3014641626742e-4	0.00739681487747411	1.35845986317821	1
442548	-0.934076459135345	6.55082293837317	-8.11688762376947	1.2993864244867e-4	0.00739681487747411	1.3563521732729	0
454783	1.85933841032864	4.21553201457855	7.8683251203915	1.5620156908436e-4	0.00791680692846795	1.35602405427621	1
408655	3.17301875199564	1.39376937318796	7.55303228874298	1.9869346731951e-4	0.00897289504576509	1.35128055746633	1
374679	1.1581029132614	7.62421422587614	8.16104831696701	1.2582029961554e-4	0.00739681487747411	1.33897528149428	1
480797	-3.3209645935521	0.138794006702805	-7.73477179817327	1.7278954833971e-4	0.00831374576842644	1.33604521145428	-1
463517	-2.02069533158745	1.76077762280179	-7.53673689125322	2.0122491214516e-4	0.00901209182003596	1.33182103337949	-1
321179	1.90022762304592	7.48117786836408	8.13406864319489	1.2831833835115e-4	0.00739681487747411	1.31966722954619	1
505686	3.15682786155471	-0.409311998578907	7.57121735454789	1.959112406089e-4	0.00894284579728208	1.30943814600976	1
430412	-1.93588029366794	2.64093437750471	-7.50500491027267	2.0626065087366e-4	0.0091512903107249	1.29988370282231	-1
440734	-0.752847151428936	6.95142717677828	-8.07042330666178	1.3443895023413e-4	0.00748885013736729	1.29877317167421	0
545670	2.00858257366556	5.17740239931702	7.90892884186214	1.5152430259004e-4	0.00779064663352874	1.29354956768412	1
373859	5.38740120053356	2.76847882885438	7.46300125786073	2.1314897450205e-4	0.00925508443554364	1.29044851321034	1
502428	1.38247348076634	6.03620198746139	7.99213139594578	1.4243071709124e-4	0.00767324696442799	1.28765756930784	1
443946	-1.84323736670146	2.32626010364481	-7.46477231874321	2.1285328941952e-4	0.00925508443554364	1.28300403784593	-1
537897	0.797730985093489	9.15244565778812	8.17529280294195	1.2452384258276e-4	0.00739681487747411	1.26854672043293	0
394522	2.23734485687168	1.26008936536349	7.43863922509903	2.1726419397137e-4	0.00932897744821994	1.26668354114925	1
488611	1.19820413549032	2.76140558172018	7.55046639149966	1.9908965274973e-4	0.00897289504576509	1.26327834663774	1
408845	1.24087916264682	4.0778666022989	7.73866457373135	1.7227846353783e-4	0.00831374576842644	1.25757440150462	1
418139	1.038638066295	5.77469991142528	7.93037402571563	1.491186056718e-4	0.00777948809184118	1.24766492323983	1
492876	-0.961113155261345	6.83822839413174	-8.00057748452852	1.4154296441917e-4	0.00767324696442799	1.24677278556725	0
453575	-1.42735448876767	6.10609786760201	-7.92055354095184	1.5021480306532e-4	0.00777948809184118	1.24245775319601	-1
136894	2.53163623982678	2.03784053687095	7.41036008006073	2.2215512318607e-4	0.00941646804885718	1.24067221296111	1
449056	-1.48716934730766	7.42213270057489	-8.00869297403559	1.4069590798553e-4	0.00767324696442799	1.22900976065875	-1
276942	1.58524699779414	7.00829313114266	7.97721288379263	1.4401435279099e-4	0.00767324696442799	1.22680658382917	1
365454	-0.919580486781815	6.88656477720937	-7.98003757625389	1.4371296821151e-4	0.00767324696442799	1.226628124784	0
542765	-1.38441150241122	4.40951271965099	-7.66873351671845	1.8172887523973e-4	0.00860502584142587	1.2121898638122801	-1
437834	1.4714808871758	2.64266707301487	7.42781363809236	2.1912185458204e-4	0.00937157193080321	1.21215906912686	1
90000	-0.996904101832188	4.4135228792779	-7.67203091446718	1.8127020024743e-4	0.00860502584142587	1.18477628931529	0
484600	-0.709391484486927	10.2961976019458	-8.141001334194	1.2767107622711e-4	0.00739681487747411	1.18437002020225	0
327824	1.9038561341176	7.48789043513202	7.96910850407881	1.4488307464868e-4	0.00767324696442799	1.18424749597317	1
382699	4.62346778625009	-1.2277667040544	7.48869394663945	2.0890495243382e-4	0.00915453640788468	1.16141628918437	1
414986	0.696387254863194	7.13726903234282	7.92110628096546	1.5015286048908e-4	0.00777948809184118	1.15876147012681	0
546783	-0.904710916575971	8.23890216018436	-7.96866554476945	1.4493072836898e-4	0.00767324696442799	1.15363918705793	0
503969	1.41972718138149	6.93251353874175	7.88163880992128	1.5464999928293e-4	0.00791680692846795	1.14983427316738	1
322567	1.73323190211585	7.63297481155794	7.93573350953361	1.4852421462978e-4	0.00777948809184118	1.14855325170904	1
367107	3.06214459866925	-3.4081826835639	7.68649992463311	1.792730796249e-4	0.00856780939603304	1.13828097157714	1
45965	-0.949131777877283	4.56591367158752	-7.62183050886739	1.8839865341841e-4	0.00872342444002565	1.1366263952859	0
15443	-0.773879924475946	10.0825076330783	-8.05993584088428	1.3547918110654e-4	0.0075077606899586	1.13643273067511	0
363811	1.29330122307945	4.25179295866839	7.6228046833203	1.8825731308593e-4	0.00872342444002565	1.1323005849094	1
447110	1.99871352022305	6.8922706811757	7.85773329291985	1.5744863241813e-4	0.0079517142655996	1.13127578905388	1
544432	2.31361984389978	2.90400660230203	7.3718497985169	2.2901868403611e-4	0.00952116068649753	1.13087111003107	1
444779	-2.42631125875254	2.27750931500112	-7.23948558624226	2.5452083163204e-4	0.0100412345820043	1.11819121967254	-1
370922	-1.09225547246881	7.31799287536659	-7.85000945278304	1.5836519044113e-4	0.00796974219880808	1.10842785850119	-1
379349	5.53177736022982	2.88220045848793	7.22142554906717	2.5824510418067e-4	0.0101379791550774	1.1034722607774	1
408916	4.537262014153	1.79027501233436	7.21767752645461	2.5902576194961e-4	0.0101379791550774	1.10032202546768	1
517646	-0.927044189435196	4.00584228174137	-7.49894958288035	2.0723784972157e-4	0.00915453640788468	1.09961658620707	0
114412	4.0648649319114	0.445239525201674	7.25145533065748	2.5208618794773e-4	0.00997280969097664	1.09535364341425	1
472968	0.902925886484073	6.81949392548671	7.80411726867334	1.6393828546721e-4	0.00819231249692666	1.08105516802859	0
370319	1.17436223092871	6.59955021515601	7.78971071346303	1.6573371921505e-4	0.00822431926502026	1.07635372793019	1
488000	2.31360316370576	3.19667168948706	7.27415676416662	2.4754122519733e-4	0.00994354039218312	1.07408773637115	1
435013	2.61224683029837	-3.29072122934864	7.58747685388896	1.934611859352e-4	0.00888798132286855	1.06872729377737	1
463526	-0.977322470554816	4.65485916175024	-7.53678864889574	2.0121681373328e-4	0.00901209182003596	1.05566967517365	0
432854	-3.81899412675315	-1.72868314713174	-7.46775922567499	2.123556730464e-4	0.00925508443554364	1.04708206453444	-1
437528	1.1265834635115901	3.61959205547134	7.36445123913209	2.303648056164e-4	0.00952116068649753	1.02786271918183	1
501637	4.08960756354092	-0.0378404937168025	7.21048092563262	2.6053225465231e-4	0.0101379791550774	1.02559335372702	1
287631	-0.748686614105631	7.63477552741884	-7.77410266527508	1.6770426403251e-4	0.00823601423569333	1.02325983136316	0
475518	-0.57479866513021	9.86202220560756	-7.91373729410463	1.5098106582109e-4	0.00779064663352874	1.02116590778083	0
464681	1.30345793321743	4.03296996725006	7.41864975103345	2.2070852708227e-4	0.00938307714240535	1.01687434442367	1
465612	1.12606185070587	4.84459269618349	7.5256023304953	2.0297578579447e-4	0.00903369106651544	1.00457122233548	1
502066	2.09226837429977	1.00405522504901	7.10996945189298	2.8265077676573e-4	0.0107346996338603	1.00426143254007	1
475934	1.89122500137632	5.82725230264098	7.61563248311724	1.8930074802397e-4	0.0087249878749431	1.00250886783647	1
356541	-0.781922336618626	5.93729802413976	-7.62007051502058	1.8865431312511e-4	0.00872342444002565	1.00215100031965	0
81332	1.47978675538562	4.0519921169315	7.38751449506584	2.2619806587472e-4	0.00947503780643459	0.999779332418782	1
481478	2.6567816474177	4.02683284218906	7.31561889459419	2.3947907832964e-4	0.0097976079059959	0.996634120838303	1
416655	-0.602815634261359	7.76394741141524	-7.74415831890174	1.7156011853286e-4	0.00831374576842644	0.98348267245475	0
446195	-1.04369565520297	8.34286865723357	-7.76000492278245	1.6950713765765e-4	0.008295947266393	0.969905817384324	-1
442015	-1.77617728260083	1.88045944098731	-7.05815390929086	2.9488382609509e-4	0.0109537828034879	0.969100025149366	-1
498683	0.894333860295468	6.52055646028433	7.63964088388888	1.8583360032306e-4	0.00872342444002565	0.965760462099652	0
452232	1.18403526224399	3.31104709057257	7.27292855923439	2.477847172305e-4	0.00994354039218312	0.946794343124253	1
517200	0.951488314847325	6.7226686385103704	7.63495604479137	1.8650442961342e-4	0.00872342444002565	0.944545853496347	0
408181	-2.94314150849331	0.434421216765798	-7.06002202511345	2.9443244773986e-4	0.0109537828034879	0.927329741567731	-1
125585	1.98046090935595	1.48394464691639	6.97382614067881	3.1610379178724e-4	0.0112431587063994	0.909300903693273	1
436751	-2.97378994560802	1.76799685552809	-6.95284626147234	3.216495958907e-4	0.0113288225709442	0.8926581490846	-1
448025	-1.5203393626361	2.96982792805465	-7.05479484947659	2.9569743251188e-4	0.0109537828034879	0.892366674837277	-1
367178	0.794556805606628	4.83617267119044	7.39389580327941	2.2506039879067e-4	0.00947503780643459	0.890630130340602	0
10617	-1.1787148179906	6.17930879050328	-7.52680587295892	2.0278569772565e-4	0.00903369106651544	0.889559999248053	-1
540320	1.52371721990671	2.38940426034356	7.01754391847631	3.0489345796672e-4	0.0111627059855066	0.887996949189096	1
452378	0.812356822397835	10.1496698037667	7.77843884772099	1.6715414372772e-4	0.00823601423569333	0.887829131289459	0
462466	3.61339612861115	0.897067102880858	6.95094386865806	3.2215792313104e-4	0.0113288225709442	0.882109718634241	1
446523	-0.98055042952757	5.4702633067766	-7.45169106943246	2.1504833215458e-4	0.00930917430560981	0.881494533190597	0
455522	2.07372536527451	2.93192397855154	7.07743066569137	2.9026373252476e-4	0.0109074830570388	0.877600563933516	1
362681	-0.81943817943223	7.43607461938703	-7.58282125751891	1.9415912364344e-4	0.00889136411231479	0.8724701796081	0
470790	-1.35811197737103	3.12932968837571	-7.01762704392625	3.0487257789488e-4	0.0111627059855066	0.868287420399302	-1
469615	-2.05512714711194	2.3045577563747	-6.91863851129937	3.3093112450537e-4	0.0114576965064512	0.863982535291936	-1
454372	2.84495894244306	2.32396373962618	6.9831436315427	3.1367576157086e-4	0.0112431587063994	0.863088722641833	1
525788	-1.2472416071243	6.39664863619017	-7.49624005594233	2.0767681730949e-4	0.00915453640788468	0.857925588214819	-1
358921	1.06846424812446	4.61315633163178	7.36293496340702	2.3064179446999e-4	0.00952116068649753	0.857144727688091	1
491915	4.85598774194734	3.63392709519018	6.96906177818868	3.1735358797728e-4	0.0112431587063994	0.833092784357504	1
407321	3.35297399781006	0.93559338500008	6.86970302592515	3.4474326728272e-4	0.011637248462443	0.820830033022241	1
425685	4.43313849053105	-0.693512143791736	6.9204392559198	3.3043500138712e-4	0.0114576965064512	0.819179631139827	1
464555	-1.20460045349852	2.94093551680193	-6.96147185998903	3.1935621937273e-4	0.0112860329436885	0.813414705519149	-1
369576	2.84186250400155	3.31036272400456	6.94262257180483	3.2439217709073e-4	0.011379294054498	0.807563244447994	1
428671	1.05228788888519	5.41474700453438	7.37789416026421	2.2792560085953e-4	0.00951940295437379	0.802456137628786	1
465448	0.597640029460447	8.08027123805974	7.55980600263451	1.9765188926914e-4	0.00897289504576509	0.800939293457246	0
387620	1.23210846582901	4.52888216293888	7.26818865862272	2.487269657561e-4	0.00995047597274843	0.794763344667059	1
479351	2.55367087644336	-0.225316432593959	6.90005413357617	3.3610110876781e-4	0.0114790215613219	0.790950748006877	1
429661	1.2200115147474	2.97923374454423	6.97100925133725	3.1684204514985e-4	0.0112431587063994	0.789634572103849	1
116376	1.26867447455435	4.09406641717228	7.21437719038794	2.5971539916304e-4	0.0101379791550774	0.789484469451872	1
479662	1.22320651136806	5.91968457875763	7.39267482844341	2.2527757018262e-4	0.00947503780643459	0.788285648566299	1
451005	4.19774490412532	2.29131458869495	6.83437957368644	3.551211632894e-4	0.0117030252296213	0.786278644910448	1
422592	-0.986057249262084	4.93324816602719	-7.25223286476211	2.5192895750143e-4	0.00997280969097664	0.772910468729908	0
496186	-0.601451451078951	8.79130735893573	-7.5532397047282	1.9866148070397e-4	0.00897289504576509	0.771767722740875	0
451236	0.854841665781582	6.89658979068658	7.44037616117344	2.1696781163714e-4	0.00932897744821994	0.76770142166346	0
473064	1.08329579131047	2.63802870612463	6.91140496471651	3.3293259522893e-4	0.0114576965064512	0.766193050694208	1
356391	1.0062422715869	6.09569235908066	7.36659536700543	2.2997376932316e-4	0.00952116068649753	0.754525144462604	1
538515	-0.584049337144846	6.89850984000202	-7.421954924032	2.2013475103887e-4	0.00938307714240535	0.750705695485013	0
370378	3.93641269498037	-2.93303351165539	7.02944488801337	3.0192057675989e-4	0.0111109892873757	0.750571527538845	1
466373	-0.671553467693172	8.36545578452868	-7.48923263480233	2.0881700658795e-4	0.00915453640788468	0.743156008766334	0
522835	1.73111485105818	2.83496272964515	6.90498457703117	3.347206114879e-4	0.0114593532423334	0.737952673765597	1
87116	1.88328791123571	6.14069016134429	7.32599000235973	2.3750950886841e-4	0.00974815684525619	0.730427370573391	1
449827	1.08169784834514	3.05988500687954	6.99812648362956	3.0981576720209e-4	0.0112431587063994	0.730215942721357	1
376908	-1.60362225824751	4.03998254592436	-7.07819668799443	2.9008184804177e-4	0.0109074830570388	0.728720438301568	-1
445110	1.97419049897368	3.80403765355122	6.97440446025578	3.1595246744769e-4	0.0112431587063994	0.717497295529229	1
375145	-0.871946491687092	6.88932615948741	-7.34967625534337	2.3308009270012e-4	0.00959400774634464	0.7098200239034	0
393345	-0.954766986434197	5.7109143016353	-7.27257220153724	2.4785541631968e-4	0.00994354039218312	0.706530531693625	0
477409	-1.18214516396266	6.14708735626232	-7.30179699588123	2.4213297887224e-4	0.00982466633931189	0.703480960400146	-1
362996	-0.890342224808249	8.18683444187891	-7.43742944958858	2.1747089684096e-4	0.00932897744821994	0.700235708228934	0
444113	2.45910959142366	-3.58281017232625	6.9700592021151	3.1709147731041e-4	0.0112431587063994	0.687494797025608	1
231481	-0.761098960485488	5.70903587225598	-7.25318731901835	2.5173610353338e-4	0.00997280969097664	0.684833257965124	0
85038	1.08143245852724	3.10606480742312	6.8795825388396	3.4190273466849e-4	0.011622979284498	0.682752857557873	1
360628	3.55959177381505	2.55805710309671	6.74830024003165	3.8193241387982e-4	0.0121146579921524	0.680302492538233	1
377056	0.919192139927853	7.70322422479313	7.39122710355999	2.2553538251541e-4	0.00947503780643459	0.675995704300247	0
428241	1.64146474768338	3.03891744294138	6.84594413838199	3.516849160288e-4	0.0116684977789452	0.669796955192136	1
371518	1.09871031652748	5.41266113934195	7.21199243524202	2.6021501838295e-4	0.0101379791550774	0.665721932416328	1
377030	1.96565200513497	1.86747263830048	6.692799852623	4.004380839814e-4	0.0125617603349408	0.665026525354918	1
493476	2.37960179371543	3.05372524554781	6.84851853881623	3.5092512429632e-4	0.0116684977789452	0.663938111016209	1
496267	1.73421358126546	2.51702420937667	6.80664151648787	3.6351985508554e-4	0.0118508849851103	0.663340946053022	1
440075	-0.662793355673863	6.89073318502444	-7.29739783126906	2.429846667322e-4	0.00983121483977276	0.652384803055042	0
502967	2.47071129799543	-2.84593443313484	6.91145924948956	3.3291752383007e-4	0.0114576965064512	0.649788641917384	1
488321	-4.2095793087035	-1.89238601416632	-6.80760476522377	3.6322443847144e-4	0.0118508849851103	0.641091955382933	-1
499280	0.919506507746497	7.06693027793726	7.30853573888902	2.4083493031646e-4	0.00979991736447735	0.640234743025553	0
502830	2.59250423938041	-3.54523382863571	6.8666151810003	3.456365748921e-4	0.011637248462443	0.622873484926131	1
401628	0.99359874676199	14.377458721434	7.7802039387347	1.6693080111766e-4	0.00823601423569333	0.620815019075962	0
497939	3.44584280985688	2.70066778354586	6.71318980826622	3.9352345379834e-4	0.0123994713030885	0.619983965126925	1
431090	1.73923352693683	3.33369429886847	6.8547199914273	3.4910252015676e-4	0.0116438362812005	0.617430520041131	1
268422	-3.05757088863807	-1.79089945118111	-6.80627841936946	3.6363128342179e-4	0.0118508849851103	0.596916544485392	-1
390202	-0.727696000876612	6.1209260857423	-7.18156794319619	2.6668613678861e-4	0.0103210433699552	0.596719688158615	0
27198	-1.00451691669454	5.90093794783809	-7.16805332637738	2.6961926097294e-4	0.01040628052785	0.593783645554071	-1
378114	1.48217417097691	2.08007582952189	6.63978985608609	4.1907017362511e-4	0.0128568014238389	0.582526836944364	1
442864	1.27592157383695	4.87823026606448	7.06712170148545	2.9272416708624e-4	0.0109537828034879	0.575262623371959	1
465516	1.28226484605737	5.22609774669761	7.09062833118369	2.8714813873787e-4	0.0108476493153975	0.574780006243067	1
475231	2.07360763582163	4.79819348721948	7.0507948852326	2.9666960879745e-4	0.0109537828034879	0.568094738214976	1
453577	4.45608871140125	-0.245500278330784	6.57692682033563	4.4245474550049e-4	0.0130801390257846	0.563596455770789	1
427525	1.90674545524736	3.94864720280553	6.83208509387152	3.5580746555441e-4	0.0117030252296213	0.562843124997978	1
446967	1.23466946751903	2.52455244162793	6.66230856250003	4.1103744849937e-4	0.012726076829409	0.560929452414446	1
244908	-1.107730312048	6.05651964508619	-7.12656855452911	2.7885487712376e-4	0.010647322144763	0.555696254658779	-1
447393	2.01041047204114	2.13297628994995	6.58441528072632	4.395927607725e-4	0.0130801390257846	0.54966490085726	1
369363	-1.28432611156824	3.5299116048462	-6.77587036714944	3.7310230113698e-4	0.0118875234290669	0.541476892826386	-1
473595	1.14925379886835	4.72817743563921	7.01080794116599	3.0659087282251e-4	0.0111960697711236	0.540551762768478	1
482391	0.806099899735923	4.6692779490222	6.99262605176759	3.112265160699e-4	0.0112431587063994	0.526425394443051	0
355089	0.7943606305394	4.34479254058323	6.9109345986743	3.3306321820466e-4	0.0114576965064512	0.525449203518706	0
457333	4.02240943931162	-1.79533338398414	6.6624063653648	4.1100294455349e-4	0.012726076829409	0.519973114794166	1
399446	3.75817762829342	1.0863623555049	6.48481945685378	4.7944448214884e-4	0.0137010008975536	0.508461781421356	1
447878	1.13453628036713	2.05367421185091	6.55049900297687	4.5272554492574e-4	0.0132942622903763	0.50275991888888	1
365216	-0.751660222451804	7.8060751417824	-7.18204062736273	2.6658420812819e-4	0.0103210433699552	0.499044306524986	0
401799	-0.768569418371173	5.1500841705754	-6.97318861656763	3.1627070327972e-4	0.0112431587063994	0.497673502524589	0
359062	-1.26530172242238	2.91562484631079	-6.6108192354737	4.2966801059122e-4	0.0129956880279197	0.492034337855556	-1
470932	4.18433974673772	-2.85482096946932	6.62212600759135	4.2549602856972e-4	0.0129209263089339	0.483540635042188	1
471958	0.962972816641239	7.40799045199243	7.15450028369161	2.7259767294524e-4	0.010464517676782	0.479734943668875	0
462284	-0.918250558561349	7.74040346973933	-7.14687406006887	2.7429007195265e-4	0.0105011806579295	0.463164908177468	0
441209	1.85166595186668	10.158602174841	7.26430106885398	2.495028302e-4	0.0099535554837771	0.438249523189821	1
499916	1.48028645506413	4.47185447900618	6.8363591603761	3.5453025816598e-4	0.0117030252296213	0.436673962114952	1
178286	-2.0349944024689	8.22415850981029	-7.15532537652771	2.724152835496e-4	0.010464517676782	0.434931173038665	-1
501911	-1.54758931545145	3.35728441676413	-6.5780860646346	4.4201031730137e-4	0.0130801390257846	0.434632038897137	-1
437117	-0.835004013115957	6.97808628593218	-7.06205202479709	2.9394284599972e-4	0.0109537828034879	0.433621616800694	0
376503	1.43224320814336	3.05894410742234	6.57903101234629	4.4164842065222e-4	0.0130801390257846	0.426000055458792	1
111399	-1.06134905354561	7.7631625128952	-7.10544850247362	2.83694801314e-4	0.0107456951072183	0.424009316979452	-1
19505	-0.559082717495946	6.44512000563414	-7.00430627727618	3.0823944873956e-4	0.0112274839615062	0.412177953160337	0
372002	0.672586478994202	8.17913385374928	7.11187987631743	2.8221091695336e-4	0.0107346996338603	0.409484576939155	0
358	-1.03922288538081	7.22772865577909	-7.04993258854462	2.9687966311938e-4	0.0109537828034879	0.409368978357176	-1
373549	-1.69433477859486	3.64196806921564	-6.63790677650415	4.1974993441259e-4	0.0128568014238389	0.4038329057326	-1
130151	3.72046835969891	-2.14534310217855	6.5195098434743	4.6511558356672e-4	0.0134542166643598	0.402526198919071	1
391177	1.64477444202693	2.02288204280435	6.45048109529263	4.9412347690014e-4	0.0140185389601829	0.399038840478264	1
426057	6.46300222165909	1.15888280061578	6.35171762089158	5.3926842898354e-4	0.014518451730782	0.394946961702805	1
289564	-0.689266030406581	4.65041159953215	-6.78886580888673	3.6902078402663e-4	0.0118875234290669	0.39300495526795	0
328012	-2.47700005236935	-2.60215554847062	-6.51799719780116	4.6573015135018e-4	0.0134542166643598	0.388790927183381	-1
464104	-0.981452026959172	6.03291583607451	-6.93616954295459	3.2613694362843e-4	0.0113844175273436	0.380068333787222	0
410504	2.86025827887208	-0.934385859412237	6.42016553895642	5.0750786263941e-4	0.0140870849233204	0.360004501763759	1
436360	1.812761723683	5.49747878985386	6.86094050681696	3.4728512038256e-4	0.0116438362812005	0.34993294269677	1
397479	-0.720074940658048	5.71270899891309	-6.86887430910484	3.4498275541455e-4	0.011637248462443	0.34721725833600797	0
366772	0.939212305909341	5.11643254516705	6.85512530343081	3.4898377442365e-4	0.0116438362812005	0.345613155156667	0
540679	3.63243698142518	-1.89564303837416	6.42118324853959	5.0705192135695e-4	0.0140870849233204	0.339854160687383	1
421349	-2.76291708089845	1.8885677858175	-6.29471589897989	5.6744544817516e-4	0.0146723519416672	0.338873385547953	-1
383339	4.58083850709264	-0.608630454113528	6.31140248403625	5.5902771854627e-4	0.0146723519416672	0.334940846297501	1
445752	0.806247447221065	7.6008610812335	6.98280141925024	3.1376456187169e-4	0.0112431587063994	0.321852524243932	0
372928	1.12309172691688	3.9844587814948	6.664112331115	4.1040162463854e-4	0.012726076829409	0.32126284237219	1
498983	1.90664556269137	3.90930192924308	6.60560407115552	4.3160795093427e-4	0.0129956880279197	0.314252400828116	1
459869	-0.939681457489714	5.52883880936945	-6.80207228944754	3.6492490772603e-4	0.0118658916343245	0.313841759835089	0
358675	-0.706179877538824	6.14641153536621	-6.87657561497642	3.4276445018179e-4	0.011622979284498	0.313568397501156	0
443233	-1.64492509982424	5.47101577173029	-6.71828724291058	3.9181608322529e-4	0.0123730480206089	0.304763150184673	-1
48824	-0.951704151480462	5.4538857225269	-6.79309150228287	3.6770456221933e-4	0.0118875234290669	0.298032195924375	0
496145	1.29057742953323	8.03579231975502	6.9698638996628	3.1714278097947e-4	0.0112431587063994	0.279635924391349	1
457067	1.68989065863865	2.06983923871595	6.32767929662265	5.5095289823075e-4	0.0146341347024507	0.279011030278515	1
445071	0.863970889061163	6.35140767106561	6.86003903509822	3.4754782851712e-4	0.0116438362812005	0.275239612159734	0
142396	-1.45135006985379	2.79915845538267	-6.31975350471584	5.5486818840916e-4	0.0146341347024507	0.272560132356731	-1
499145	-2.60785500017096	6.72511463354641	-6.87797068683602	3.4236434775473e-4	0.011622979284498	0.261319499546532	-1
485299	1.33794516635616	6.44874096744208	6.84386528506365	3.5229982059727e-4	0.0116684977789452	0.260553128729943	1
366303	-0.86154856244133	5.56665241133929	-6.7550511483638	3.7974848326751e-4	0.0120722720953034	0.257445228489892	0
449267	1.69744401511456	2.16816754482115	6.2700920564299	5.8013109402476e-4	0.0147276774351172	0.253418639065016	1
466518	6.53749908995524	2.96712481689453	6.20834899269003	6.1337824782709e-4	0.0151208539414537	0.25208311915084	1
462516	2.12540032745375	2.63970255346419	6.33770984804045	5.4604271481422e-4	0.0146151577917691	0.250415652241077	1
373659	0.783177066625611	7.75706174761849	6.91669696202408	3.3146699027106e-4	0.0114576965064512	0.249763774487556	0
443381	2.40120124528113	0.14066253073644	6.19739277710525	6.1950084159242e-4	0.0151771003426475	0.2487128166397	1
156791	0.911838864064447	7.92401577119768	6.93627203314792	3.2610914908172e-4	0.0113844175273436	0.248274235072623	0
449304	1.59848658456366	0.740136888366471	6.18231063184937	6.2804273501757e-4	0.0152661353315282	0.246713560680109	1
494647	0.840094337019081	4.58495229271474	6.64852957912857	4.1593160481592e-4	0.0128496700993239	0.241671065536759	0
372317	2.98744420016348	1.80296241606904	6.18214202811708	6.2813897656758e-4	0.0152661353315282	0.234275946322716	1
369386	3.40086613409683	-2.57543711835152	6.29116164192226	5.6925694598114e-4	0.0146723519416672	0.233264695024131	1
503347	4.05387265995404	-2.28927299764131	6.28345723920517	5.7320620723886e-4	0.0146730424750933	0.232561105789749	1
452134	0.60378824154729	14.1643189096829	7.3124204758965	2.4009023726952e-4	0.0097976079059959	0.228434733773017	0
440258	-0.772934268556532	6.14258029720611	-6.77905895045918	3.7209612250658e-4	0.0118875234290669	0.228169576960925	0
498952	3.10274199211633	-0.400165128521754	6.19612650456555	6.202129194931e-4	0.0151771003426475	0.227830547219312	1
528682	-3.29532004577772	1.38138968299903	-6.15631960897289	6.4307805147763e-4	0.0153928027044445	0.227150122470198	-1
381558	-0.648228568401579	6.81014085607657	-6.82185999524144	3.5888428975262e-4	0.0117770277757072	0.215141701515221	0
474603	0.937450641248882	3.18419612717919	6.38678965420758	5.2272148764723e-4	0.0142581671132891	0.213640339974598	0
374701	1.53497834635102	1.30197275836251	6.1749416659062	6.3226469180521e-4	0.0153141390147786	0.204691426620664	1
252667	0.75299676868058	6.37319823108617	6.78039659614795	3.716749382775e-4	0.0118875234290669	0.20339980936439	0
444704	0.902644142520031	3.45240487443854	6.47603740294345	4.8315097047244e-4	0.0137620722429372	0.19955170286029	0
369701	1.48153814118512	5.62050211616091	6.71945712718795	3.9142542275431e-4	0.0123730480206089	0.186544452334163	1
499568	-2.91790832421235	-1.7858347602326	-6.2264556322372	6.0340955474099e-4	0.0150867162752477	0.181956302307048	-1
386195	0.899269512143356	6.95824609915626	6.79113809226738	3.6831234716067e-4	0.0118875234290669	0.174659181498359	0
482643	-1.25958195490959	3.43199666893064	-6.33581750023839	5.4696525087859e-4	0.0146151577917691	0.161952684385378	-1
472000	1.78843417309706	4.04094121141757	6.44370910517263	4.9707822083081e-4	0.0140743300617743	0.156468896351349	1
428954	-1.18107843244409	7.70196858522174	-6.79821497692111	3.6611585194556e-4	0.0118774987776963	0.153377877390408	-1
410774	2.9122092070898	2.43836249203662	6.28644699572792	5.7166998672747e-4	0.0146730424750933	0.15119417906443	1
517983	1.86981070752761	1.83519145476559	6.12034985507538	6.6456341267993e-4	0.0155912404147309	0.148191548486245	1
429018	0.995144128611481	5.09493129763199	6.62443150225612	4.2465100446442e-4	0.0129209263089339	0.147116102402475	0
502128	-0.793689187756375	3.93064549056789	-6.42979700236515	5.0321145907213e-4	0.0140870849233204	0.143291771754973	0
363738	1.77302058712753	1.87739369338011	6.14274335463126	6.51093557124e-4	0.0154983913216986	0.143216444881779	1
471640	1.3558685389029	3.52700631160435	6.37602274168796	5.2773923007735e-4	0.0143024310086039	0.139642190695723	1
503621	1.8294166641521	1.67058217136838	6.10605183349104	6.7332884161213e-4	0.0156700131545022	0.135971925162456	1
383224	4.19619746129213	-1.3347868920419	6.11293965763195	6.6909000459813e-4	0.0156451441032757	0.134603517315434	1
467437	1.55866842836539	3.32873553399396	6.32320960392465	5.5315703048505e-4	0.0146341347024507	0.128344405832003	1
479175	3.40859130362772	-0.185020359492112	6.04912215857115	7.0955249963981e-4	0.0161687147197924	0.127558388121548	1
225111	-0.846849125959032	6.42835672856709	-6.70758707512052	3.9540983438194e-4	0.0124314058747631	0.127381272442939	0
368822	0.690524685846058	5.49817802413654	6.63784185336289	4.1977339292831e-4	0.0128568014238389	0.125373096306718	0
376773	1.08453621171171	6.09624621936304	6.68585207195077	4.0282567109731e-4	0.0125842957216084	0.124848051126918	1
559307	-1.42913427850178	4.80965072897104	-6.52191328551563	4.6414098991952e-4	0.0134542166643598	0.122096638361286	-1
445785	-0.63332689658943	6.26564372652009	-6.68556791163736	4.0292366585124e-4	0.0125842957216084	0.121005885742195	0
464720	3.39753026574727	-3.08860565537806	6.14148504511791	6.5184218520554e-4	0.0154983913216986	0.120288545207818	1
464757	-0.70376208097794	5.30540935189145	-6.60292243042501	4.3260934140482e-4	0.0129983591567247	0.119328995298564	0
286849	1.22657269808366	4.39728138466548	6.51859312015383	4.6548792604005e-4	0.0134542166643598	0.117773240069257	1
547096	-1.03942771572763	3.96302286913138	-6.37309207229113	5.2911446624325e-4	0.0143024310086039	0.112993976107405	-1
496558	-1.01892557882918	4.5453057150309	-6.45929371686692	4.903081712734e-4	0.0139380618268978	0.0907977704318865	-1
469158	1.18031906271275	2.15323348209757	6.13213103776833	6.5743799954005e-4	0.0155794209475032	0.0903119481149917	1
445221	0.896906551682117	3.97500014022111	6.41183637589655	5.1125692326535e-4	0.0141029720535073	0.0895840233159211	0
415210	-0.879585008976715	5.75749131882629	-6.60658618069452	4.3124186604565e-4	0.0129956880279197	0.0881923745897621	0
478473	0.953603240419678	8.51302302538542	6.78434321537587	3.7043542216324e-4	0.0118875234290669	0.0838964365658876	0
467753	0.892297767444846	6.65420183244107	6.67380622388757	4.0700363455434e-4	0.0126839075783872	0.0820922874845618	0
544364	1.36584401318509	4.57077452176204	6.48530023911603	4.7924250057501e-4	0.0137010008975536	0.0788907813179831	1
442200	1.06230750944063	3.47312721102689	6.33793752167796	5.4593184092263e-4	0.0146151577917691	0.0788567360301728	1
498051	0.454642207097699	10.6898725772566	6.90699208600397	3.3416036847143e-4	0.0114593532423334	0.075893314026743	0
41230	-2.55069154512576	2.49749638142908	-6.0412788995215	7.1471393242625e-4	0.0161827596591648	0.0758488284410372	-1
481817	-0.793589880499691	5.50084558924326	-6.55893291919367	4.4941869157322e-4	0.013224423564847	0.0738188941033853	0
406534	-1.66478145889744	3.15421703906558	-6.16272014740267	6.3933795832211e-4	0.0153548924155541	0.0685925482909093	-1
379418	1.04517148776377	3.43199922009094	6.28219161266693	5.7385793137389e-4	0.0146730424750933	0.0616609242701749	1
371743	3.02370154379095	2.91666401966049	6.1627460788277	6.3932285575837e-4	0.0153548924155541	0.0564778541140321	1
443761	1.40677432605871	5.21068252299051	6.53545745180393	4.5869200293786e-4	0.0133889175927525	0.0561730771305786	1
439612	0.66597763787125	6.23856269159686	6.62333348955668	4.2505321684735e-4	0.0129209263089339	0.0545469933909084	0
188021	2.10347096436095	0.915090339072003	5.96143982820992	7.697443236457e-4	0.0167689495435735	0.0515518566155126	1
438653	0.641848401028128	5.5983834246036	6.57634371474957	4.4267848689988e-4	0.0130801390257846	0.0497666335864277	0
369975	-0.713662287842594	5.91063110996507	-6.57145721582715	4.445585269518e-4	0.0131084938733906	0.0425327371767636	0
494088	0.730934419248604	5.41041930847058	6.5329148537636	4.5970935984103e-4	0.0133889175927525	0.0395105251658823	0
27792	0.670771968215583	6.83977874540554	6.63455665562063	4.2096237197188e-4	0.0128655495742995	0.0341798872626766	0
11944	1.26211446266842	3.43471784997531	6.20927934652835	6.1286151107466e-4	0.0151208539414537	0.0323459215968018	1
442789	0.882530187108591	5.34136361178608	6.53296806046481	4.5968804428305e-4	0.0133889175927525	0.0300947287912763	0
467441	-0.853829016191718	4.77325868299714	-6.43014869243858	5.0305536007509e-4	0.0140870849233204	0.0289951814624603	0
503488	3.11627260087745	-2.11055983239682	6.02692928849948	7.2426743758652e-4	0.0163212291868786	0.0289381875918062	1
449966	-1.52019117492729	3.4260992517191	-6.19052933690615	6.2337157288335e-4	0.015218520684413	0.0270829096891392	-1
361395	1.99329025641621	0.278578518138507	5.92833367102799	7.9395778681144e-4	0.0169501205151305	0.026222961246563	1
465750	3.1429478628173	0.657626736096967	5.92755368788881	7.9453855910124e-4	0.0169501205151305	0.0259881539917188	1
451912	1.5993940165947	1.70326228323076	5.95321167476006	7.7568331546809e-4	0.0168478091668536	0.0177922835294835	1
356397	1.46122636405413	2.92887414663136	6.12186951952881	6.636394032949e-4	0.0155912404147309	-0.00277444809141958	1
170559	1.87201446765835	0.475850438611882	5.89108012701075	8.222410490464e-4	0.0171551142158148	-0.0065389996711378	1
131674	-0.600990555251006	6.70763501130064	-6.57789723666916	4.4208267511893e-4	0.0130801390257846	-0.00666549407553063	0
481022	3.29425602791173	1.50096017963927	5.90175745818688	8.1401985861734e-4	0.0171244768484907	-0.0190346890604598	1
488818	2.47173607971272	1.46825073227772	5.92454818789986	7.9678094104202e-4	0.0169501205151305	-0.0231009151566015	1
367378	3.02252478775558	-0.542464547353743	5.87449386056142	8.3519886987593e-4	0.0171670279331134	-0.024697025560604	1
539160	-1.57211558160473	7.44393950576067	-6.59700193277618	4.3482955956028e-4	0.0130375633415948	-0.0293452726086727	-1
375920	-0.759971087341515	6.55332338064072	-6.5331973117171	4.5959621495701e-4	0.0133889175927525	-0.0332201653846864	0
376045	1.26190546809378	5.66440813110791	6.50649598590746	4.7043321261946e-4	0.0135625704739402	-0.0356667785998548	1
431646	-1.13287739524605	10.5172267756196	-6.77605803819901	3.7304299469738e-4	0.0118875234290669	-0.0383930976189939	-1
445371	1.39143959640636	2.89377315496998	6.12312976859802	6.6287423143306e-4	0.0155912404147309	-0.0391177741982762	1
384567	2.98789883312179	-1.25404066083273	5.88216962968106	8.2917377356472e-4	0.0171670279331134	-0.0425963560733589	1
489308	-0.667090799745055	5.07603042418568	-6.40185150209875	5.157927254054e-4	0.0141539884301036	-0.0493350583910779	0
462517	1.79102781780644	1.93508233727573	5.95273903050879	7.7602603661395e-4	0.0168478091668536	-0.0494321301728737	1
356844	0.917525053805432	4.17397942630486	6.29575425409947	5.6691746432442e-4	0.0146723519416672	-0.0522060917720895	0
365356	3.31012403178584	-0.813124811598836	5.84789133005657	8.564669782885e-4	0.0173018478082054	-0.0570606871898933	1
543948	-1.38031881754254	2.79919461258803	-5.98463889424696	7.5327468277171e-4	0.0166209623533567	-0.0627832777181876	-1
503910	2.08569513426901	-3.68809097149285	5.92376284489151	7.9736805914172e-4	0.0169501205151305	-0.0656393091892991	1
448738	0.796027576415764	5.35259363631554	6.42205159736117	5.0666326226402e-4	0.0140870849233204	-0.066358708819263	0
420898	-2.85586258413235	-0.827034247524035	-5.85407316400259	8.5147065072619e-4	0.0172709596610686	-0.0668810242337941	-1
503603	2.11899120116912	-3.68000761029766	5.92009793043169	8.0011440872579e-4	0.016957186620644	-0.0681495063477957	1
363888	-0.657216286564001	8.96008679902024	-6.64225340591816	4.1818276012184e-4	0.0128568014238389	-0.0709634547839517	0
461904	-2.16373589655398	6.08564799436125	-6.42610642730283	5.0485285439433e-4	0.0140870849233204	-0.0797803370196384	-1
469199	1.40077153616389	3.90646711759737	6.24057588181227	5.957629543187e-4	0.0149644726550387	-0.0857603127478637	1
482628	0.934507174648436	3.15517600060555	6.09169294788059	6.8226361440063e-4	0.0157109462237003	-0.0857614153364556	0
464839	0.682958683658899	4.30705288214228	6.27145350146588	5.7942136807954e-4	0.0147276774351172	-0.0898251184980117	0
438676	0.556029204656086	5.68344990206814	6.42602814014946	5.0488773861195e-4	0.0140870849233204	-0.0911321665788858	0
526758	-0.728300339392087	8.77072456184199	-6.60796588334876	4.3072817251577e-4	0.0129956880279197	-0.0918071153664242	0
420742	0.928209483914348	2.66743697890987	6.012425930413	7.3407048125468e-4	0.016440569996853	-0.104846691896324	0
400480	1.64783705401577	2.76516410739993	5.96103011639208	7.7003882892129e-4	0.0167689495435735	-0.109964680567806	1
449747	1.25674168495058	3.55128039731795	6.12850192838561	6.5962366641395e-4	0.0155912404147309	-0.111007767238387	1
447654	1.4962154829299	3.20058428419113	6.08843773961031	6.8430778279512e-4	0.0157192120041423	-0.114394424176733	1
376988	4.10751567247133	-2.27903212021547	5.81924432256352	8.8005727823909e-4	0.0173991471717508	-0.121847328071695	1
433721	1.34783023272652	4.65362527102511	6.29027461969415	5.6971005643462e-4	0.0146723519416672	-0.12263254633727	1
467768	-0.502417874469403	9.03626187761622	-6.59027574145855	4.3736763673302e-4	0.0130801390257846	-0.125979012961626	0
434854	3.47383532182116	1.72922132372581	5.77841993747243	9.1495562295582e-4	0.0175797826678209	-0.125997842732386	1
396333	0.646342671988479	5.91254280815794	6.42023679035957	5.0747592635169e-4	0.0140870849233204	-0.127432150765233	0
16780	-0.642749602246185	7.20896829039801	-6.48339162531277	4.8004489874169e-4	0.0137010008975536	-0.130534239307604	0
545983	2.25590571147069	0.168456571225809	5.75023616982263	9.3996094736804e-4	0.0178169850816898	-0.13360273633697	1
498468	1.71824010567778	1.62435458590381	5.79907765751589	8.9710485172626e-4	0.0175019993926272	-0.135100624251122	1
441683	-0.678170594233424	7.72170945230683	-6.50397192920643	4.7147254768467e-4	0.0135650747962125	-0.135152010105325	0
494159	-0.969701206069509	5.22521125483577	-6.30743428262828	5.61016612164e-4	0.0146723519416672	-0.140120656268683	0
118682	3.03535948574393	-3.4203096689334	5.81380339887977	8.846203234342e-4	0.0173991471717508	-0.141626937135319	1
99641	3.03535948574393	-3.4203096689334	5.81380339887977	8.846203234342e-4	0.0173991471717508	-0.141626937135319	1
377789	-0.647572360076659	6.5439096894702	-6.42228828358231	5.0655738392385e-4	0.0140870849233204	-0.149320947477167	0
357564	-1.05782578603692	3.14564718926199	-5.96722058680681	7.6560260966228e-4	0.016723485225169	-0.154249354071851	-1
503435	0.850020894871689	5.97262860089069	6.38084158292088	5.254867633878e-4	0.0142824093209333	-0.156719587020299	0
458845	-0.595041146258208	6.82650180864452	-6.43053125259842	5.0288562166765e-4	0.0140870849233204	-0.15677645200761	0
559338	-1.08607148038811	6.50761935308005	-6.40606868162797	5.1387145129634e-4	0.0141284888211631	-0.158509022883589	-1
442932	-0.810211319584424	4.80201930703898	-6.24699673180409	5.9232222098958e-4	0.0149043340482928	-0.161597825290804	0
478270	-3.50873750784081	-2.42222141349351	-5.7801973354558	9.1340405165341e-4	0.0175793250049296	-0.16245007428746	-1
479547	0.786418501826575	3.29186833983496	6.01715231468385	7.3085943999849e-4	0.0164238540860515	-0.165862768985655	0
78464	-0.999365725181054	8.30110646994536	-6.50027831507716	4.7299817547354e-4	0.0135815322884965	-0.167962811433345	0
443909	1.98382304201917	-3.7175839539882	5.78025400503712	9.1335463114852e-4	0.0175793250049296	-0.181092297538056	1
363571	-0.630850054010335	6.9570042168366	-6.41219303005793	5.1109574616733e-4	0.0141029720535073	-0.182549723079529	0
14631	-0.691180189837818	5.44100511438047	-6.29387283984428	5.6787453791364e-4	0.0146723519416672	-0.18338535470299	0
450192	1.21728299103514	6.5309635750214	6.38964803528197	5.213984939746e-4	0.0142528931884575	-0.18471452931811	1
409149	1.77144485083964	1.83139252877175	5.78595423952292	9.0839896727513e-4	0.0175780137118647	-0.186112217932119	1
447202	-1.29568251885216	7.51486269152929	-6.418157047423	5.0840904722557e-4	0.0140870849233204	-0.190615512711068	-1
450347	-0.670483710975676	4.90018637940298	-6.21479983057006	6.0980545748362e-4	0.0151208539414537	-0.196874512051431	0
450221	1.51802365078463	1.94465987643719	5.80268035207503	8.9403217373699e-4	0.0174661264998111	-0.199184617546371	1
470405	-0.894629234081437	6.08491055219163	-6.32933968423244	5.5013665286714e-4	0.0146341347024507	-0.203569344187731	0
455711	3.32692364654014	-3.0210579849179	5.72430592284562	9.6365077435212e-4	0.0180345786180329	-0.21030105234219101	1
546172	0.776391764727711	5.61808669632376	6.28597150628254	5.719139939991e-4	0.0146730424750933	-0.22046799156625	0
443154	0.825474439575948	5.23147909713275	6.25607878925726	5.8749382985776e-4	0.0148121333938074	-0.221853061957169	0
535397	2.25250171526732	-2.3335481955406	5.69096451597608	9.9510894313291e-4	0.0182991996943345	-0.226541941024222	1
477144	3.14348340570638	-3.00882132832664	5.69928406262995	9.8715207138404e-4	0.0182584672735735	-0.229276177597484	1
475384	-1.10575394982168	4.95264608787099	-6.18934423920289	6.2404269622926e-4	0.015218520684413	-0.229345957638403	-1
237223	3.40764460518348	-2.87271451155781	5.69425861899588	9.9194980873724e-4	0.0182760015213918	-0.232595751114376	1
494823	-0.943899163055423	2.6713273145247	-5.81483424233732	8.8375375397608e-4	0.0173991471717508	-0.233694023420174	0
443626	0.520368079739731	6.1162716594342	6.32466553658224	5.524379723748e-4	0.0146341347024507	-0.235759004341838	0
445502	0.894422095064871	3.27136660973444	5.94140762153831	7.8429412536137e-4	0.0169431032550534	-0.239217626125558	0
458714	2.67905521680823	-2.96458544466836	5.69570792606781	9.9056347349691e-4	0.0182760015213918	-0.241972779245168	1
362458	1.78487019621186	4.7315923691588	6.13750511788699	6.542164610633e-4	0.0155289180641059	-0.242865418761266	1
251127	1.00698802866329	3.77324988414424	6.06611019716613	6.9851720215267e-4	0.0159683499086009	-0.243323538286553	1
378276	-0.556259604391051	5.82921165211836	-6.27043579560201	5.7995180864855e-4	0.0147276774351172	-0.244624584779741	0
359328	-0.593040232393548	7.34955206453525	-6.36897438145515	5.3105359501468e-4	0.014324366098862	-0.247903594282817	0
518489	-1.82914590435084	0.268584726196994	-5.62983190342719	0.00105584904177136	0.0187609046115053	-0.247957774698844	-1
407588	-2.17967454283093	0.356191128208259	-5.62071821097587	0.00106525792066322	0.0188230810249201	-0.252902957661475	-1
438504	-0.736460212300402	4.8365209253733	-6.16549829910154	6.3772224776004e-4	0.0153548924155541	-0.253295007892448	0
440521	-2.02284672006146	3.81751908633237	-5.8745570263236	8.3514908626077e-4	0.0171670279331134	-0.259836083617147	-1
374918	-2.20939910127723	0.054702419237008	-5.61393741098467	0.00107231976771652	0.0188775996685027	-0.262834132149036	-1
468831	-0.594523039420412	6.39415141008844	-6.29559924753974	5.6699624682865e-4	0.0146723519416672	-0.269795056432196	0
22170	1.30736719630221	2.88966501901386	5.92477148237342	7.9661409664093e-4	0.0169501205151305	-0.274562356525177	1
372247	3.31412143252053	0.27235500035067	5.59274171943723	0.00109473703632271	0.0190835310542325	-0.278014015009475	1
559329	-1.43676496451441	2.87686798787843	-5.76986121772511	9.2246874768564e-4	0.0175937064517604	-0.28133548288372	-1
478752	2.53879202321918	0.476722052014332	5.58546536092312	0.00110255434511173	0.0191630789580006	-0.286148417662294	1
448254	3.10818254617219	-1.9964202033854	5.6315474318412	0.00105408846050269	0.0187609046115053	-0.286214357675839	1
441034	0.808957116445517	6.36807392216156	6.27237629912988	5.7894087030616e-4	0.0147276774351172	-0.288847220784139	0
498332	1.12309645574388	3.93952594522595	5.99204649345202	7.4810011743553e-4	0.0166209623533567	-0.292008765967231	1
355550	-1.16990265558396	3.6737557417666	-5.91313233083395	8.0536371897729e-4	0.0170040103826977	-0.294228887776854	-1
123898	-1.37696553745479	7.74972999971568	-6.34243218693509	5.4374822122363e-4	0.0146114380503152	-0.296227973439943	-1
353997	-0.738002368044835	9.00503360562393	-6.41029725622092	5.1195313521017e-4	0.0141029720535073	-0.297784547781916	0
361816	-0.843166101458911	7.33376036598264	-6.3228607698939	5.5332947073546e-4	0.0146341347024507	-0.298017901771573	0
479539	1.33311527547983	3.05223075268173	5.85563974230835	8.5020973951561e-4	0.0172709596610686	-0.298306053065172	1
359861	-0.641848854438329	6.4571392294421	-6.2640234676137	5.8330668261759e-4	0.0147556905396799	-0.298465225822025	0
465192	1.87046153485491	1.1126601371003	5.59656877885388	0.00109065057542859	0.019035594969674	-0.299332060511851	1
496541	1.79550815183921	1.59430268720165	5.65000518074791	0.00103535418499675	0.0185945955898155	-0.302603041143708	1
98323	1.6603109013871	1.81662204437286	5.64507442385121	0.0010403217467764101	0.0186368079466536	-0.306783253127032	1
382454	2.2409352776189	-3.48236586488046	5.61794102729327	0.00106814384450077	0.0188374087751714	-0.309535568816413	1
421450	-1.01042016402119	5.27163323325605	-6.16747464208767	6.3657566751656e-4	0.0153548924155541	-0.310966252459044	-1
517255	2.64904676415	-0.61175649180541	5.55591622102088	0.00113495419860793	0.0194982119379663	-0.314358623822387	1
468408	1.67485015491787	2.40089609400199	5.72623314218922	9.6186705017499e-4	0.0180248822744635	-0.316361075108201	1
439951	0.549290285617765	5.8901535524279804	6.2191235079235	6.0742399685918e-4	0.0151208539414537	-0.317189189517817	0
428477	0.905330763982821	4.85494715586718	6.11864800487201	6.655999278301e-4	0.0155912404147309	-0.319570485553745	0
376281	-1.26148373574556	7.22780569444237	-6.30058633515716	5.644677600839e-4	0.0146723519416672	-0.320838090316786	-1
504034	-2.26446766502207	-2.95533625478643	-5.60183727574534	0.0010850531100414	0.0190152931293115	-0.321949197013566	-1
544612	-0.577556850745983	7.5862254882233104	-6.30473503339576	5.6237408288444e-4	0.0146723519416672	-0.322955552240326	0
467337	-0.602703365093044	7.40906694336335	-6.29241869492138	5.6861551543506e-4	0.0146723519416672	-0.325102015890296	0
245232	-0.953644309860553	3.96624921331887	-5.97760020434506	7.5822911140284e-4	0.0166209623533567	-0.335441152915444	0
364413	0.821870969285134	6.23828503406442	6.21775950922914	6.0817414062812e-4	0.0151208539414537	-0.340334373944495	0
437196	0.995160715500699	9.52337612912308	6.39828513660334	5.1742386258434e-4	0.0141714435594734	-0.342666028407078	0
466099	2.35908734503682	3.63092048548693	5.89256132855484	8.2109498184291e-4	0.0171551142158148	-0.348256851098358	1
438533	-0.930880030012283	9.23632351211161	-6.3728331927519	5.2923614250345e-4	0.0143024310086039	-0.348431602247476	0
453936	0.790585604862249	3.88774226642483	5.9492419706658	7.7856713587314e-4	0.0168772498464313	-0.359237696582229	0
559306	4.68289868250579	3.54212932103735	5.70714391268701	9.7970082043964e-4	0.0182390837708515	-0.35977254531699	1
131890	0.757017682054341	9.63835438916192	6.38490970150781	5.2359369472336e-4	0.0142581671132891	-0.360422432959168	0
225412	1.40363286833536	3.55165186358722	5.83238213570336	8.6914851049714e-4	0.0173854116383432	-0.364408347772147	1
466573	-3.05061875748204	-2.61820826263123	-5.54565067259233	0.00114646048619465	0.019591231068473	-0.367558976886614	-1
395838	-0.985065241700663	4.41862827610937	-5.98688438729349	7.517018308828e-4	0.0166209623533567	-0.368271048802266	0
449862	-0.741124763194629	5.4714117897803	-6.11129701245801	6.7009815355976e-4	0.0156451441032757	-0.369148157410553	0
353834	1.48294686449493	5.51636897913439	6.1059951406685	6.7336385694111e-4	0.0156700131545022	-0.370702809359464	1
369604	1.11391590872349	2.6365848150769	5.70029116858812	9.8619375398853e-4	0.0182584672735735	-0.372401788155918	1
356637	-0.755012272017018	5.6956046409656	-6.14310432576604	6.5087897809567e-4	0.0154983913216986	-0.373731660480535	0
371017	1.21239378237846	3.08993025582839	5.78046596382237	9.1316981256031e-4	0.0175793250049296	-0.374300482155816	1
526139	-3.15997151230511	-1.33751581043008	-5.53609903985694	0.00115728488711524	0.0196982459449473	-0.374726440817253	-1
275871	-0.895615537326749	4.01341639957923	-5.89281709639733	8.2089726663189e-4	0.0171551142158148	-0.375152863619644	0
466228	-1.16269147892365	4.61213369588687	-6.03374138292561	7.1971425631905e-4	0.0162701118071365	-0.376543859734668	-1
544254	-4.04275658552089	-0.727496458685948	-5.49086667668988	0.00121013542139474	0.0202523486151632	-0.377304451057861	-1
450732	0.782843179154527	5.30568919836371	6.10055003439381	6.7673656412037e-4	0.0157057774498818	-0.383125349113387	0
503483	-1.65651993067641	3.7359425801095	-5.79080984924264	9.0420156409793e-4	0.0175570628430262	-0.384242518793486	-1
495835	0.965034231876676	3.97927671351064	5.92540967985902	7.9613745688433e-4	0.0169501205151305	-0.384859938289314	0
499451	1.35701649442351	2.50963848171331	5.63775451304407	0.00104774600428017	0.0186992463570905	-0.384962967065424	1
465723	-0.886388520065857	6.21805686540913	-6.16370090518071	6.387670425244e-4	0.0153548924155541	-0.390167211554358	0
424398	1.13220850058415	5.2082959559259	6.09076631610409	6.8284480497616e-4	0.0157109462237003	-0.390964519133245	1
503237	-0.853905204543254	8.78609792220684	-6.29692234676865	5.6632417714146e-4	0.0146723519416672	-0.39354294196393	0
469641	2.06263381829186	-3.56172294081567	5.51949276510221	0.00117637957045745	0.0199181094834791	-0.394741098621109	1
247705	0.923584729187026	5.58551271397646	6.12696492439887	6.6055182278135e-4	0.0155912404147309	-0.396734709738085	0
445411	1.65689960030863	7.1664410932203	6.20693473280718	6.1416470166587e-4	0.0151208539414537	-0.396907100508384	1
372988	-1.7655088639832	5.13974576182617	-5.98530461953699	7.5280798846007e-4	0.0166209623533567	-0.397471353138887	-1
273601	1.5835046984657	8.31543238377022	6.25584419525478	5.8761798676458e-4	0.0148121333938074	-0.401121403216629	1
537778	-0.845161688931666	5.38721393847211	-6.06153843142814	7.0146775129081e-4	0.016010102105583	-0.401920945910718	0
468543	-0.880402547826311	6.99674603284156	-6.2083733402324	6.1336471843388e-4	0.0151208539414537	-0.40222079680045	0
492829	0.971944790114873	4.85189902696423	6.04556090637369	7.1189081226139e-4	0.0161702535059438	-0.403298776138851	0
57470	0.652787783694039	7.32819754373362	6.20592072775708	6.1472928184958e-4	0.0151208539414537	-0.406788190881286	0
502197	-1.92405958727525	6.92074424642622	-6.17899529310977	6.2993825068702e-4	0.0152837829067881	-0.412667558708291	-1
376802	0.90646444587731	4.40267451062022	5.97913857095823	7.571431364758e-4	0.0166209623533567	-0.416006820172763	0
438204	0.860394756762858	5.68493622398419	6.0999550446379	6.7710625995137e-4	0.0157057774498818	-0.420104068322818	0
475755	0.999681813875892	3.25290596444545	5.76724502530712	9.2477922287844e-4	0.0176078953104744	-0.422788839648783	0
440650	0.994934126942829	3.65611097777353	5.87879721412679	8.3181487625531e-4	0.0171670279331134	-0.423489342887688	0
456831	2.1802383670853702	3.90515184602923	5.85585396304975	8.5003748119611e-4	0.0172709596610686	-0.42442233559477	1
467343	-1.7025529891065	1.40541799025533	-5.44787103703462	0.00126290809851291	0.0206960709759493	-0.426611063889304	-1
464481	-1.21141664898578	2.1694301477298	-5.52129688624853	0.001174287993425	0.0199097733361415	-0.426681933198473	-1
51416	1.17814915900135	2.69551852880268	5.68821490832398	9.9775459502617e-4	0.0182991996943345	-0.429067377529289	1
442449	-4.45915266683957	0.687356832391541	-5.42934915308054	0.00128643755443357	0.0207781615609547	-0.431234492506624	-1
439688	-1.71316647652303	1.25202526238712	-5.50409545309539	0.0011944021473511	0.0201071813032794	-0.432354143118169	-1
450030	-0.417202043321996	9.95740637790075	-6.32169194312037	5.5390770519297e-4	0.0146341347024507	-0.437549810360362	0
535143	-0.859430044804187	3.4418420368331	-5.73654092511315	9.5238985837818e-4	0.0179180136895933	-0.442331707641901	0
362515	0.820531037739032	3.99229821112738	5.87031297727129	8.3850147673989e-4	0.0172038560456029	-0.442531553624725	0
129426	1.54896142077777	3.98958893354606	5.88287458347286	8.2862288928078e-4	0.0171670279331134	-0.445605068360782	1
369365	3.38973824630583	-2.13120334405067	5.44328454592645	0.00126868907333799	0.0206960709759493	-0.446273180726852	1
457211	0.935222872970631	4.80085617434111	5.99049038477246	7.4918378746088e-4	0.0166209623533567	-0.447217546777148	0
445263	0.829987061646952	3.62159352613922	5.82806916638893	8.7271276732762e-4	0.0173991471717508	-0.448655851985043	0
148867	-0.582505263341747	6.00580459655507	-6.08489022282509	6.8654341492881e-4	0.0157451712003482	-0.449073360898837	0
491331	0.885485126865794	3.16999784413332	5.76996508222164	9.2237715509051e-4	0.0175937064517604	-0.45118022831622	0
500635	-2.64317832872166	-1.96692722089006	-5.44624527344671	0.00126495386402442	0.0206960709759493	-0.453053133605598	-1
357429	0.818849120764607	4.12648698924465	5.88422687541608	8.2756730260958e-4	0.0171670279331134	-0.453629083553649	0
419650	-0.683815275703505	5.54111117164595	-6.04652875267573	7.1125446360876e-4	0.0161702535059438	-0.453924903233716	0
518081	4.09522313333742	-2.24430665142851	5.42497942473787	0.00129206046360377	0.0207781615609547	-0.456468691287252	1
144953	0.671463762291626	5.15730997507751	6.01150864636407	7.3469552046936e-4	0.016440569996853	-0.457090047564145	0
412708	0.702247697796059	6.67671960888869	6.12206538279541	6.635204174604e-4	0.0155912404147309	-0.461488150557246	0
451038	1.34299185864106	5.2351820717085	6.010570876435	7.3533514169325e-4	0.016440569996853	-0.462045079675908	1
368409	0.989006788432814	4.85318857135404	5.97898239168179	7.5725330735785e-4	0.0166209623533567	-0.462564963291285	0
542368	0.590384110299938	8.523478465591	6.21727016255133	6.0844351727966e-4	0.0151208539414537	-0.474870027251942	0
438877	1.22549839106745	9.64214963219117	6.26683141406934	5.8183488886079e-4	0.0147446485536573	-0.477836196713472	1
439542	2.77525112735793	1.30634244063099	5.41628299916453	0.00130333352362554	0.0208562652173876	-0.483437690171882	1
446813	0.861262998812236	6.59569399685637	6.09436467250034	6.8059102228493e-4	0.0157109462237003	-0.486242383435082	0
463325	-1.08402959957874	4.97564613982833	-5.93505940687277	7.889697104182e-4	0.0169501205151305	-0.489237228639578	-1
497064	0.87207523974023	3.48255671705474	5.74934420319223	9.4076483509554e-4	0.0178169850816898	-0.490975503133249	0
358119	0.824722418564956	4.95644948579934	5.97711071251657	7.585750266593e-4	0.0166209623533567	-0.492508592388122	0
9181	-2.30814858554778	6.50826913253649	-6.04254183534939	7.1387996499754e-4	0.0161827596591648	-0.506649226502204	-1
546324	0.987903061561948	6.61098271686865	6.07586557195958	6.9226810118816e-4	0.0158509361690061	-0.506956632703243	0
447864	-3.01500426257713	0.812777039821457	-5.34219682521094	0.00140399507677617	0.02149960438623	-0.515612605529268	-1
521774	2.5675841360889	-0.773668979702225	5.34897407910771	0.00139443174466516	0.02149960438623	-0.515981044129171	1
155580	-1.29852565486783	3.61201955864288	-5.65408953246986	0.00103125962245692	0.0185678881707099	-0.516598155894159	-1
501778	2.17280819509036	-3.54236844972981	5.37736773998518	0.00135515542691582	0.0212322591750662	-0.517058084541024	1
501838	2.82248032679672	-3.25110615877091	5.36810768267859	0.00136782604662395	0.0213064748024688	-0.519832484072886	1
442029	3.1976342312933	0.603730101827002	5.34793662341934	0.00139589092324343	0.02149960438623	-0.520314250848306	1
445492	-1.35557627458893	3.72305783078683	-5.73313759508593	9.5550723539663e-4	0.017952947290922	-0.530428100176353	-1
462854	1.22029772439195	9.31168189944402	6.19705039395131	6.1969328649134e-4	0.0151771003426475	-0.530975318964328	1
465095	-1.51875093457863	4.1188697290637	-5.74318852823458	9.463338847241e-4	0.0178420517724249	-0.541430782147934	-1
437827	-0.56837525758494	10.1318535377737	-6.23116298034018	6.0084806908444e-4	0.0150656306336279	-0.546812025650692	0
382342	2.45910959142366	-2.62363224123109	5.33995354912136	0.0014071768014297	0.02149960438623	-0.547527170903547	1
479824	1.57294114896346	3.31551204559925	5.64183230368418	0.00104360273116887	0.0186720981121948	-0.551092361046297	1
464141	2.98005369632478	-3.42989741119891	5.33105315227737	0.00141988084654341	0.0216046399748624	-0.551313811645421	1
381376	0.76699234600344	7.81813382722499	6.09561920513226	6.7980724417538e-4	0.0157109462237003	-0.555562742287054	0
503543	2.70057353359413	-2.01478634151879	5.3182947473103	0.00143831753788602	0.0217779680668659	-0.557069695757868	1
427699	-1.07821511890757	4.38443457856942	-5.78270879317714	9.1121675346448e-4	0.0175793250049296	-0.561756045015962	-1
455616	-1.64724278830035	4.41077545033715	-5.74470968742043	9.4495423214172e-4	0.0178420517724249	-0.563418440713167	-1
468661	0.79273192575459	4.64154702493538	5.87934607801556	8.3138438670899e-4	0.0171670279331134	-0.563489837563369	0
471003	1.23632986317971	4.62761953287598	5.84213571314594	8.6114864616062e-4	0.0173657217788248	-0.563857918318582	1
444852	-1.24509180664159	5.39938426825766	-5.89811731427469	8.1681215666518e-4	0.0171551142158148	-0.565030199726661	-1
356352	-0.773299510995848	4.05327442132551	-5.71831928718294	9.6921554210887e-4	0.0180674970559091	-0.567390592036887	0
377794	-1.18165110026577	3.69029350577076	-5.65859036320179	0.00102676870192927	0.0185104301935149	-0.57095109424089	-1
450251	-1.62917555467655	0.962787416648748	-5.27958674712862	0.00149592341090699	0.0223556571019279	-0.575037511748068	-1
489811	2.51747806435239	-0.976939595847393	5.27420682788544	0.00150413357596581	0.0223830896055214	-0.579613326844796	1
444907	0.793221345291493	6.9123369878605	6.01675627061099	7.311278956998e-4	0.0164238540860515	-0.580167058056105	0
472701	-1.49349883518496	5.30522402086647	-5.89050789669047	8.2268429189292e-4	0.0171551142158148	-0.581946304891117	-1
466997	-0.793188520297655	4.79729434649723	-5.82240225717917	8.7742107521748e-4	0.0173991471717508	-0.58244761719113	0
444581	1.12598859490498	2.93930813390349	5.56636246975901	0.00112337894676463	0.019355295078484	-0.582552476475722	1
477965	-0.609035686168468	4.45997549887951	-5.79499237278296	9.0060357531922e-4	0.0175223990706236	-0.590853612732349	0
500533	-0.47725567138354	8.54924993218145	-6.09418747237713	6.8070181178515e-4	0.0157109462237003	-0.593365744270017	0
422034	-2.34077063618181	-2.51461681137846	-5.28393236302191	0.00148932848983587	0.0223039078362172	-0.593777388881149	-1
372376	2.54315261833913	2.77268863564427	5.50212458954144	0.00119673144688509	0.0201226083430194	-0.59511809349965	1
369006	1.11004724224229	3.43825992945463	5.63834490939038	0.00104714497893639	0.0186992463570905	-0.602868383351332	1
476314	1.82794831990964	1.83808817801404	5.37168795597343	0.00136291136813591	0.0212835347642451	-0.604581591733962	1
408852	2.44892232048708	-3.04639767201718	5.27320923302102	0.00150566154904068	0.0223830896055214	-0.606658745244883	1
254510	0.953299824459303	3.38054528742635	5.63138825644405	0.00105425167656121	0.0187609046115053	-0.608563442366266	0
480702	-1.98127408808335	-3.07647867000856	-5.27113171486334	0.00150884920476796	0.0223830896055214	-0.609327642111666	-1
353760	-0.936735977117928	5.00016836858895	-5.81678438053888	8.8211701128931e-4	0.0173991471717508	-0.612333166408574	0
437986	-0.461917229778406	11.1104407927664	-6.22572610550429	6.0380763073242e-4	0.0150867162752477	-0.612365961629799	0
530563	-2.12969935817318	2.36307797210678	-5.39020222730078	0.0013378119453328	0.0210764576608737	-0.615443156914002	-1
524124	1.59425035140387	1.61647620340859	5.34031512693236	0.00140666341322032	0.02149960438623	-0.61763331107725306	1
506733	-0.567130501162358	7.18220135983662	-5.99316714580757	7.4732079700924e-4	0.0166209623533567	-0.618197689069456	0
437506	-1.02404568674448	5.50996512204684	-5.8548422093236	8.5085139567326e-4	0.0172709596610686	-0.621893970371318	-1
103809	-0.656104027926474	6.61046518400034	-5.94647133556986	7.8058707279331e-4	0.016895320806569	-0.626348396516868	0
502162	-0.750914120609428	6.07454079044934	-5.91721648453412	8.0228117204296e-4	0.0169778431682555	-0.628309080410149	0
397645	-0.760161636956243	10.3604173954949	-6.1605192133657	6.4062126543258e-4	0.0153598115526783	-0.62874537264277	0
450163	-0.599304655180692	7.22157980775791	-5.98066529664265	7.5606711935363e-4	0.0166209623533567	-0.633296426735193	0
98315	-0.593059787866616	8.15071329246796	-6.02980248718135	7.2234303601246e-4	0.0163036600933273	-0.633930283781797	0
377661	3.1301410581373	-1.7350645439383	5.23125141262126	0.00157153636418197	0.0228341428711866	-0.636795190035144	1
375927	-0.666606999831357	5.34788274833281	-5.83790850733878	8.6460552451295e-4	0.0173677177434605	-0.63689396756728	0
381800	2.75295162856159	-2.66381597128681	5.23196884853017	0.00157038306919732	0.0228341428711866	-0.63887526732064	1
354040	1.08772773092825	6.41798885502541	5.9402097137974	7.8517400283213e-4	0.0169431032550534	-0.639122935902268	1
463894	-0.605617470493868	5.09942201214209	-5.81105114476564	8.8693869166487e-4	0.0173991471717508	-0.640883986180414	0
441947	0.865191617229271	4.50001597132564	5.75230708438223	9.3809752059318e-4	0.0178138465177174	-0.642890369686119	0
398785	-2.11931673639552	2.69268601333688	-5.36735017046516	0.00136886844855069	0.0213064748024688	-0.645126022135064	-1
445384	0.903255159014192	7.31087986098673	5.97122106952227	7.627511675935e-4	0.01668679282468	-0.645660920640742	0
495900	-1.59391376347323	3.72633719690757	-5.6248628279102	0.00106096737743041	0.0188173068360695	-0.646269748992085	-1
442763	0.913617330530055	3.87808381443599	5.67087272341402	0.00101462533375431	0.0184432247591601	-0.648151526974669	0
459139	1.03629952065822	3.83448607040186	5.62922762213281	0.00105646998303801	0.0187609046115053	-0.652350672294235	1
450394	1.01936529474669	5.40317644987112	5.84972361933644	8.5498262327437e-4	0.0172963956259568	-0.654663744657461	1
494778	-0.790522219514546	7.6104422313674	-5.97980044281204	7.5667644481066e-4	0.0166209623533567	-0.654735609696947	0
134856	-0.663657518677002	5.61825636253865	-5.83834308606113	8.6424941678277e-4	0.0173677177434605	-0.656055587314889	0
72	-0.808404209439596	6.72233460544051	-5.92212931106304	7.9859084859237e-4	0.0169501205151305	-0.664726026027398	0
464224	0.820920444928276	4.07683434163628	5.69485827184659	9.9137594494909e-4	0.0182760015213918	-0.673984989342318	0
464826	0.67072033594602	5.24011204748566	5.81928497439765	8.80023285769e-4	0.0173991471717508	-0.675558190845496	0
111021	2.78569238621147	-3.27447631130238	5.19225287144785	0.00163568483902435	0.0233757665803244	-0.676543977621377	1
376182	2.21615131238853	4.3158091724713	5.68758492076835	9.9836188242345e-4	0.0182991996943345	-0.677485514894756	1
371669	1.80884289908719	5.98180344921919	5.85479621650751	8.5088841594865e-4	0.0172709596610686	-0.678826287041726	1
377134	-3.02673306947936	-1.54807740876328	-5.19037342998056	0.00163884989947313	0.0233757665803244	-0.679637029074968	-1
542851	0.764375486094219	4.65323974221258	5.74444190498721	9.4519693905973e-4	0.0178420517724249	-0.679946010624727	0
374043	1.09090629114391	5.79543729454557	5.85847963126734	8.4792934281497e-4	0.0172709596610686	-0.68426787226945	1
461360	2.76749217756899	-2.88158401424741	5.179318533574	0.00165760680592638	0.0235844859268174	-0.688320682489545	1
445063	2.20575424904405	1.06691052931529	5.19488770521233	0.00163125923302526	0.0233536948293221	-0.690017583444559	1
500468	1.20594293490202	1.83809157109713	5.28773225272332	0.00148358857596382	0.0222413352619755	-0.692105323983199	1
485224	-0.684044145192815	5.58336626394905	-5.81208696426832	8.8606536132751e-4	0.0173991471717508	-0.693302422848022	0
353775	-0.512433120101454	6.65046902644272	-5.89048312827422	8.2270348331705e-4	0.0171551142158148	-0.696813878875004	0
471361	2.37691777451883	-0.940966010970554	5.14993817980938	0.00170864086935331	0.0239512433674507	-0.697314602545782	1
428537	0.649963563019906	5.73958380943041	5.83089075531904	8.7037912884668e-4	0.0173856094712966	-0.697401035235833	0
6654	-0.52242813378631	11.3064332120065	-6.14896672142097	6.4740527434113e-4	0.0154703790556485	-0.69943397245833006	0
31923	0.660226618867812	13.8798952814966	6.31376301757826	5.5784839441191e-4	0.0146723519416672	-0.700369518153599	0
253287	-0.635742410864852	5.47198473130407	-5.79005721985508	9.0485073211495e-4	0.0175570628430262	-0.702119380986244	0
375407	0.522519273954059	7.09874116636862	5.91241625586866	8.0590556160096e-4	0.0170040103826977	-0.702193305272156	0
371700	-1.57845760632857	2.00706334136605	-5.2611963876813	0.00152419894442731	0.0225183001727528	-0.708058265262691	-1
258753	-0.713381649645338	7.62190604502946	-5.92222330577342	7.9852043091055e-4	0.0169501205151305	-0.712810731038705	0
412530	-0.578726053871273	7.00084050701907	-5.88760460537128	8.2493731543346e-4	0.0171670279331134	-0.717306187915901	0
354025	0.716017362043639	5.67724873990369	5.81276699894836	8.8549253242955e-4	0.0173991471717508	-0.719413789528972	0
437803	1.32865757294687	2.06665737547526	5.31377802967008	0.0014449089636759	0.0217906016435532	-0.721268223456855	1
504287	3.50739843483511	-3.05417592687752	5.13904179592831	0.0017280151936058	0.0240976868096541	-0.722401138258928	1
469024	1.83636511915914	-3.25307862194531	5.14176867772743	0.00172314359567932	0.0240834259957457	-0.729116556667736	1
371630	1.15887343313037	3.97202961040992	5.5986352558961	0.0010884511905405	0.0190205176143287	-0.731167281434311	1
116364	-1.69392507557057	0.439564993485942	-5.113989224773	0.00177350351788847	0.0242867664440073	-0.734369904891746	-1
441489	1.62983623629102	1.05572082797274	5.20011237202892	0.00162252337706607	0.0233178384825176	-0.737797049447042	1
520023	-0.540182310107956	7.29397216254174	-5.87904435371898	8.3162100645432e-4	0.0171670279331134	-0.738698831079143	0
382550	0.964878010435463	3.91637692015407	5.58271376976902	0.00110552690023506	0.0191630789580006	-0.739430345048289	0
501042	-1.00389173201688	8.08742038727323	-5.9331048870448	7.9041559667481e-4	0.0169501205151305	-0.740234136960924	-1
453699	-2.48082472842365	-2.00828530906077	-5.12430747321728	0.00175460748410879	0.0241971163629962	-0.740316981980955	-1
413807	-0.567127633812631	6.39458979431467	-5.83405657307841	8.6776918571281e-4	0.0173854116383432	-0.740550196491752	0
483289	2.14368853329798	-1.33238013850333	5.11203506251392	0.00177710791572701	0.0243028812640747	-0.742074246798726	1
458279	2.29170199729042	-3.09866124367019	5.12041178757281	0.00176171502436505	0.0242418795913111	-0.745786017773832	1
433002	0.688368522241291	6.8012159137266	5.85278058945467	8.5251261351855e-4	0.0172709596610686	-0.749134844314003	0
528223	2.44892232048708	-3.02468294438218	5.11503308968527	0.00177158150487523	0.0242837957578758	-0.749765942861786	1
163961	-2.29401254318808	5.82497178436831	-5.75696029466506	9.3392572997497e-4	0.0177583047347178	-0.751408075734446	-1
356997	-0.949625486609302	4.79939151355019	-5.68626738563843	9.9963329323074e-4	0.0182991996943345	-0.751673023496869	0
367232	-0.940226026298378	5.15814860257872	-5.71999208333997	9.6765697872817e-4	0.0180674970559091	-0.758684743399485	0
374765	-1.01656992023281	4.06378615724519	-5.54670881908225	0.00114526838405204	0.019591231068473	-0.759701357859081	-1
415488	-0.762001556932248	6.50406496869548	-5.81487443498816	8.8371998582269e-4	0.0173991471717508	-0.763019549826632	0
218680	0.828629077056279	6.70731242984982	5.83362403761076	8.6812525136728e-4	0.0173854116383432	-0.768592330689205	0
517232	-1.98036456807102	-3.07647867000856	-5.09417845166945	0.00181042792675121	0.0245329348551767	-0.769590303647616	-1
546211	2.08790845692786	4.0160871417085	5.54904234165685	0.00114264438954235	0.019591231068473	-0.776096942885157	1
428702	0.895203043653787	3.46127183139118	5.45807060152737	0.00125015834500577	0.0206120939288292	-0.777238871027982	0
432230	1.58026350159599	1.6891473922722	5.1898783433589	0.00163968479242691	0.0233757665803244	-0.780998151320598	1
380177	1.88797336910397	1.50753639555192	5.15186924056215	0.00170523287969233	0.0239512433674507	-0.781546328571745	1
437234	1.57568840117073	-0.506149556836912	5.0632939251042	0.00186972780449372	0.0250034398043188	-0.781624241326864	1
469732	2.08692822848404	0.206179974186927	5.06702482039856	0.00186244970892235	0.0249454214211922	-0.783163476418625	1
358323	0.66266750610412	6.07760488598026	5.76948718294613	9.2279867430592e-4	0.0175937064517604	-0.784703187132607	0
89509	0.992711981796389	3.51225012700809	5.48456946103271	0.00121770684663348	0.0203312789094421	-0.785813952802583	0
375983	1.17955644680299	5.30744318634002	5.72743785125578	9.6075393504432e-4	0.0180248822744635	-0.792110534076097	1
371403	2.71931349829581	-3.18143938068067	5.06641470587839	0.00186363771887014	0.0249454214211922	-0.792331937143536	1
361817	1.72918843450864	2.03232488905162	5.21804761672802	0.00159293284302998	0.0230570711559692	-0.793991864263252	1
443220	0.818548139403078	6.92926046330833	5.81710604245405	8.81847371199e-4	0.0173991471717508	-0.794607624431414	0
356800	1.36313834865559	1.98362186686961	5.21599788935388	0.00159628367924348	0.0230570711559692	-0.797808695861838	1
445102	-1.19170862558974	3.65110031264836	-5.40170671076303	0.00132247805426048	0.0209507591198863	-0.798459099145604	-1
466933	1.03640654181584	1.66065863573098	5.17747119956918	0.00166076466943014	0.0235844859268174	-0.802112498656842	1
154711	-0.731421550060856	4.14231910428826	-5.53576749338972	0.00115766267770825	0.0196982459449473	-0.807045148469998	0
419006	-0.79737213551617	6.03263897066947	-5.74234546225412	9.4709950427982e-4	0.0178420517724249	-0.808013444636908	0
201523	-1.09590599883738	4.01284266075149	-5.4998952202875	0.00119937244320831	0.0201432338869961	-0.813609877509856	-1
450047	-1.83438125967646	3.15636039050261	-5.31747426462095	0.00143951238020575	0.0217779680668659	-0.81687576881338	-1
372210	-1.79928824462576	0.939442177266079	-5.04265704128949	0.00191056702760976	0.0252700543042321	-0.819029539843249	-1
408694	-1.74600873908992	2.07120292400753	-5.15564657525506	0.00169858860484922	0.0239280899211301	-0.820357028297042	-1
473356	1.7639514076084	-3.78019927950273	5.03997883657356	0.00191594010021296	0.0253124479658933	-0.822803531395349	1
136858	0.765649773899217	6.80055737256682	5.77734371383573	9.1589655522561e-4	0.0175797826678209	-0.825091321214431	0
546868	2.54048891879489	7.17974831524495	5.79764952224203	8.9832618705311e-4	0.0175019993926272	-0.827984510747569	1
105671	-0.831919149815299	8.81677009177822	-5.87432923929922	8.353286306451e-4	0.0171670279331134	-0.830809541395146	0
448702	0.991141577135103	3.54057035578346	5.43334519551877	0.00128131963323328	0.0207369934278505	-0.831869825793514	0
444706	-0.69371237056113	3.71961984627874	-5.42210557880928	0.00129577358922448	0.0208054199072549	-0.83467084197214	0
480913	-1.64560442725171	3.24860698933641	-5.2574519020504	0.00153002958183053	0.0225404089922189	-0.841505356002326	-1
373129	-2.44567200307621	-2.30775216044891	-5.00871148251183	0.00197994082522835	0.025870015810002	-0.844343739789985	-1
376238	1.98894921967711	2.32222713737432	5.15169357938144	0.00170554257527336	0.0239512433674507	-0.846463859237943	1
353817	-0.65675493299856	9.72499781999727	-5.90947126150119	8.0813833244132e-4	0.0170258966429429	-0.847019650825588	0
77434	-0.670741809809283	7.88422102898025	-5.8056376134643	8.9151886405325e-4	0.0174649403876842	-0.851885417233086	0
441652	-0.441870582671465	10.1695222683247	-5.93319316258049	7.9035022887208e-4	0.0169501205151305	-0.852075287896993	0
524400	1.64122545262441	3.23282019003535	5.3457672186236	0.0013989477465257	0.02149960438623	-0.852085653707888	1
462371	-0.852738498364019	4.78473205533878	-5.57034394327114	0.00111900227435967	0.0193200837731101	-0.853177120805325	0
422905	-0.644728222419394	6.31257718334562	-5.7195972035174	9.6802463732636e-4	0.0180674970559091	-0.853638290698902	0
541880	-0.705047740351619	5.95435228719072	-5.68931948598439	9.9669082511654e-4	0.0182991996943345	-0.857124478401665	0
380219	2.59056995844405	3.59535279486237	5.44176320137182	0.0012706132132833	0.0206960709759493	-0.864719339969195	1
364025	-0.64239959104251	5.08241373675614	-5.61105604571663	0.00107533654550705	0.0189073371371746	-0.869175985503165	0
137716	-0.787700280543637	4.28874642226161	-5.47569814485968	0.00122846403204265	0.0204390008695695	-0.870981895335673	0
381508	-0.849559287162887	8.14822926546817	-5.80359048683465	8.932578185584e-4	0.0174661264998111	-0.871063964190571	0
362606	-0.653577863659496	5.36042581251888	-5.62280799887352	0.00106309211087375	0.0188230810249201	-0.876571271811398	0
476052	-1.30005349632159	2.23779331831079	-5.10323089462879	0.00179344937248253	0.0244154333304409	-0.878086701052776	-1
448472	1.03679814577212	4.07046625401008	5.50554976567981	0.00119268662110926	0.0201071813032794	-0.882377713308777	1
368784	1.26413277564124	2.82315153370403	5.27059677362507	0.00150967122511728	0.0223830896055214	-0.88387421024528	1
63600	0.6517734384547	5.63609264899428	5.65117514936818	0.00103417941845879	0.0185945955898155	-0.885512733974124	0
370180	-0.685609588681091	7.87212032208752	-5.77122989573196	9.2126260735329e-4	0.0175937064517604	-0.886968645976028	0
413307	-1.27828803434801	3.07806431655883	-5.27016696773542	0.0015103320538482	0.0223830896055214	-0.888482344844698	-1
436761	0.880591052769921	3.74742268096314	5.43646657145205	0.00127733790112761	0.0206960709759493	-0.89448079843388	0
494654	-0.609681366528547	4.98972659713382	-5.56515517463037	0.00112470989156685	0.019355295078484	-0.895828376484747	0
471184	-0.841679901426748	4.00332072709153	-5.39470029619871	0.0013317929130858	0.0210048667421572	-0.902025979959746	0
359824	0.806493124655198	3.14313761960576	5.31551268222487	0.00144237350166516	0.0217839696826249	-0.902071035767668	0
441438	-2.35935825790717	-2.91397816661572	-4.94779534880144	0.00211164032450745	0.0268998045631799	-0.90523754646352	-1
500000	-0.717482305846802	4.28965173722169	-5.44327547558593	0.00126870053542972	0.0206960709759493	-0.908590148636279	0
471344	-0.708261473223036	8.27732878768587	-5.77355963307378	9.1921363526916e-4	0.0175937064517604	-0.908831944043225	0
493420	-2.65746526480812	-2.78639462431807	-4.94155206809538	0.0021256844886143	0.0270062430747948	-0.910712455480965	-1
469191	2.50169946306276	-1.5083432768468	4.93464654080434	0.00214134052833246	0.0270843444089795	-0.91090927857212	1
356460	-0.532503040163974	8.49274343035651	-5.78595554904928	9.0839783229773e-4	0.0175780137118647	-0.912526693049784	0
372220	-2.92486931603792	-0.087691698480646	-4.93550465518846	0.00213938801340526	0.0270843444089795	-0.916596424587871	-1
449905	0.827944851299866	4.72622978503683	5.52258326411386	0.00117279921493919	0.0199097733361415	-0.917264995987728	0
365747	1.29890531318183	3.46245903863519	5.33685110112937	0.00141159051237751	0.0215244883054396	-0.919042456732036	1
452524	1.44495365048168	4.1260310964847	5.42704332459993	0.0012894012197033	0.0207781615609547	-0.924530115464933	1
400441	-0.658328335128431	7.32651711404812	-5.70276360827661	9.8384554354267e-4	0.0182584672735735	-0.927514403011963	0
503075	1.41122462338215	4.57711470910012	5.49632292502576	0.0012036180373236	0.0201907280183306	-0.931822763618666	1
199879	0.8823015808261	7.03248065210303	5.70239444785837	9.8419575382136e-4	0.0182584672735735	-0.933019787443238	0
359952	-0.441378134183587	9.90751907619899	-5.84101023625548	8.6206749737601e-4	0.0173657217788248	-0.936605021325528	0
355256	0.63387969536369	6.4639639479042	5.65967457462765	0.00102569018118841	0.0185104301935149	-0.937066605544315	0
496395	-1.66458466833814	6.01813000361202	-5.60700847344227	0.00107959053220631	0.018958727940422	-0.93800676867569	-1
488015	-0.664708771682376	6.16315199939809	-5.62196669863067	0.00106396341743228	0.0188230810249201	-0.94224852166295	0
254596	-2.10244180393365	-2.22258153808	-4.90687722797019	0.00220561733006275	0.027610905573441	-0.944734312626095	-1
389098	-0.521803493781265	7.17999497045677	-5.67987589019627	0.00100582704631729	0.018358482571986	-0.947179386736755	0
446631	-1.56022520912494	5.93619794299991	-5.58800748820981	0.0010998160889795	0.0191486317105696	-0.94775842467933	-1
547321	5.16464198733559	-1.14987773669592	4.89793670121147	0.00222676991391047	0.0276733482669397	-0.948740390018272	1
415885	-1.18180274805115	10.533197009855	-5.86900643856287	8.3953657854894e-4	0.0172038560456029	-0.950136418325264	-1
492096	-0.960343029897392	3.3063274054798	-5.27527605113626	0.00150249783018559	0.0223830896055214	-0.955005424461239	0
493600	0.982534785292381	1.78619684392496	5.04246241415012	0.00191095692217792	0.0252700543042321	-0.956695403617881	0
472956	0.654332948778411	6.80233561155638	5.66271378654788	0.00102267373394657	0.0184834001508465	-0.958959983627384	0
478075	-2.10234449128638	-3.02468294438218	-4.89109779675065	0.00224310377958597	0.0277793774164029	-0.959804066991496	-1
430141	-0.867124557419224	10.7884392087496	-5.85569967084885	8.5016154604239e-4	0.0172709596610686	-0.961273528630158	0
512542	4.68506485940906	-0.151732005688672	4.90194464988218	0.0022172594250558	0.027610905573441	-0.962219558120554	1
41252	-1.22432718086454	7.42431540025605	-5.6702155953487	0.00101527090374818	0.0184432247591601	-0.962992693721949	-1
513490	1.07743423068718	3.23345155143214	5.23143271730772	0.00157124482271111	0.0228341428711866	-0.963520579691841	1
462127	1.35318489531798	5.91775054848434	5.58225073329792	0.00110602800895075	0.0191630789580006	-0.964993922593472	1
466262	-0.614698098393582	4.22863350515156	-5.40318470283993	0.00132052248931995	0.0209507591198863	-0.967941543635133	0
87494	0.918292775246905	4.5279085123747	5.44931643216598	0.0012610924296157	0.0206960709759493	-0.971227782724156	0
440361	0.650779307765076	7.31046670580323	5.67460466103287	0.00101096781697005	0.0184120251269661	-0.974901445710867	0
377905	-1.09438048912272	2.77026416701861	-5.11150169628392	0.00177809312436215	0.0243028812640747	-0.979708350445571	-1
457690	1.3148462055249	2.86401600372203	5.16845298928264	0.00167627798739966	0.0236606056457343	-0.9805702131131	1
454814	1.68906843354342	1.91118556529455	5.00298211788615	0.00199192650695849	0.0258852619155164	-0.983610580720335	1
419228	2.71517074412785	-0.234797102381335	4.86129477804721	0.00231586992654722	0.0283314602160764	-0.988937069150469	1
113931	0.572294596440277	5.90593513363688	5.57020064161101	0.00111915946586265	0.0193200837731101	-0.993490138221364	0
51761	1.74248012169048	1.27923014339455	4.92197182985593	0.00217041400129189	0.027306569086925	-0.994225083933823	1
419467	0.519433941191078	13.0534140303946	5.9811262413029	7.5574259157101e-4	0.0166209623533567	-0.99425692480692	0
463627	2.34415890529474	-0.487308898596786	4.84983480838892	0.00234455141036398	0.0284688723895224	-0.994700145544203	1
452421	0.745008055908883	3.81141344545054	5.34380822120514	0.0014017145721451	0.02149960438623	-0.997169796792296	0
359649	-0.590975566907613	8.45497050431354	-5.70111859936269	9.8540719386816e-4	0.0182584672735735	-1.00615790464115	0
354806	0.758049849780471	6.19146664718377	5.58062016942505	0.00110779468447727	0.0191703668242105	-1.00741652600916	0
221420	0.60374291974844	7.81350524186592	5.66574315487368	0.00101967702190548	0.0184834001508465	-1.00913237733253	0
228567	0.961583675466149	8.23343355483419	5.67893871726449	0.00100673886313166	0.018358482571986	-1.0101685474052	0
377040	0.852238898667441	4.55760720194193	5.42454809926662	0.00129261698799367	0.0207781615609547	-1.01231283165743	0
372173	2.17034199806704	-3.58281017232625	4.83618648695391	0.00237923033994262	0.0286078768910751	-1.01350115650024	1
494717	1.26211094000655	2.52165624814426	5.05700023614255	0.00188207781462988	0.0250978953520212	-1.01775712173345	1
495605	0.940415260813447	3.81452252624917	5.34792996209107	0.00139590029793831	0.02149960438623	-1.01785841869298	0
496754	0.785811839408655	4.7466866002828	5.41877922517316	0.00130008639730896	0.0208511604397231	-1.02434892816842	0
439052	-0.537157099073163	6.04740594223838	-5.54495353333363	0.00114724664450965	0.019591231068473	-1.02701081495864	0
445488	-0.458754511274688	6.9527227498899	-5.60017368820137	0.00108681706272009	0.0190152931293115	-1.02702167806549	0
492830	-0.581671183532768	8.35851131545081	-5.66464009541469	0.00102076704100167	0.0184834001508465	-1.03326740696111	0
399191	-0.638463727553095	5.42267300361256	-5.48844310218324	0.00121304309208033	0.0202771827669109	-1.03669038302587	0
491878	0.725912839972647	5.55717594594603	5.50416214371229	0.00119432341736626	0.0201071813032794	-1.03714059377137	0
483240	1.38611495581078	0.632814752536224	4.85292799845173	0.00233677089471461	0.0284446932329277	-1.03926621570907	1
448618	1.16750025178863	4.84431324984677	5.43660537890153	0.00127716115784768	0.0206960709759493	-1.0420121035084	1
442034	0.656057597571752	5.31563813832419	5.47433691800645	0.00123012409250216	0.0204427390028189	-1.04250084395314	0
493324	1.28198864673458	4.35242950361888	5.37245657116145	0.00136185887765112	0.0212835347642451	-1.04373028029468	1
503117	1.76950989594652	0.109797058329226	4.81288900019332	0.00243976249289419	0.0290289401752604	-1.04544894070626	1
358427	-0.641573256064539	4.19378610703872	-5.31068349343636	0.00144944457645389	0.0218213421330406	-1.05160725160516	0
492628	-0.482144729010041	7.82539332913712	-5.61739325571408	0.00106871410548648	0.0188374087751714	-1.05336301661686	0
291126	-0.48826414555501	7.55125889404686	-5.60052209534031	0.00108644736820334	0.0190152931293115	-1.0551415699203	0
365652	0.932886126490241	8.32693309300184	5.64645018742335	0.00103893301245594	0.0186353702309792	-1.06301765182164	0
482699	3.57337704460098	-1.96918793048458	4.77963772843594	0.00252916691636631	0.0297689216718091	-1.06400083682236	1
505176	-0.724384572763248	4.79833022873505	-5.38273101927299	0.0013478773018372	0.0211414851682438	-1.06637086110178	0
397815	-0.716912054878104	4.62663660270839	-5.36972369849587	0.00136560525717774	0.0213022454246718	-1.06951488948594	0
161529	0.855041274605242	4.71412577605012	5.39609118367091	0.00132993789603149	0.0209988642076281	-1.06992159279553	0
537730	-0.690130285301147	5.48353582430145	-5.44872570622439	0.00126183412883924	0.0206960709759493	-1.07042812944108	0
492928	1.38043336379746	1.44765076840852	4.86678625820164	0.0023022656098656	0.0282419180152506	-1.07461609806762	1
460455	-0.95957988811674	2.23660047404861	-4.93057822502714	0.00215062463145601	0.0271535425542522	-1.075242551922	0
79098	0.868073143672624	5.2201992108033	5.46139706627871	0.00124603159612799	0.0205869860696692	-1.07575119737512	0
502554	2.85865136044175	-2.80641261148537	4.76855570591218	0.00255977410529132	0.0300051874959333	-1.07614559802543	1
52602	-0.703937571754527	4.30412158425563	-5.28119576754787	0.00149347773150756	0.0223425523656835	-1.07892405534609	0
357276	0.676742633853655	4.53101652053333	5.36492653092046	0.00137220960152692	0.0213351628219938	-1.07963209954299	0
408480	-1.52749539401974	3.44257622217786	-5.12272145536843	0.00175749722087744	0.0242072296128979	-1.08233502926442	-1
483192	1.04760509715773	5.07870971377281	5.4170556567078	0.00130232746402015	0.0208562652173876	-1.08427690056046	1
499740	-0.560378475104554	7.0916877810358	-5.54501721791497	0.00114717480268469	0.019591231068473	-1.08743487634463	0
387254	-0.540201526178777	5.59337779620256	-5.44761956420734	0.00126322429319101	0.0206960709759493	-1.08955207288375	0
547212	0.681460266914574	9.48803571136151	5.6634968570672	0.00102189815281918	0.0184834001508465	-1.09697177924968	0
468708	1.19071987405396	2.52795495558844	4.95824428482619	0.00208836786103978	0.0267228527196124	-1.0982923511603	1
432792	-1.76018836901158	6.52295233455164	-5.49130097946027	0.00120961519979293	0.0202523486151632	-1.10053249593021	-1
377916	-1.31824569916803	2.80643885217886	-4.97655308733319	0.00204827998806185	0.0263519454290668	-1.1016138889198	-1
364999	3.82226355600266	-1.6294080624009	4.73882445776771	0.00264395655611314	0.0304822481117493	-1.10342886377538	1
373210	0.743550648249968	5.06296730222186	5.40298615397698	0.00132078500427384	0.0209507591198863	-1.10636047975229	0
468488	2.06674619433623	-3.59109764537862	4.73942715726156	0.0026422195798932	0.0304822481117493	-1.10786975542817	1
358108	-0.694356208927583	6.74409276408232	-5.50670110059186	0.00119133046207965	0.0201071813032794	-1.1081465763816	0
375414	0.828623361030016	7.0564995346394	5.51846174060814	0.00117757675783523	0.0199181094834791	-1.10984518312188	0
320458	-0.644424260001824	8.02100144584961	-5.58225229665682	0.00110602631661658	0.0191630789580006	-1.11092681448419	0
435498	0.547293706145787	4.41962000471652	5.3327435292596	0.00141745817213891	0.0215908441578635	-1.11252617528198	0
267547	1.0137138518461	6.23238293261077	5.47663477822381	0.00122732324419242	0.0204390008695695	-1.11478519158052	1
229740	0.499421697836391	5.85058275320521	5.46378256987285	0.00124308164137814	0.0205869860696692	-1.11858290918869	0
394090	0.717095561152904	4.48699662000602	5.31815535574219	0.00143852045053789	0.0217779680668659	-1.12038673693477	0
395309	-0.964141788390267	4.05931571408128	-5.23044522837253	0.00157283346135613	0.0228341428711866	-1.12055484303102	0
358370	1.54306909113682	1.38425023349995	4.89470074185708	0.00223448191831965	0.0277208113943453	-1.12155930177447	1
471467	0.530702074318472	6.11977464517688	5.46217127273845	0.00124507333489835	0.0205869860696692	-1.12361569796556	0
24314	1.57628243745616	3.09529456526155	5.12407935853793	0.00175502278184299	0.0241971163629962	-1.12496460086462	1
501278	-3.62881761307913	5.32093196146592	-5.32781868032281	0.00142452955048361	0.0216522410437435	-1.12756676663505	-1
357422	-0.941822235193314	4.00681932815404	-5.19469797002179	0.00163157747192638	0.0233536948293221	-1.12785453949436	0
544459	-0.58979220431057	5.56097876403612	-5.41325471143063	0.00130728503968917	0.0208725936493869	-1.13206411770806	0
483247	2.33305171022499	1.08035928875732	4.77137438280255	0.00255195013514662	0.0299627978769647	-1.13216125450438	1
423880	0.484997458289601	5.99379531175978	5.4373946688586	0.00127615668020762	0.0206960709759493	-1.13812108189654	0
472156	0.743828060372216	4.68110597148381	5.33905817166784	0.00140844901645503	0.02149960438623	-1.14235729724029	0
547130	1.64332842507795	-0.147898263385496	4.71910040842466	0.002701512357929	0.0307602919689026	-1.14282684500571	1
482968	0.623057882672871	10.5058965753915	5.68285542088625	0.00100293432039752	0.0183360598088594	-1.14366128115267	0
479199	0.864649395042291	6.18201011671132	5.44301270720194	0.00126903264368981	0.0206960709759493	-1.14408968865013	0
475797	-0.690853140823712	8.39980870418183	-5.5646419235972	0.00112527624806802	0.019355295078484	-1.15005809262572	0
499552	-1.19880552547134	2.85332413729636	-4.93705772368913	0.00213585930630074	0.0270843444089795	-1.15124353017224	-1
425566	1.54294845541178	3.00491662348275	5.05005742557303	0.00189580797810514	0.0252101748124868	-1.15188768335191	1
466533	1.73970025877015	2.33880220959519	4.95031892278208	0.00210599314611509	0.0268759447911927	-1.15847162158026	1
440286	1.36040433456175	2.74044904246072	5.00564538612878	0.00198634491893978	0.0258830529510531	-1.16084679951726	1
423733	0.724180900839555	4.30249570967226	5.26291697537087	0.00152152815982776	0.022513030672943	-1.16090448473063	0
501145	0.522391671449216	5.39636999015407	5.38691302790728	0.00134223274693514	0.0211058163014475	-1.16402829415546	0
454684	-0.97544033643471	4.11009457871587	-5.15138926393361	0.0017060792415942601	0.0239512433674507	-1.16573395083712	0
460394	1.70376384590917	0.929760940556318	4.75130174146663	0.00260825618213105	0.0302991717340216	-1.16777851253722	1
279486	3.35130144772406	-1.14793195176055	4.67708732805055	0.0028288403828343	0.0315087233588654	-1.16858594208887	1
559290	3.2885486687677	-2.07763199865652	4.66789789813636	0.0028575765562495	0.0316959542944746	-1.1758121455321	1
494126	-0.552149944048983	5.17987172785454	-5.32448577468921	0.00142933766428098	0.0217021609964709	-1.1772470900615	0
242492	0.890983740665367	3.82299515084687	5.17556591706897	0.00166402867929425	0.0235844859268174	-1.17837187900263	0
445870	-0.998660570809337	4.00370370827594	-5.16100669958735	0.00168921012217903	0.0238195352079938	-1.18138654673158	0
360799	-0.777397957919637	6.04081726679423	-5.40008873409521	0.00132462257846694	0.0209614164028068	-1.18222615398076	0
412801	-0.820781888811569	6.13786951731456	-5.39732504375437	0.00132829474193973	0.0209961972416266	-1.1835065574114	0
413887	0.555135684330526	7.20610657216636	5.47153892624531	0.0012335442835965	0.0204756849498617	-1.18424494060194	0
508947	-0.601919805764182	6.82291533725007	-5.44103416786883	0.00127153643341319	0.0206960709759493	-1.18434613053609	0
465341	-0.850470413720799	3.16048845354063	-5.00550807195858	0.00198663226775367	0.0258830529510531	-1.18796187710504	0
462081	1.80631246265568	0.893431529980114	4.74984013313039	0.00261241015562026	0.0303226939171505	-1.19296329919381	1
358170	1.19662204083597	4.51976102862279	5.29288280653195	0.00147584812967794	0.0221525947095088	-1.19615247823098	1
475416	1.33955225086182	5.36880717905642	5.34173046429522	0.00140465586670412	0.02149960438623	-1.19685661379002	1
386792	-0.470603453646054	7.16518433085493	-5.45771155902859	0.00125060468686572	0.0206120939288292	-1.19743486883112	0
500954	-2.89126739813924	-1.79854976109814	-4.64309589230524	0.00293677706994654	0.03230545963238	-1.20140930520968	-1
472843	-1.22060631639919	3.28509258755896	-4.9999804466461	0.00199823842060069	0.0259060613843733	-1.20716197586227	-1
361332	0.785907467487571	4.36210214995758	5.23346888726403	0.00156797479738974	0.0228341428711866	-1.20927405623221	0
496056	-0.533942153922236	7.56013863345719	-5.46157562750763	0.00124581051117325	0.0205869860696692	-1.2102345789609401	0
30510	-0.90793967149996	2.82578917842818	-4.92628473571476	0.00216047158373611	0.027205513966021	-1.21137103346153	0
370779	-0.758690658185256	6.63114736806416	-5.41113588590853	0.00131005785560641	0.0208934423063231	-1.21294291442954	0
467850	-0.879019631002935	9.043334290923	-5.53938821536046	0.00115354446196617	0.0196751859009847	-1.2131476587852	0
539894	1.98437991153944	0.867736646797698	4.7050594290154	0.00274333869333102	0.0309592945090495	-1.21346521540614	1
371009	0.687607594412941	3.50103512415341	5.10272041947201	0.00179440203393322	0.0244154333304409	-1.21762913634613	0
539165	-0.734828749278138	5.16122072228602	-5.29270554079742	0.00147611377470326	0.0221525947095088	-1.22249381199806	0
440891	2.45910959142366	-3.35638695793751	4.62076490052722	0.00301019003207335	0.0328305902137555	-1.22474325014577	1
249702	-0.632534920664619	5.10722164393057	-5.27507507923288	0.0015028051331765	0.0223830896055214	-1.22576093016188	0
447204	0.926072779029642	2.54017607783597	4.8890151862034	0.00224810447971033	0.027817119026963	-1.22634117967443	0
489792	-0.503471297469426	7.186992326944	-5.42629406404769	0.00129036589500356	0.0207781615609547	-1.22717499466375	0
441323	-0.583226665971852	6.23356159339716	-5.37443740240498	0.00135915067708394	0.0212714548824499	-1.22857693949536	0
539374	0.804134891719706	2.79477534931908	4.94441930192845	0.00211922172219752	0.0269709981032801	-1.22903434120328	0
529227	2.46289987276843	0.368539514990571	4.65818928999777	0.00288829125655118	0.0319001977357797	-1.23034242432162	1
427106	-0.853420785451412	6.70661495969448	-5.38336142170944	0.00134702472361256	0.0211414851682438	-1.2350169988149	0
473590	2.13616292370032	1.40206675235831	4.73702717692211	0.00264914389906662	0.0305004910351712	-1.23586453329098	1
448340	-0.805860770577898	3.93657655781181	-5.08604686902264	0.00182583342328031	0.0246907776818979	-1.23632478502938	0
408462	1.41284135323153	4.80715586785525	5.25486651685817	0.00153407000127221	0.0225404089922189	-1.23751724585924	1
358591	-0.763501776091936	6.78252277962147	-5.386611119814	0.00134263934623729	0.0211058163014475	-1.23992836305971	0
86100	1.43196912989223	6.80399256477125	5.40714284282724	0.00131530141295082	0.0209301929868665	-1.24014628561496	1
361161	2.26554325888236	2.4818316263649	4.81944173837199	0.00242256442589901	0.0290008040293056	-1.24064590045732	1
484892	-0.588415538331872	6.15604797415017	-5.35894460295949	0.00138049548702538	0.021440585306669	-1.24211198631771	0
449420	-2.0849999040647	-0.603673495993676	-4.60309258580708	0.00306974207509604	0.0331352973526469	-1.24386685904797	-1
414157	-0.594515498520829	5.7159422101815	-5.31683301995598	0.00144044698209435	0.0217779680668659	-1.24716755981644	0
530651	3.72751488566409	-1.43655913796419	4.59750561782926	0.00308884189770673	0.0331509316557192	-1.24854013086493	1
77430	-1.40939380146342	2.33424444917748	-4.81287450511389	0.00243980068738848	0.0290289401752604	-1.24892614665339	-1
464505	-2.20551817969021	1.67436348646629	-4.68087400728014	0.00281709320861311	0.0314674835114258	-1.25142901938087	-1
338033	-0.712352178688226	3.77781884181338	-5.08043025841134	0.0018365602273006	0.024765337206173	-1.25858588604114	0
374282	-1.22665470248802	3.6290490194096	-5.02436029855671	0.00194761436332087	0.0255848696097841	-1.25905696750746	-1
244165	1.02747865321085	7.41771447332819	5.40984794306429	0.00131174656962361	0.0208969738753685	-1.25948759982008	1
409847	-1.89123990093269	-0.295013000682295	-4.60109434476067	0.00307655814471531	0.0331352973526469	-1.26124176421989	-1
530847	-0.498871776503082	6.39465528816459	-5.34206141197206	0.00140418690863239	0.02149960438623	-1.26489050550937	0
493899	-0.529522346162836	5.00550295910354	-5.23558611965734	0.00156458270596265	0.0228307242810657	-1.26775869430206	0
438683	-1.0365443729854	3.63482019266415	-4.97496251708781	0.0020517281425593	0.0263724839407306	-1.26970315775306	-1
499405	-2.77176985809121	0.368567931241383	-4.60024730810139	0.0030794525161114	0.0331352973526469	-1.2708407723933	-1
466274	1.04180790582691	3.89413534522068	5.09976686595936	0.00179992520377631	0.024460433923838	-1.27345939461522	1
444917	0.781159735176642	3.70270117443708	5.05173236661801	0.00189248533398712	0.0251895103987332	-1.27440863843279	0
378668	-0.502238124560938	6.09298768831341	-5.31311960314714	0.00144587266908845	0.0217906016435532	-1.27709209040236	0
32766	1.62016287759478	6.70205069471678	5.3557224258452	0.00138498204061033	0.0214868346648936	-1.27865774807043	1
442844	1.88800797732195	1.31683607722025	4.74216706403259	0.0026343392653406	0.0304822481117493	-1.28093596554955	1
424071	2.21071597792829	0.651469595171106	4.59374346891025	0.0031017780938579	0.0332146794080633	-1.28140750528287	1
547067	-1.80611647818357	3.87735939102522	-5.06934319859501	0.0018579431330488	0.0249229694220086	-1.28315060918657	-1
502195	0.979747562064786	2.06870299037483	4.78964392735101	0.00250188266032144	0.0295209717053007	-1.28500508787312	0
461764	0.882559189741566	8.22147648492161	5.43774166108585	0.00127571536774046	0.0206960709759493	-1.2858922215163	0
493218	-1.15061318733206	4.04633953688589	-5.06108686347426	0.00187404829564745	0.0250142416369362	-1.28636980755517	-1
423239	3.15044074748291	3.84689604937716	4.95330248010147	0.00209933847391168	0.0268150480228252	-1.28702810457461	1
543155	1.8526126251638	-0.266620289095612	4.57499731321397	0.00316714543735118	0.0335406933160917	-1.28711634475795	1
99874	-0.69375873864684	8.43129315122757	-5.42738598057249	0.0012889603199556	0.0207781615609547	-1.29732604886674	0
544930	0.749749124527234	3.94260912005607	5.09270136880688	0.00181321541101301	0.0245473516004252	-1.30006312372232	0
241026	0.814263385916747	4.01922615202173	5.13357868784421	0.00173782173027139	0.0241679427085977	-1.30143092755519	0
544656	1.5931885476911	1.62819631944573	4.6899306344528	0.00278921800466781	0.0312562089731918	-1.30498456449005	1
459336	0.944281774249173	3.32082998631776	5.01111985414715	0.00197492675820968	0.0258281973282115	-1.30736158468015	0
416407	0.874481695212541	9.7072623245223	5.48109152285626	0.00122191141813883	0.0203775906523808	-1.31546335216538	0
366999	-0.550218506133758	5.59142587819381	-5.24650112490435	0.00154722587480487	0.0226470615713988	-1.31638778919657	0
375404	0.642368985841717	10.5183763579412	5.52193272794497	0.00117355184117492	0.0199097733361415	-1.31893214217224	0
383043	-1.75762782968736	-3.17254679396778	-4.52274925987083	0.0033575959738406	0.0348788343248999	-1.32429717920083	-1
225748	-2.69083877031096	-1.07123888894094	-4.5217905914283	0.00336120782948632	0.0348909051804257	-1.32485354490608	-1
470973	2.35281223794657	3.42169715685719	4.93941823070384	0.00213050852262308	0.0270434067550783	-1.3281718307619	1
70251	-0.961842243763262	7.49764070812312	-5.34833537153596	0.00139532988173698	0.02149960438623	-1.32895206329842	0
465677	-0.877579921187566	3.11616464268749	-4.84448349063955	0.00235808059434029	0.0285121401155939	-1.32900386558783	0
441335	-0.694339078428988	5.42983400909501	-5.22188754856819	0.00158667670605043	0.0230116595189106	-1.33178968922819	0
376436	-2.54628215863249	-1.80566921887338	-4.51415952409663	0.00339011352161461	0.0350631784857191	-1.33275434619539	-1
416693	0.719172451223622	4.38628042163379	5.12810595768769	0.001747708300412	0.0241768553498456	-1.33420849344563	0
397784	-1.21684009285028	2.99061203267125	-4.82009023402008	0.00242086980587051	0.0290008040293056	-1.33452400807321	-1
439276	-0.934963862345755	2.39742233726291	-4.76395553836985	0.00257260080084932	0.0300890166666917	-1.33464592744072	0
432038	0.849826613317334	5.52883524154283	5.23608470913812	0.00156378510005002	0.0228307242810657	-1.33720735412075	0
378364	1.0487990601683	4.31860769283518	5.13271801840606	0.00173937236879038	0.0241679427085977	-1.34206102790735	1
545275	-1.16457058156267	1.53406470122076	-4.58715411972502	0.00312458170163961	0.0333354002267314	-1.34326745314045	-1
368869	-2.81715895147733	-1.17425286659132	-4.50305302155276	0.00343268057511353	0.0352728980885764	-1.34452262130484	-1
427232	-0.440699572136171	7.67029543454349	-5.34515282571465	0.00139981483292799	0.02149960438623	-1.34587929936471	0
447141	-0.435554307894819	8.73868083133789	-5.40201543304549	0.00132206930730664	0.0209507591198863	-1.34703518365023	0
292359	1.81281190398425	-0.598578462049442	4.50407074272461	0.00342875532387219	0.0352580023989804	-1.34903571925121	1
381902	1.87411962667554	-3.75076836576001	4.49650982708039	0.00345803705200105	0.0354393929348946	-1.35139599780767	1
240283	-0.502396673778911	6.94946602368153	-5.29940777339457	0.00146610736092517	0.0220488923276624	-1.35147148955613	0
470972	2.78094836170842	-0.789858985913645	4.50699244680353	0.003417514384518	0.0351932320060053	-1.3518570267303	1
495775	-0.461113751009666	9.90747599284551	-5.4566759704882	0.00125189308021607	0.0206120939288292	-1.35345049739094	0
546533	-0.654381860872443	4.96628945609115	-5.14184555829303	0.0017230064718183	0.0240834259957457	-1.35735170004535	0
495829	1.12425076949913	2.96975521336316	4.91319385161389	0.00219080850711627	0.0275145456422839	-1.35838265881786	1
546727	-3.79487637840451	-1.57703247991508	-4.4826877633095	0.00351229049542361	0.0357555691464067	-1.36588569365929	-1
484915	-0.854476088805287	8.05686095620902	-5.34350376304052	0.00140214513227064	0.02149960438623	-1.3666614321307	0
541709	0.720318868437656	3.9357229327403	5.00629842500084	0.00198497898351438	0.0258830529510531	-1.36938042992882	0
532272	0.589777621123687	9.40909268144361	5.41353778933272	0.00130691508888433	0.0208725936493869	-1.3706861440421	0
474128	0.768985043833064	5.98232429662746	5.2381084034687	0.0015605524396351	0.0228186733524467	-1.37104445331062	0
184206	0.599400763934222	6.47395458815445	5.26244418904582	0.00152226151790789	0.022513030672943	-1.37178403819039	0
449723	1.07311484976722	4.81123380161161	5.14003174181476	0.00172624485901245	0.0240976868096541	-1.37230714292616	1
443317	0.729174474785721	4.50682528619154	5.07345308535429	0.00184998420619488	0.0248561085515353	-1.385568736103	0
363625	-0.643538717335319	6.49527889022909	-5.25599968306531	0.00153229762196413	0.0225404089922189	-1.38839756822023	0
499623	-2.27206683932049	0.16604650505599	-4.47938559893691	0.00352539196047124	0.0358287222823167	-1.39186034403017	-1
356303	1.96267368639076	2.25190529559206	4.6856677645704	0.00280229999670027	0.0313760664724884	-1.39247325055195	1
144023	1.88683305346047	1.72642269070008	4.59597493904213	0.00309409787151957	0.0331573678601819	-1.39695802965161	1
464432	0.937578048435128	5.72234401485898	5.20175185830737	0.00161979294464618	0.0233021122400513	-1.40307267785953	0
444249	0.869064078765134	5.15225795454852	5.13835757487913	0.00172923998872816	0.0240976868096541	-1.40872503019004	0
447761	3.89272512376188	-1.11109259604135	4.44856780898169	0.00365032446614906	0.0363806305436634	-1.40948475371923	1
459581	-0.66627306490506	5.6045551747851	-5.17446545612345	0.00166591720561567	0.0235844859268174	-1.41047185959983	0
470780	2.48258562987984	-2.18395252932769	4.4389813632761	0.00369018736593555	0.0365986409927954	-1.41067698750882	1
472725	1.86537715400422	0.437962482148612	4.47897533595625	0.00352702349668642	0.0358287222823167	-1.41765536532321	1
478032	0.612834004586585	8.79912096685276	5.34962546727217	0.00139351644699412	0.02149960438623	-1.41835237710976	0
380065	-1.08337429943782	3.32677806415918	-4.84774797151051	0.00234981697270002	0.0284817815533563	-1.4198696725109	-1
364719	3.17960633428568	1.29875178457714	4.51695043264373	0.00337950980754345	0.0350241354430115	-1.42057652487373	1
502530	1.88846762375709	0.0982105839812139	4.46040010668114	0.00360178293912436	0.0361498186180473	-1.42753220484682	1
146390	1.94508883163182	1.17507222518106	4.52643862936684	0.00334373633791404	0.0347659123044866	-1.43402093790853	1
447703	2.11399903773209	1.6503022056882	4.59980521202709	0.00308096439080121	0.0331352973526469	-1.43497904660615	1
58690	0.902363394464656	3.28331569903752	4.84930867056168	0.00234587772781065	0.0284688723895224	-1.43552057602057	0
488426	-0.948296721908351	5.70731730465587	-5.14207152675114	0.00172260350640731	0.0240834259957457	-1.43812696262998	0
455418	-0.674006683884495	5.2350319663087	-5.10552391430376	0.00178917708604169	0.0244075287925342	-1.4383416161747	0
492685	-0.401314820641986	6.65962751037977	-5.20766477857039	0.00160998829555853	0.0231849041688498	-1.44382892724211	0
379838	-0.702693067678734	3.74244253160042	-4.90276739249469	0.00221531277209987	0.027610905573441	-1.44389694388114	0
491440	0.492053628163974	6.20815765465712	5.17593152640375	0.00166340178155375	0.0235844859268174	-1.44573976582335	0
358530	-0.773938935149053	6.39026768871469	-5.17914433239366	0.00165790429981182	0.0235844859268174	-1.44805661977395	0
155172	-1.95630104659105	-2.66652842191316	-4.40227224311905	0.0038473805970145	0.037148742008597	-1.44862431966495	-1
453565	-0.874099315351899	6.13776934566498	-5.17128214074013	0.00167139374922212	0.0236150692226402	-1.45061159896493	0
425007	1.44494131579079	3.53453068145004	4.86069080216339	0.00231737167694111	0.0283314602160764	-1.45076682782961	1
408454	1.09381139520147	4.75434800962785	5.05603761934469	0.00188397480873377	0.0250996905762267	-1.45310978096908	1
543900	1.06451731230406	1.71229316517001	4.56571521937349	0.00320008010608048	0.033759659904295	-1.45363750475975	1
503007	-1.34207420892042	4.10475713602455	-4.89709587744233	0.00222877090890154	0.0276740673797522	-1.45397027547216	-1
236528	0.776032937819084	4.35898942507345	5.02287288794334	0.00195066135265097	0.0255848696097841	-1.45480584503526	0
387830	-0.654729944165798	6.45010563278803	-5.17307188758798	0.00166831219988459	0.0235949377862526	-1.45510405908865	0
44071	-0.733287323519706	4.36901614169685	-4.97272269572404	0.00205659484053329	0.0264112026319884	-1.46063239669348	0
383867	2.00709079749288	-3.56950882884175	4.39013438616025	0.00390098613891219	0.0374631453745026	-1.461155584892	1
464531	-0.475299994626956	8.12469934437519	-5.2569893718215	0.00153075153998414	0.0225404089922189	-1.46885055066993	0
446840	-0.821601320483486	6.73890196160267	-5.19182393850011	0.0016364065747299	0.0233757665803244	-1.47137193703529	0
459680	0.954787375243153	7.46131777169479	5.21663391068306	0.00159524308189036	0.0230570711559692	-1.47376221298027	0
491486	1.86699844257649	-1.0528729499985	4.38095910410457	0.0039420598101361	0.0375788593145638	-1.47420995414035	1
540379	0.676599736796254	3.17158045431352	4.79734321650961	0.00248111302089717	0.0293732432615274	-1.47627521555319	0
500191	1.80542941211747	3.26177533720992	4.80415669271423	0.00246289388503548	0.0291818092434902	-1.48004677256666	1
438775	-1.18239741341582	3.57226182135486	-4.81380154708794	0.00243735928194604	0.0290289401752604	-1.48223030420869	-1
493741	-0.76779883731604	5.96797344510342	-5.12928591447437	0.00174557135657638	0.0241768553498456	-1.48308458725396	0
438732	0.50836629822844	8.13767335830323	5.25217248054989	0.00153829299889653	0.0225626868077079	-1.48324546298553	0
465774	3.83272634793704	-0.405462261836947	4.41766286283567	0.00378058551960809	0.0369041116999715	-1.48420885757338	1
258718	1.04792079661206	1.90339640788739	4.60071088770363	0.00307786806224583	0.0331352973526469	-1.48643648246111	1
277496	-0.837526956109111	4.57700417556925	-4.9823053310313	0.00203586402538256	0.0262158910031631	-1.48838822007134	0
481141	1.14992799721721	2.67384001014361	4.72403901537924	0.00268697082303823	0.0307005868780072	-1.48893912085412	1
496322	-0.804557796417584	4.90798902324206	-5.0021471810926	0.00199367996235526	0.0258852619155164	-1.48938778658613	0
472886	-0.908918628383479	4.32059345341282	-4.96588542543804	0.00207153120698656	0.0265551282177341	-1.49142047172151	0
367214	0.52542310889537	4.72230844534602	5.01115076805634	0.00197486249025989	0.0258281973282115	-1.49225498114105	0
357988	1.07758576258762	4.56349784424986	4.99252183404774	0.00201401980909193	0.0259803283110313	-1.49263937079411	1
446722	1.18688649114219	1.32456007605286	4.50934524060558	0.00340849214079221	0.0351511550102554	-1.49560346715041	1
487037	-2.48713337698859	-0.497478982129211	-4.38197581696644	0.00393748480183499	0.0375788593145638	-1.49593794882022	-1
431411	-0.430999623921391	7.38111698431263	-5.19789249782993	0.00162622865245122	0.0233240165843003	-1.49679250516684	0
446208	3.91350785584186	-0.748949516902697	4.37839403958633	0.00395362841783169	0.0376639303857919	-1.49753427435309	1
445317	2.33449314024111	3.33188165241711	4.8074081286722	0.00245425243550332	0.0291303564802425	-1.50028752858628	1
410912	0.70340259707226	4.64083108491775	5.00475542613244	0.0019882081118138	0.0258830529510531	-1.501801170231	0
356471	0.47860397592896903	6.1622398897521	5.13497250843049	0.00173531382616619	0.0241586896503019	-1.50253962001517	0
494578	0.934426298642875	7.53870147503944	5.19851162471138	0.001625194288432	0.0233240165843003	-1.50327617692913	0
355819	1.57409629916732	3.78316913895186	4.88130336169361	0.00226673099143499	0.0279746817851102	-1.50353089940264	1
495041	1.28150780274964	1.31520492281411	4.46998070687472	0.00356300578751243	0.0359888854083348	-1.50394440220377	1
443589	-0.500352430048618	7.94279622352137	-5.21610055549587	0.00159611565503975	0.0230570711559692	-1.50445542620797	0
369589	1.24782265569409	3.1481435667906	4.80689640595412	0.00245561020375061	0.0291303564802425	-1.5044804510644	1
398576	0.508975301744909	4.78568662900097	4.99411427813933	0.00201063870917058	0.0259803283110313	-1.50463563271034	0
487439	-0.876472142637781	5.15845542602699	-5.03716230035546	0.00192160900844862	0.025363814178244	-1.51028716566787	0
497058	-2.56563766227799	-0.938657673612344	-4.34709644763403	0.00409786833594596	0.0385226672214801	-1.51073717022132	-1
135811	0.661425063438026	5.31491471730173	5.07876691703602	0.00183975051004993	0.024765337206173	-1.51283798713548	0
448171	1.7363680757869	2.58294123546828	4.68407675669462	0.00280720008785667	0.0314062401031066	-1.51462220434693	1
422402	1.20801367094638	8.87757654928733	5.2541502781000204	0.00153519145642833	0.0225404089922189	-1.51505231163576	1
278764	-1.70248957370993	1.77665724401175	-4.45404562797978	0.00362776188100067	0.0362827139811879	-1.51854071884341	-1
382303	1.33770637224168	3.55627213993889	4.81920556553186	0.00242318191229277	0.0290008040293056	-1.52090452998538	1
539376	2.41400208195689	1.44553523924849	4.47531017462364	0.0035416365442252	0.035874813415971	-1.52409883183701	1
495146	1.61182239751864	5.88562592221827	5.07917435149096	0.0018389684769418	0.024765337206173	-1.52491858260879	1
378925	2.38195379357703	-3.12908757648716	4.32557709105955	0.00420043905338902	0.0391253453226727	-1.52920911216604	1
462946	0.573684615390603	6.17436765125421	5.10949518368064	0.00178180496009909	0.0243302648530501	-1.52939334165495	0
376881	1.35928266558624	-0.0995898137000025	4.34171348363848	0.0041232620049418	0.038633879917356	-1.5319268539971	1
355291	-0.683340334156688	3.42135120526629	-4.75249141365218	0.00260488052311196	0.0302928739060071	-1.53381604653509	0
523533	1.37661426494904	1.31798162014058	4.41905763038297	0.00377459636692024	0.0369041116999715	-1.53437311037389	1
437911	0.835412599591648	3.77336238052611	4.85774595226973	0.00232470952171716	0.0283463296303903	-1.53505409557961	0
367905	0.862518457294397	5.51985693837735	5.0486000082761	0.00189870444290224	0.0252251386901248	-1.53909631294966	0
437935	-1.33207720010635	4.18448484126423	-4.86063028937714	0.00231752219854859	0.0283314602160764	-1.54042292064529	-1
466786	-0.716156062470636	3.827098083651	-4.83003421897316	0.00239505020560921	0.0287365669993987	-1.54064917621569	0
339618	0.915878079301726	6.47313778027973	5.12766828655306	0.00174850168588267	0.0241768553498456	-1.54481569786572	0
443505	-1.47400794470324	5.10886541971763	-4.96216362473024	0.00207971280346636	0.0266360339451151	-1.54497323644343	-1
468958	-0.844705686810699	6.70122565583844	-5.1161136945838	0.00176959430987521	0.0242799250108312	-1.54499516213433	0
436995	0.557682456633668	6.54045150941879	5.1175509194685	0.00176695518330034	0.0242670932695886	-1.54712911501617	0
23471	-0.535833136279219	8.46658847370248	-5.21331521065214	0.00160068123248422	0.023097165261439	-1.54743467458483	0
410826	2.0141573537634	-3.18038662324211	4.30235654637217	0.00431433310428819	0.0397700531205647	-1.55379177570894	1
90982	1.0875481594265901	3.89186500643343	4.87998831022153	0.00226992449217901	0.0279898394957692	-1.55461591654669	1
544163	-1.04855577233561	5.61535805623071	-5.03464692501629	0.0019266876874655	0.0254073018934108	-1.55704634294683	-1
57751	-0.586656723071131	8.16504047765338	-5.17460367438281	0.00166567987379553	0.0235844859268174	-1.56425243913044	0
477029	1.03959107341005	3.90221434199824	4.83716923810637	0.00237671416504194	0.0286078768910751	-1.56489284499856	1
388652	-0.680939988680172	6.78427832419696	-5.10245397704361	0.00179489950126188	0.0244154333304409	-1.56664126911039	0
391655	-0.693715748386282	8.78839555651541	-5.20764706409148	0.00161001756937175	0.0231849041688498	-1.56885740401277	0
542171	-0.512323525020365	10.101413910646	-5.27122364772147	0.00150870798637611	0.0223830896055214	-1.57028566771912	0
476590	0.741023529116603	5.92905406649904	5.07419946081593	0.00184854293902581	0.0248561085515353	-1.57083167620893	0
415536	-0.737181239837851	5.05146056695887	-4.96770568094843	0.00206754291223701	0.0265278794198915	-1.57103528351108	0
380641	1.78995826766192	-3.77165704302444	4.28135696472148	0.00442029617884749	0.0402301422997373	-1.57548569105525	1
456568	1.78995826766192	-3.77165704302444	4.28135696472148	0.00442029617884749	0.0402301422997373	-1.57548569105525	1
493842	1.51488025891925	2.15192747208859	4.53032544239746	0.00332920398418603	0.0346597391394572	-1.57631523426228	1
559348	2.59821572868346	9.75805930013274	5.24750918403083	0.00154563383800818	0.0226470340750129	-1.57705346571858	1
458993	-2.52155774800584	-2.16536183385376	-4.27648322663152	0.00444530045407553	0.0404020223783942	-1.58156886126328	-1
466082	0.908961021756831	2.85643265807957	4.66623104321156	0.00286282384929503	0.0317196891965206	-1.58417933487288	0
496868	-0.923822528827988	4.4378453375452	-4.85782364525571	0.00232451559574741	0.0283463296303903	-1.58646776015613	0
448137	0.747069530253122	6.05567980356335	5.06238352368479	0.00187150862756403	0.0250037766170421	-1.58678426118757	0
361480	-2.10219799626325	0.0159437172090237	-4.29109477628348	0.00437080405182977	0.040083059437321	-1.59057599299802	-1
496199	-1.0825845740477	7.493637438679	-5.11859001287387	0.00176504988675573	0.0242643247945706	-1.59134274847132	-1
431083	1.26017498368955	2.43487521739529	4.5683343796811	0.00319074825922469	0.0337236914494327	-1.59137508759067	1
479915	-2.11816005946869	-1.94518864843545	-4.2681561048872	0.00448838654805687	0.0405864134713816	-1.59184052782193	-1
494817	-0.83050251707174	4.65546647600659	-4.9085077000545	0.00220178410005811	0.027610905573441	-1.59243131386598	0
364901	1.4984018502087	6.04085234433899	5.04624483359315	0.00190339561696144	0.0252638959708899	-1.59277922520929	1
375213	2.67522330962981	-1.99784767160509	4.2723655664228	0.00446654827935638	0.0404917763173733	-1.59449444435756	1
503649	-0.739367871429532	6.67983809334919	-5.06907675490087	0.00185846043576556	0.0249229694220086	-1.5976705374045	0
502701	-0.494434408317999	5.6143474667323	-4.99234257431743	0.00201440081531591	0.0259803283110313	-1.59929338378998	0
538053	-0.569193473590055	4.62078204929556	-4.88255036595794	0.00226370738923042	0.0279615963897829	-1.59938457905216	0
473906	1.19751125489882	1.11319914024282	4.39903795729894	0.00386158385969532	0.0372606214971414	-1.60183570966432	1
370786	2.21229444046715	0.148142296411695	4.29159831293069	0.00436826164349269	0.040083059437321	-1.60446116480899	1
545078	-1.03561647515933	3.77106211630526	-4.72708390615841	0.00267804890782507	0.0307005868780072	-1.60908491110976	-1
437019	-0.605791666234453	7.13513760481988	-5.08437937215991	0.00182901070456412	0.0246907776818979	-1.61142573993394	0
456054	1.22259060304152	10.3815667497115	5.25532887251041	0.00153334655476034	0.0225404089922189	-1.61263423325991	1
366544	0.948584835612286	6.04831007152467	5.03007476673959	0.00193595776380375	0.0254823571830804	-1.61540775695371	0
531259	1.00288733356521	1.18303915460218	4.37450175614508	0.00397125512308769	0.0377522348701226	-1.61591798765224	1
360203	1.42933148382139	0.766524899703551	4.30771919027651	0.00428772817661417	0.0396017021344611	-1.61763428670258	1
474296	0.655377111008246	4.49475407714915	4.90665597363207	0.0022061380740121	0.027610905573441	-1.62140366846951	0
444584	-0.56188857207801	4.7864526008598	-4.90331307325237	0.00221402271919115	0.027610905573441	-1.62399175084792	0
358584	0.868353080174412	6.41738352206028	5.03336927528187	0.00192927310195432	0.0254178607937404	-1.63006071860789	0
469050	2.44892232048708	-2.83638640589764	4.23002798698144	0.00469168558635343	0.0415282698078592	-1.63109816238616	1
26826	1.14958841310673	1.51990132257807	4.39254306861495	0.00389028265231252	0.0374108072479642	-1.63241372871731	1
438561	-0.77997337889288	7.88298392166103	-5.09698997894511	0.00180513543268241	0.0245078539869045	-1.63359625425973	0
356598	1.34728693254593	1.47749614780592	4.42007491538851	0.00377023479521623	0.0369041116999715	-1.63531635701362	1
448012	2.71212828338961	-3.13459538321912	4.22686139564559	0.00470902446648106	0.0415990141459074	-1.63637853833443	1
448191	0.56754908296662	6.28772330320402	5.0227410718305	0.00195093163854975	0.0255848696097841	-1.64050420455809	0
374046	-0.635737000914146	6.29669544959482	-4.99495522964502	0.0020088557596443	0.0259803283110313	-1.65199533791093	0
434386	3.47197430969571	-1.87221082595088	4.21511221205709	0.00477398244570883	0.0419438975890099	-1.65204391746666	1
469600	-0.66196369871036	4.2400387994852	-4.81426280562251	0.00243614555695225	0.0290289401752604	-1.6565464806475	0
491646	1.26123917943736	2.58988513952651	4.51617061135145	0.00338246891323531	0.0350241354430115	-1.66588226701653	1
264920	-0.538057247464258	7.21228024802149	-5.04495901511043	0.00190596227694782	0.0252700543042321	-1.66756337806962	0
343073	3.78274522552599	-2.31255535758078	4.20363789913241	0.00483838222827355	0.0422490740006572	-1.6691831608976	1
32214	1.65668011310251	-0.521977513587191	4.21679022985081	0.00476464454932845	0.0419394732209739	-1.67120147107658	1
47183	-0.617363348064808	9.0380146893927	-5.13164431155106	0.00174130901010815	0.0241712699044447	-1.67378706470307	0
444805	0.901334964726068	3.99303907084285	4.74028669894269	0.00263974459464211	0.0304822481117493	-1.67434367036197	0
469456	-1.36343363559797	1.22686445427143	-4.26679286395383	0.00449548432073947	0.0406090859776141	-1.67478789904425	-1
267460	-1.32683613628795	4.16879405948043	-4.71417479021393	0.00271610339090271	0.0307602919689026	-1.67572612083779	-1
90622	0.469903333950948	6.76487790340084	5.01652445060205	0.00196372655333716	0.0257289729279005	-1.67605341854432	0
400509	-0.475742912150519	8.29442621528364	-5.08501367653993	0.0018278013571156	0.0246907776818979	-1.68021196551287	0
453889	0.414650823389646	9.27642401650273	5.1293427766685	0.00174546845130738	0.0241768553498456	-1.68375512465614	0
477317	1.23754042262171	3.81405543167849	4.78140198926392	0.00252433215055744	0.0297365909745567	-1.68790562166758	1
366923	-2.89640381281178	-1.25644625452129	-4.18212697639941	0.00496172718876376	0.0428272234074991	-1.68855486681744	-1
540718	-0.891134790897407	4.00148804006115	-4.70403798399241	0.00274640959956699	0.0309694105439692	-1.69135513755072	0
479543	0.5690072270275	5.72825314519925	4.93542352381553	0.00213957253059174	0.0270843444089795	-1.69155685102106	0
414607	-1.76290425334601	2.26057981200605	-4.50155099792667	0.00343848289379628	0.0353070464120019	-1.69588530031344	-1
378581	1.79685045858969	-3.6287999001673	4.168786628774	0.00503997243873061	0.0431106831666074	-1.69607075681068	1
546598	2.57086736924004	-0.709486514683899	4.19822134793582	0.0048691172916874	0.0423357560855995	-1.69664298132461	1
431049	-2.8786728367422	-1.31775953084576	-4.17186591787394	0.00502179068305657	0.0430326972972874	-1.69977829302809	-1
445845	-0.961229861724671	7.02789386350304	-4.99700080669698	0.0020045262174074	0.025953147625742	-1.7023779728604	0
462849	-0.924032997415733	3.88501920202692	-4.68266468253244	0.00281155711305151	0.031430295450612	-1.7051485426884	0
364865	1.13247514628595	3.34417608328982	4.5992886453881	0.0030827319893454	0.0331352973526469	-1.70518108473077	1
426937	-0.354787887650751	10.0834965731168	-5.15020671975335	0.00170816648457042	0.0239512433674507	-1.70536114163336	0
534746	3.55462634638251	-1.83270409674759	4.16601822233944	0.00505638092920571	0.0431991464869512	-1.70652168437926	1
383278	1.74388444086916	-3.57514107456832	4.15712845854611	0.00510947296981154	0.0433149488309857	-1.70911984930292	1
503503	1.54503896547181	-3.69803669944237	4.15460881122	0.00512463321570957	0.0434103937565672	-1.71125343110333	1
522447	1.89050944192216	1.93615000895835	4.3818416303755	0.00393808827642772	0.0375788593145638	-1.71204341688632	1
410934	0.698783577195247	3.06479934399617	4.59945321321474	0.00308216874480189	0.0331352973526469	-1.71388838453516	0
498185	-0.84209320912094	5.12639293936251	-4.8489616418574	0.00234675299714221	0.0284688723895224	-1.7153617400181	0
177168	-1.15516060786047	2.72875854986609	-4.42508649384486	0.00374882963203593	0.0368976030542196	-1.71666041415786	-1
469225	1.70407829037682	-3.79917776844479	4.14875287240468	0.00516006036089975	0.0435622878837785	-1.71762023186929	1
444878	-0.599119370110215	5.01601228701611	-4.83740828378386	0.00237610257820759	0.0286078768910751	-1.71816445904807	0
504208	3.12843602949262	-2.77756329642813	4.15064953878296	0.00514855629644476	0.0434909482645115	-1.71876694541628	1
370741	-0.649507089703238	6.53058496280148	-4.9551989386017	0.00209512078370055	0.0267851976673817	-1.72164239675604	0
546331	1.44000804265529	2.09354277592565	4.44938967825963	0.00364692931963122	0.0363806305436634	-1.7223816250501	1
358177	-0.844026807852156	6.1875361265383	-4.92862366773443	0.00215510107838361	0.0271859606362616	-1.72423852279228	0
359157	-0.951876691006253	7.27628724730282	-4.99170970981416	0.0020157465793912	0.0259803283110313	-1.72564735402291	0
493680	-0.699525394079295	4.09621352669705	-4.71368456148169	0.00271756039977823	0.0307602919689026	-1.72678778502332	0
369655	-0.889220328965123	4.73059140304633	-4.8134551163377	0.00243827130209419	0.0290289401752604	-1.73004784292922	0
442491	0.802478567503138	6.13463131073505	4.92751941410895	0.00215763472665835	0.0271938352009453	-1.73319279952503	0
543822	1.90727840761096	2.58447497428709	4.41790764541103	0.00377953365415789	0.0369041116999715	-1.73408819094013	1
494535	0.467011062018988	5.37266756438736	4.87742941274346	0.00227615304070925	0.0280423629807795	-1.73682737101127	0
370077	0.819472563288484	3.73533652058393	4.69734120017261	0.00276663852060275	0.0311481943165411	-1.7373253471324	0
39451	-0.883114399770602	6.2689157372116	-4.91766040894195	0.00218040430736707	0.0274080477895161	-1.7388353067867801	0
479897	-0.367252333970482	10.106248372031	-5.12405673253497	0.00175506397998701	0.0241971163629962	-1.74010546262916	0
83975	-0.585549112001751	5.53506683795969	-4.87135120178916	0.0022910247977551	0.028128254456576	-1.74109940413136	0
504346	2.15318044903966	-0.394564186711541	4.16030582893442	0.00509042619167507	0.0432424216761651	-1.74330915988431	1
488448	1.27241466319281	3.7071064922843	4.71405551358985	0.00271645781251789	0.0307602919689026	-1.74469563579649	1
448623	-0.686401579814901	3.78920990689895	-4.63547825312036	0.00296159276148422	0.0325204349337381	-1.74534825260578	0
464190	0.88200070599708	5.60348438736155	4.9048270658813	0.00221044787224873	0.027610905573441	-1.74667084156384	0
493959	-0.561320040817324	4.76057313730715	-4.76957871777642	0.00255693137010987	0.0299965540140896	-1.74933905465923	0
503067	1.61556112199413	-3.71841000435877	4.11734043513313	0.00535479440427387	0.0445201295421299	-1.7516341229991	1
240454	-1.53920145033608	4.73356976753865	-4.72341392014811	0.002688806542252	0.0307005868780072	-1.75669093827933	-1
470919	-0.604385881213741	8.78902771465821	-5.04394518924362	0.0019079887449159	0.0252700543042321	-1.75711627563374	0
472299	-0.700277301442899	6.20679247892527	-4.90008594998276	0.00222166427255925	0.0276340109779815	-1.75777241599578	0
373585	-1.13636763861456	3.26996181125733	-4.53813975250032	0.00330019994044389	0.0344647442778093	-1.76010037765549	-1
462286	-1.07418183873487	5.75917363120689	-4.86107708219681	0.002316411088696	0.0283314602160764	-1.76212417183436	-1
503155	1.18766953388177	5.639532446953	4.88294541997105	0.00226275044778817	0.0279615963897829	-1.76282642311551	1
141809	1.67753532929468	-0.639074471690811	4.1190719879803	0.00534385041962783	0.0444550921006656	-1.76470189475017	1
462184	-0.568048792871052	3.88549728690321	-4.65783172008886	0.00288942950984103	0.0319001977357797	-1.7653877182316	0
265056	-0.483472692220596	10.1059451304418	-5.09429503396714	0.00181020812296538	0.0245329348551767	-1.76846091594712	0
414375	-0.457128300842736	5.49799141044767	-4.83978801550606	0.00237002375407759	0.0286049816148924	-1.76886316262281	0
439073	-0.549502613465879	5.9055616276084	-4.87383815376215	0.002284926767139	0.0281007607381735	-1.77034210242749	0
527228	-1.03646420484808	3.57772583658813	-4.54921577910645	0.00325957139618613	0.0341595407097004	-1.77052113494609	-1
509090	0.987689024834611	2.73320139921576	4.45625718992354	0.00361869675786131	0.0362429530418149	-1.77107222837498	0
498913	1.02218938419273	2.51483308554138	4.46047334425948	0.00360148473400718	0.0361498186180473	-1.7712396480992	1
498122	-0.606289213884031	4.97057520128907	-4.78823607201339	0.00250570151225032	0.0295415570674412	-1.77201817981578	0
492116	2.05835136557996	-3.40978492840806	4.09826619365	0.0054770076581519	0.0451409392751154	-1.77371158927583	1
437363	0.797364142005381	6.67811106471219	4.93290407819396	0.0021453114020251	0.0271104924468868	-1.7740483562399	0
413057	-0.4455983806977	7.06045960252989	-4.94362203096173	0.00212101656197681	0.0269709981032801	-1.77517163481225	0
416205	-0.624936741906035	5.67729764864999	-4.85077460984183	0.00234218439694575	0.0284688723895224	-1.77814446612349	0
116146	-0.670858387395207	7.29506455423333	-4.94796203938553	0.00211126678580415	0.0268998045631799	-1.77950998753168	0
379694	1.42599313853614	-3.87693784219105	4.09132770110284	0.00552222817001719	0.0452259935018236	-1.77971550930924	1
458752	-0.81919776867646	6.43199631034133	-4.90320311504459	0.0022142826054339	0.027610905573441	-1.78082148661836	0
197209	-0.562271773010566	5.50890212154464	-4.84076007169832	0.00236754573190336	0.0285993098505238	-1.78100266070284	0
370793	2.86865350380071	-2.86218244098933	4.09427973417493	0.00550293841384142	0.0452259935018236	-1.78204995381914	1
545799	1.48135219911534	-3.86203260507465	4.08702403371943	0.00555048436735545	0.0453008586589549	-1.78450775133792	1
450279	1.43293573783145	2.10214491112182	4.36888850821745	0.00399682968372723	0.0378476385343372	-1.78617516720217	1
450617	0.568657170996615	4.71782279023905	4.76371847701383	0.00257326374807124	0.0300890166666917	-1.78854180673867	0
504102	-1.69728444116015	2.11197006465777	-4.25340801403382	0.00456583935879649	0.0409230233782124	-1.79063123962271	-1
370048	1.41797509224152	1.93239064343514	4.32958312131398	0.00418113019062147	0.0389965004419325	-1.79179466718027	1
278642	1.26058393174295	2.90070011102738	4.53797887459413	0.00330079421393989	0.0344647442778093	-1.79295417993609	1
367284	0.596752602307058	4.45219076259613	4.74854789200975	0.00261608894503007	0.0303406667386956	-1.79838757937843	0
456145	0.653334119910046	3.61678325955618	4.60452911980333	0.00306485242877985	0.0331352973526469	-1.79862848799481	0
439672	-0.655790616303651	4.2288170902575	-4.65252970169683	0.00290636641122152	0.0320260245605196	-1.79865392453571	0
411452	1.13609115571106	4.52270518490694	4.73914799945271	0.00264302395218399	0.0304822481117493	-1.80002042164753	1
478792	1.89031950313498	0.16489045909249	4.13399982091809	0.00525052301435858	0.0439639096315727	-1.80341441101409	1
422812	-0.694521647194881	4.89345183160037	-4.75224227776375	0.00260558703376342	0.0302928739060071	-1.8058037257406	0
462139	1.42592892146632	2.97609926295645	4.47066074268117	0.00356027110551292	0.0359888854083348	-1.80587862508275	1
453112	-0.504790773371976	6.6779865238128	-4.89381610623307	0.00223659540844351	0.0277228823386009	-1.80781492218	0
362437	-1.65197746155615	1.65218772349338	-4.24528676434182	0.00460912304625057	0.0410783043959328	-1.80916868537208	-1
469156	2.53623151790761	-1.53832824957125	4.07408411936162	0.00563641187570941	0.0456619897234661	-1.8101542496687	1
544595	-0.808128857522195	4.58883705138082	-4.71840333941964	0.00270357193124255	0.0307602919689026	-1.81248206682789	0
492532	-0.577653202811776	6.42659033457134	-4.8730683593215	0.00228681236452346	0.0281007607381735	-1.81331414283004	0
361902	1.93965094109718	2.14286562465768	4.32067772072204	0.00422418871948394	0.0391926996695439	-1.81564528034307	1
471828	-0.802089445065205	3.61210802271266	-4.55665400659401	0.00323260024289475	0.0340019886700938	-1.8165894032012	0
446625	-0.789316744589438	4.06678724363723	-4.67449031186737	0.00283692860043477	0.0315406222696268	-1.81702981445372	0
462447	1.59145371407569	-3.49597261477893	4.05466638964936	0.00576813215266212	0.0460738856523914	-1.82023120997502	1
471179	-0.761251811763124	6.02675557775707	-4.84438612755195	0.00235832755625401	0.0285121401155939	-1.82316984119671	0
500507	-2.88831829292672	1.31073570808657	-4.20207630949319	0.00484722098613469	0.0422982613520722	-1.8232796278628	-1
501273	0.853612304214274	1.90173388727265	4.29442263247862	0.00435403179930989	0.0399807355807682	-1.82631056810472	0
69353	2.24626963560376	-1.29571991159754	4.07351211884368	0.00564024409767433	0.0456670588056156	-1.8274963203172	1
417654	-0.658576998082784	5.55249582921336	-4.80655897553111	0.0024565059775854	0.0291303564802425	-1.82861299711115	0
482047	3.60976914123583	-2.47669379091727	4.05273143100416	0.00578144354865996	0.0461284700392242	-1.83020083590282	1
366897	1.21293843206938	2.47747280714669	4.34339644795189	0.00411530400282905	0.0386101183190325	-1.83133915120098	1
470815	1.98010069815291	-3.63178930571795	4.04342444215324	0.00584594712919433	0.0464439881031505	-1.83397034850839	1
409510	1.01584465051147	1.3246455303348	4.21593364420676	0.00476940877314869	0.0419411494580606	-1.83524189924984	1
221112	-2.29765097356324	-2.71469365846185	-4.04022143827331	0.00586832995231732	0.0465608663960464	-1.8387730541889	-1
441808	-0.400892266325334	9.40358116479513	-4.99958555995125	0.00199907045790102	0.0259060613843733	-1.84103668747111	0
442000	-0.911247078908547	5.47451674727575	-4.79232852562966	0.00249461865009963	0.0294881850247831	-1.84141435296617	0
546355	-0.59166280131298	9.4969545145653	-5.00207559398151	0.00199383038346591	0.0258852619155164	-1.84870678770367	0
498324	-0.666139829496063	5.24553148829124	-4.74176427334877	0.00263549609108736	0.0304822481117493	-1.85179741750727	0
378750	-0.720711592491523	6.39446360256312	-4.83574612304327	0.00238035878839066	0.0286078768910751	-1.85274513989514	0
380976	1.06600044226116	0.612726996937229	4.11917123203884	0.00534322391597388	0.0444550921006656	-1.85537024357233	1
449916	0.576626802647578	7.06623093798043	4.87528829707697	0.0022813793990185	0.0280824592919805	-1.85646896893269	0
495215	0.633143602313231	3.93817985790695	4.62977325192682	0.0029803311967333	0.0326758097797349	-1.85753389762068	0
465458	1.78096264171734	0.762974077418864	4.1058267990178	0.00542819912716915	0.0449467511448506	-1.85859680841734	1
494154	0.534376390812096	4.84067555942555	4.71449712217315	0.00271514586420128	0.0307602919689026	-1.86225958682008	0
355751	-0.95160794377868	4.80156640197695	-4.68987102051179	0.00278940047780697	0.0312562089731918	-1.86357104498697	0
220737	-1.14616555420027	5.08160330338739	-4.71622006426221	0.00271003405206435	0.0307602919689026	-1.86412894480759	-1
481635	1.4285953772723	4.20013743424981	4.55273019336605	0.00324679688986168	0.0340649912322295	-1.86701893149198	1
410143	1.16567028251451	3.43543291024266	4.51041388380866	0.00340440299800952	0.0351344257229359	-1.86957129593415	1
371670	1.83257375431398	3.26192425791026	4.46917992967817	0.00356622901909277	0.0359950869269525	-1.87084335359496	1
499565	0.768588424048332	5.02475634363662	4.71246078869488	0.00272120139179663	0.0307602919689026	-1.87300734856662	0
365535	0.615040823532364	4.77972593299922	4.71323128477408	0.00271890836146947	0.0307602919689026	-1.87418615290347	0
429344	-2.96886787084398	-2.3214212101711	-4.00779410711068	0.00610035193246801	0.0475020296458225	-1.87541873654449	-1
500670	0.666798336125363	3.74494381749947	4.56755990906788	0.0031935044653376	0.0337236914494327	-1.87584991784921	0
62000	0.623803034252436	6.72332066008079	4.83498296607714	0.00238231582592438	0.0286078768910751	-1.88019019471509	0
448019	1.22130254416836	1.25707001763449	4.16513567211218	0.005061624300246	0.043218017556417	-1.88064935636009	1
361136	2.22516151922168	4.52502790608117	4.62706356757952	0.00298927769916456	0.0327167701981853	-1.88167142358949	1
391352	2.7836987791287102	-0.820254342941022	4.03394122426965	0.00591249231904876	0.0467809531154958	-1.88574429718037	1
462583	2.23624267993071	2.19377645902839	4.32415383994048	0.00420732291324241	0.0391564684177813	-1.88584228213239	1
378253	1.31828195919155	2.91128695793356	4.3874906852913	0.00391277173919812	0.037507178212772	-1.88707653698625	1
379697	0.621446401348918	6.2914262115128	4.81377520137155	0.00243742862675299	0.0290289401752604	-1.88733379199271	0
491291	0.70158697933349	5.64915475951845	4.75652372377005	0.00259347528352427	0.0302123005897873	-1.8890045493188	0
469019	2.74676225364362	-2.42647539704639	3.99434062176806	0.00619957626635243	0.0479270755501486	-1.89318423671129	1
407528	0.553917897316622	5.55046826400291	4.7563265681986	0.00259403162948086	0.0302123005897873	-1.89410343093073	0
91051	1.88946204999207	1.92285003486914	4.2839921843694	0.00440684156031968	0.0402301422997373	-1.89765654104415	1
354594	3.20541634197585	-0.204205945565561	4.03862860111919	0.00587949610706098	0.0465975423242974	-1.89769022711258	1
415651	0.752964172974606	5.68917621959988	4.75619110685492	0.00259441396020993	0.0302123005897873	-1.90207098868141	0
431551	1.16468954250881	3.64065767130583	4.55235515986632	0.00324815742826623	0.0340649912322295	-1.90222879349086	1
104956	0.791433371882048	5.31716945632351	4.72357111591805	0.00268834477290475	0.0307005868780072	-1.90264238757126	0
397497	0.890246218479154	2.82019265274847	4.41262586342355	0.00380230277474083	0.0369832192652089	-1.9084969776848	0
464232	-1.03143443470609	2.43059689818615	-4.25077464361036	0.00457982472000799	0.0409710198884131	-1.90929086262004	-1
445095	-0.842196925083861	5.80754391926774	-4.74077838593968	0.00263832998557199	0.0304822481117493	-1.91033175071779	0
360199	-0.861418380994379	3.58966056102812	-4.49431400246737	0.00346659316760182	0.0354678303828916	-1.91068953565136	0
463818	-0.708617428731774	3.73380037450836	-4.49630428013647	0.00345883697370479	0.0354393929348946	-1.91313711812549	0
167677	0.986056418281474	3.0908216599151	4.40607023715333	0.00383077604809313	0.0371348668873091	-1.91330048647315	0
446254	1.00026772786128	1.94871948659106	4.247692450826	0.0045962541746516	0.041058169550875503	-1.91387807128036	1
458586	-0.72760368594024	6.15641712497187	-4.77317735870012	0.00254695954609404	0.029952696521059	-1.91443698086892	0
462451	0.690926232012537	6.79636722863103	4.81602476698074	0.00243151547669399	0.0290289401752604	-1.91581010892767	0
546731	-0.615389258190637	8.74428994693067	-4.90171815849112	0.0022177956523738	0.027610905573441	-1.91951364509045	0
514610	1.12911377751719	3.58968894863181	4.52629238724176	0.00334428450057201	0.0347659123044866	-1.91999309952502	1
361238	-0.466576269701872	5.5489931265188	-4.72970044630152	0.00267040858594436	0.0306956893309278	-1.9209745647608	0
368125	-2.34838191200167	-1.86213365431812	-3.96674232349647	0.00640875596259664	0.048835474809685	-1.9209780683722	-1
387077	0.435795475021464	6.52421399908702	4.79095726155215	0.00249832607407428	0.0295034493755937	-1.92209278385636	0
374394	0.496248049557094	4.94296181360246	4.69156435437917	0.00278422252027591	0.0312562089731918	-1.92244174280275	0
437202	0.920550564306027	4.39383322666749	4.59940040281634	0.00308234947944598	0.0331352973526469	-1.9258194878819	0
459772	-0.508297363777154	5.48731089569421	-4.72533074518023	0.00268318183649575	0.0307005868780072	-1.92617088614355	0
432263	1.82200875861301	3.27056193824111	4.43136627879684	0.00372219865121072	0.0367116185315041	-1.92901753330155	1
440561	1.87431232259316	2.02147775663458	4.16081024197071	0.00508740973189542	0.0432424216761651	-1.9292845550071	1
480417	-1.2205271355193	8.09001381957348	-4.85794771893273	0.00232420593860895	0.0283463296303903	-1.92977814650025	-1
438777	-0.495976451025926	6.22708661371876	-4.76211387354138	0.00257775608718336	0.0301168188627279	-1.93070127679106	0
498956	-1.37531726588078	2.82602744929258	-4.31096840933274	0.00427169706356083	0.0395048763501515	-1.93442464452384	-1
374638	1.01517493687543	3.1498971576002	4.41621064325208	0.00378683262293241	0.0369218805992652	-1.93447099073873	1
56261	-0.763639634298452	6.2675993160371	-4.75767357221844	0.00259023322844235	0.0302123005897873	-1.9351696695505	0
448345	-0.899003303671776	3.57253027350207	-4.44001857654495	0.00368585105063793	0.0365811084760874	-1.93550475326674	0
447287	2.19364564260281	-2.90354052916004	3.95658659885928	0.00648768400640022	0.0491738135280213	-1.93714736688392	1
29031	-0.594394872196746	5.73753423636478	-4.7213623385528	0.00269484129465213	0.0307285265960254	-1.93927731800742	0
372401	0.891601031953319	4.47192490192694	4.60329906963548	0.00306903871359316	0.0331352973526469	-1.93946523825606	0
439278	1.40036274601203	6.41254533808186	4.77244453190238	0.00254898667206316	0.029952696521059	-1.93987393638222	1
429038	1.72346445267128	1.87081581832611	4.1967902723513	0.00487727376983371	0.0423808011165172	-1.94129655297217	1
471426	0.74967063588026	5.59056640413098	4.71239906078856	0.00272138519033965	0.0307602919689026	-1.94650742811144	0
470434	2.81889459944524	-2.43900522326993	3.94753315554584	0.00655895137714812	0.0495032249673257	-1.94677327775926	1
546693	-0.626432688097142	3.31767065210802	-4.4452134381254496	0.00366421796307395	0.0364640438389195	-1.94690649550975	0
283446	-0.510720046779462	5.55240482580496	-4.6991097502429104	0.00276128013099238	0.0311124617291087	-1.94805740361472	0
370928	1.87252566318849	-3.01671833058145	3.94110250523951	0.00661009766441625	0.0497837181050324	-1.9494208941662	1
501094	0.769293412169059	6.03121428346812	4.73831732862668	0.00264541908904102	0.0304822481117493	-1.9506521810051	0
437818	1.17619815023336	3.5601305369456	4.45008546492222	0.00364405777174466	0.0363806305436634	-1.95275330764101	1
433601	2.76147998345328	-2.51461681137846	3.94384606599538	0.00658822302901657	0.049671504700505	-1.9529768755048	1
559312	-1.12152785919196	3.3283174183501	-4.3814495553866	0.00393985213724703	0.0375788593145638	-1.95381891313512	-1
450567	0.801161267343745	5.18257666099612	4.69366850383999	0.00277780332127771	0.0312245263627759	-1.9542478029786	0
468406	1.27416781977451	1.68203740779195	4.10325384848282	0.00544475486085598	0.0449675311205165	-1.95618697586614	1
382753	1.54175191547729	-3.79229736370624	3.93037549144604	0.00669639813721858	0.0501156606780174	-1.9583627619775	0
382134	1.09976374140727	5.20998563766916	4.66532098850942	0.00286569326512487	0.0317196891965206	-1.96487468927177	1
467776	0.494532075080957	4.79004267086941	4.63375388802782	0.00296724262874229	0.0325573725104373	-1.96916805345112	0
354745	0.729598244454932	3.12821272327072	4.39336633923634	0.00388663177791354	0.0374108072479642	-1.96919084156845	0
371696	1.10710552068442	2.06269212988999	4.18621059851783	0.00493804563535805	0.0427360602254899	-1.97286175990197	1
477325	0.617668675491163	4.81806997194752	4.62342772831466	0.0030013292446618	0.0328050123579995	-1.97295809006734	0
479113	2.33032456500667	-1.39466692961341	3.92894588828506	0.00670799316469294	0.0501497315756204	-1.97494679355164	0
232602	-0.631335233465821	5.52413036280161	-4.67161743806217	0.00284590609030936	0.0315911103181495	-1.97567036873637	0
380579	3.03243126748784	-0.927151469710837	3.93504362692952	0.00665869030498529	0.0499662465750647	-1.9759814268162	1
388528	2.46234616764532	-1.88070176676313	3.92279041744724	0.00675817192246927	0.0503549277618834	-1.97653276466461	0
505737	-0.828799828213858	5.42801732778714	-4.65227275129979	0.00290719003463831	0.0320260245605196	-1.98507808167971	0
373545	-0.886265988344022	4.28822221184541	-4.50498235698653	0.0034252435668092702	0.0352473402301283	-1.98785693383967	0
538658	-0.500402365171837	4.35727350212123	-4.53598685017569	0.00330816253666397	0.0345163742470097	-1.98801088149835	0
474470	2.50332921396444	0.217626398956745	3.9935563327871	0.00620541548339237	0.0479270755501486	-1.99069919250044	1
463268	0.891378222953002	5.07553260436612	4.64287955790989	0.00293747860019184	0.03230545963238	-1.99078246116349	0
441320	-0.703618691671446	6.39722479672404	-4.72292770228388	0.00269023538995597	0.0307005868780072	-1.99114291384307	0
496841	1.39546994091222	-0.0594488195778942	3.94053875016029	0.00661460245705997	0.0497913151128161	-1.99207336439043	1
477564	-0.524624417797925	5.0830772051867	-4.61997369623558	0.00301282846120641	0.0328305902137555	-1.99324677228438	0
413679	-0.80182651953532	6.40692081638354	-4.7176340140152	0.00270584703393206	0.0307602919689026	-1.9933312340241	0
464389	1.55549219468122	0.136933678620164	3.97231960270477	0.00636586232158579	0.0486387399055927	-1.99521611047191	1
546133	0.802055708680839	2.20242363286594	4.20584923076459	0.00482589645165727	0.0421659001622717	-1.99754013769457	0
511083	1.11608611552866	0.486496918915129	4.01148624166692	0.00607342912659735	0.0473960425320545	-1.99851038972964	1
454426	2.20574371032462	-3.40986726834914	3.896130274129	0.00698033781266897	0.0513767292651326	-1.99932278809525	0
500620	-0.860969690514081	5.71980779417147	-4.66466369144269	0.00286776773203261	0.0317196891965206	-2.00017864059345	0
382020	-2.26019997573428	-0.0415193403535409	-3.93663385288719	0.00664589851208971	0.0499213536968258	-2.00048062404241	-1
495582	-2.15771016930477	1.2073318397324	-4.05889905554953	0.00573913197219386	0.0459453162158431	-2.00121992922017	-1
392078	0.735438180395809	3.06797786089259	4.31029968934058	0.00427499096339914	0.0395096828687414	-2.00228142101016	0
453367	-1.57451029414408	-3.25110615877091	-3.89267230322005	0.00700973970544589	0.0515132677424976	-2.00269199857849	0
160155	1.63288509740336	2.01677918911362	4.183719412931	0.00495247744787939	0.0427992620222684	-2.00436307613402	1
501856	1.02743474293804	1.66093464916916	4.09152428424643	0.00552094129254178	0.0452259935018236	-2.0052231378989	1
380995	-0.806888978499635	2.94303261400693	-4.3123422109089	0.00426493900919565	0.0394680060876962	-2.00548999041242	0
356580	1.22510875520771	1.07376738836193	4.0793419797673804	0.0056013206268053	0.0455497133272253	-2.0061464583882	1
471478	-2.86144114288818	-1.23969643394528	-3.91602092790379	0.00681383503724635	0.0506750071020692	-2.00710209020184	0
449551	1.59851288050576	-1.47643401197447	3.89887563683244	0.00695709185621581	0.0513382913037438	-2.00823320152263	0
539391	-0.688075053409348	5.89173502342094	-4.67236946004409	0.00284355301972303	0.0315896116278435	-2.01184941385001	0
495339	1.24641026959437	3.52217904282389	4.41217113112007	0.00380427020246672	0.0369832192652089	-2.01593165291423	1
517317	-1.63427291021444	-3.22555273617523	-3.88052645096772	0.00711409929182805	0.0519851216594228	-2.01664697719405	0
403388	-1.10318159269861	9.16359813692314	-4.83699523158574	0.00237715946323872	0.0286078768910751	-2.01690555954726	-1
374141	-0.921428603354927	3.5686005945518	-4.37632666690111	0.00396297991138343	0.0377025784221261	-2.01829558533525	0
538874	0.603159655372027	3.54681812096166	4.41898705195973	0.00377489917772624	0.0369041116999715	-2.0188204572398	0
382536	0.526737143138123	4.52924514967256	4.54571253959164	0.00327236113691558	0.0342683583176116	-2.02417426992733	0
543682	-0.971296526866183	3.60728274887864	-4.35637331696718	0.00405451283471706	0.0382666479735191	-2.02509732128114	0
384325	1.50842880634505	-3.72806870523801	3.87142466258273	0.00719342692585306	0.0522964707901988	-2.02549900770984	0
130441	0.747893895334771	9.31899451902238	4.84626337435426	0.00235357101382206	0.0285030258323586	-2.02632026996906	0
261793	-0.627399998265606	5.15915895071641	-4.6033322569041	0.00306892568207795	0.0331352973526469	-2.02633171922472	0
430758	-1.46850717150719	2.8127520024241	-4.28075615164864	0.00442337013254677	0.0402301422997373	-2.02878565081977	-1
373942	-1.21322837109841	1.8529406303896	-4.08086458844279	0.00559120387873273	0.0455497133272253	-2.03131246952068	-1
463310	-0.640646173733995	5.6541798581674	-4.65215341067231	0.00290757265529784	0.0320260245605196	-2.03276254150862	0
377901	-0.558901933712717	4.80170655405233	-4.5721405122507	0.00317724143432807	0.0336183302434624	-2.03676308901066	0
499958	-1.08170274466857	2.85572449244754	-4.2583328916436	0.00453981136662804	0.0407667045923812	-2.03744838356312	-1
444368	-0.792524210878786	2.43842306373949	-4.13484784323232	0.0052452757535313	0.0439639096315727	-2.03784375642377	0
62205	0.502629876725987	7.10571336578202	4.72695533616771	0.00267842496329772	0.0307005868780072	-2.03840689879363	0
369481	-0.600943421355636	6.01103960493957	-4.66439216622064	0.0028686251709815	0.0317196891965206	-2.03925862549309	0
378573	-0.423482134383397	7.28362258106699	-4.72641783046687	0.00267999775824129	0.0307005868780072	-2.04072543166005	0
434504	-0.322261289439881	13.0663061014242	-5.02759875871519	0.00194099877958701	0.0255251196850214	-2.04211794279739	0
530591	1.47311191477728	0.351777643105723	3.92607179132051	0.00673137112887487	0.0502717292173235	-2.04876108741007	0
260659	-0.442976721392224	8.98350488608077	-4.7922010672813	0.00249496299360088	0.0294881850247831	-2.05343399908682	0
443979	-0.469650851666747	10.9140320880863	-4.90168760741404	0.00221786799438397	0.027610905573441	-2.0536208814522	0
286131	2.36534693694131	1.29052285734813	3.98765711528091	0.00624953191825155	0.0480865765116829	-2.05486898289341	1
463387	0.919846828986212	4.95104452712839	4.55934471970966	0.00322290509309318	0.0339250660279624	-2.05666198391408	0
427210	1.11371617653721	5.03016778706651	4.60109528839016	0.00307655492197564	0.0331352973526469	-2.05771387067342	1
448616	1.59653535048035	1.76650993902429	4.08954713286199	0.00553389931585043	0.0452432801701159	-2.05775698500919	1
442142	1.56223458354293	1.47906889986003	4.06497111494381	0.00569781061218817	0.0458955770856133	-2.05870087724142	1
272975	-1.90066318530581	2.87764591176307	-4.16262150471032	0.00507659445965257	0.0432213995844511	-2.06402663679875	-1
481701	2.66612741809996	-3.51822899657999	3.84000483115976	0.00747485552301386	0.0537389663597998	-2.06555860455469	0
445523	-0.91189827033944	4.74243143681692	-4.51654803015659	0.00338103640108938	0.0350241354430115	-2.06801315322606	0
493447	0.74641183589304	4.08791387155843	4.46794604582955	0.00357120192583794	0.0359950869269525	-2.06843879361842	0
467052	0.986476896215121	3.77303317292918	4.38371259591072	0.00392968330425963	0.0375788593145638	-2.06930194551746	0
408337	-0.964167753657375	3.89232380975828	-4.38484864926582	0.00392458953714551	0.0375788593145638	-2.07033837253733	0
468400	1.7421773190202	-0.855323761262218	3.87286886049382	0.00718077501245105	0.0522311530783084	-2.0716890014261	0
364198	-4.70755079301629	0.175962065949439	-3.89662456260852	0.00697614617958689	0.0513767292651326	-2.07278598820621	0
410042	-1.89877850823755	-3.11241277957942	-3.83004677679145	0.00756656573323354	0.0542945538272368	-2.07506736621608	0
500817	-0.614174981265582	5.47543143307785	-4.57932120140883	0.00315193278367836	0.033471066554575	-2.07561966807066	0
205235	-1.2002922439366	5.58542810213152	-4.58600743068455	0.00312856911472967	0.0333511087814221	-2.07610636546812	-1
453947	-0.344776754627297	9.56955830464254	-4.80892154687452	0.00245024175819588	0.0291288339901717	-2.07733283128068	0
389713	-0.668322572251096	6.25215475901902	-4.63707099074967	0.00295638484824958	0.0324882970746686	-2.08058897450167	0
360602	-0.790995685164658	5.4293272615905	-4.57808516509154	0.00315627316267338	0.033471066554575	-2.08437013748591	0
230956	0.500878636687154	7.34419846647385	4.69509769475452	0.00277345267957085	0.0312002472847141	-2.0847728582033	0
369807	1.42712946471835	2.17005365368946	4.12191065334066	0.00532596270795434	0.0443817566265817	-2.08492904569931	1
449135	-1.16189514385035	2.4280329945169	-4.09378854507494	0.00550614285544088	0.0452259935018236	-2.08570989120038	-1
49320	-0.748156528934183	4.79509218275202	-4.49087081136844	0.00348005727045493	0.0355545018980051	-2.08649791975512	0
377945	0.688645021204177	2.45841182062218	4.17841205832628	0.00498338006753873	0.042864869142616203	-2.08914896696144	0
116464	1.12036925954156	2.71011648378961	4.24543074485194	0.00460835171836041	0.0410783043959328	-2.08955376572656	1
22054	-0.876690956366553	2.12033240572091	-4.07730130019455	0.0056149114256608	0.0455915441985525	-2.09038608197358	0
364504	-0.645721656526291	3.64161494153875	-4.33410771868542	0.00415944050073168	0.0388196275304198	-2.09126285384421	0
440709	0.431881437288303	7.00932208607497	4.67548348268218	0.00283383239308452	0.0315308132361795	-2.09284056495373	0
381530	-1.01659606824474	2.91794747317667	-4.17295853859754	0.00501535676993637	0.0430034383608872	-2.09423734493517	-1
439554	-0.543560173084752	6.22488786360495	-4.62655542230119	0.00299095876969788	0.0327167701981853	-2.09473937030755	0
95697	0.969512425049158	5.60528045922235	4.5826028295618	0.00314044154666432	0.0334526316436748	-2.0953711753065	0
412614	1.14527670967492	2.34307075203063	4.18601748567073	0.00493916269703387	0.0427360602254899	-2.09576135850836	1
437744	-0.766077612541633	4.01980320758663	-4.3962088834927	0.00387405553223697	0.037330378139458	-2.09723226412521	0
463162	0.674768470377566	3.5825948782653	4.3479017952203	0.00409408416364386	0.0385226672214801	-2.09870317962112	0
150431	-2.01536108989011	1.2728190781136	-3.89917541043848	0.00695455874394232	0.0513382913037438	-2.09900421418934	0
357271	-1.11033464616023	4.84592613877173	-4.48686887387987	0.00349577959930841	0.0356384345406946	-2.0993174571529	-1
422331	0.458546378508779	5.095666529822	4.54503591981742	0.00327483781018752	0.0342690963208601	-2.10192593262177	0
434287	1.79685045858969	-3.24887590915519	3.80382497245507	0.00781404366997879	0.0554156730121903	-2.10294295657171	0
406489	-1.30083990322922	4.57707259567731	-4.45462862290698	0.00362536974894879	0.0362827139811879	-2.1032369183326	-1
429108	-0.424213357719415	8.35176939807923	-4.72574563062903	0.00268196613582114	0.0307005868780072	-2.10637164603304	0
381278	1.57766338313591	-3.65963482639785	3.79999308387424	0.00785094915937217	0.0554824835888727	-2.10769817524085	0
17387	-0.639816747335445	5.77244575050668	-4.59187912906302	0.00310821106190021	0.0332176174926724	-2.10780221256001	0
400893	-3.04987730280152	2.54012605516905	-4.06229773511588	0.00571596267809594	0.0459029723346162	-2.10834778965581	-1
412248	-0.712188933478719	5.80947285222169	-4.5794300347657	0.00315155093139263	0.033471066554575	-2.11063848259284	0
439934	-0.511433451729358	4.51686349674354	-4.46806026156173	0.00357074127908156	0.0359950869269525	-2.11275427409797	0
466329	-0.793334260074569	3.35433946292756	-4.26146428351603	0.00452334769919957	0.040721566328698	-2.11606113178608	0
106286	-1.7053857566464	2.90300097940962	-4.13745157660676	0.00522920106877191	0.043958939294921	-2.11807128941752	-1
359167	0.640486252270684	4.33944330693899	4.45633576710203	0.0036183751372411	0.0362429530418149	-2.11873492314622	0
445686	-3.78324011055764	-2.07777083280899	-3.80216708481218	0.00782998753890106	0.0554156730121903	-2.11882714677048	0
371955	0.820757324035602	7.61457707226185	4.69103072147008	0.00278585312778945	0.0312562089731918	-2.11905605686577	0
462066	1.24136875057452	3.70645317242853	4.40741461840607	0.00382491765009308	0.0371216397624106	-2.12279155865313	1
381807	2.15296040285209	-3.58281017232625	3.78344038318451	0.00801259022162061	0.0563254244503064	-2.12807272754115	0
452745	0.486754452664282	7.73555834386402	4.67758270244562	0.00282730050509866	0.0315087233588654	-2.12881642122475	0
406666	2.5042886101818	1.33831235248085	3.96445472096997	0.00642644169129132	0.0488995401348128	-2.13015167969256	1
451918	-0.709049925812153	4.89245933158826	-4.4992030906728004	0.00344757478813792	0.0353748992310233	-2.13173461935527	0
393767	-0.584711478858006	7.74109996072977	-4.6768759879837	0.00282949762151133	0.0315087233588654	-2.13208152346312	0
461080	-1.29237444185753	0.963419528488767	-3.8965856982883	0.00697647565366265	0.0513767292651326	-2.13234180758724	0
372140	-0.555176885726347	6.3640034535991	-4.6075971393923	0.00305443866627168	0.0331352973526469	-2.13249269791085	0
410280	-0.419202177470815	6.05552496043422	-4.58710427754692	0.00312475490118568	0.0333354002267314	-2.13322069320099	0
53871	2.09424202248102	0.54722396213875	3.86549629083117	0.00724562065459122	0.0526221975332423	-2.13370006509105	0
380442	-0.940613861977884	9.66131324218052	-4.76397040676582	0.00257255922742902	0.0300890166666917	-2.13382114113135	0
421651	0.808067331088323	6.49523456686189	4.61000365879653	0.00304629788714801	0.0331186064952382	-2.13425375332819	0
361310	-0.65390620944671	3.75032963401621	-4.32149149392895	0.00422023363705264	0.0391926996695439	-2.13560797858104	0
493008	-1.21302839349051	6.61212835928376	-4.61036616794541	0.00304507369208456	0.0331186064952382	-2.1361495921727	-1
503729	1.3681819225657	-3.83330650851957	3.77303579603143	0.00811606627299312	0.0567726011100039	-2.13671893247282	0
280118	0.526197018599099	6.49394333284782	4.61250435623972	0.00303786419068806	0.0330774172811769	-2.13689710082057	0
540624	0.824854311835698	4.41085555591217	4.44860523807553	0.00365016976982279	0.0363806305436634	-2.13785389822012	0
375776	1.02646695438155	2.40935099207898	4.16900021528107	0.00503870895664642	0.0431106831666074	-2.13829141965735	1
9054	-0.860361331290727	5.47255499280344	-4.53177836951625	0.0033237897603493	0.0346322841712227	-2.13916104136877	0
504495	2.55235442281949	-3.11123842146442	3.77880190042367	0.00805854059033473	0.0564834905746917	-2.1391934763533	0
470878	-0.861959435166353	4.97928029560438	-4.4651872052704	0.00358234883521657	0.0360516336365573	-2.14171491252173	0
361505	-1.01690401852562	5.95186031348565	-4.57488293156848	0.00316754897557529	0.0335406933160917	-2.14182574865577	-1
467348	-0.531903770748079	5.1846415462069	-4.50794919713608	0.00341384233021903	0.0351808556201009	-2.1423451689925	0
497454	-0.660952593994375	6.71082018373078	-4.62030769433752	0.00301171436267208	0.0328305902137555	-2.14273706488928	0
379980	-0.971599289083889	6.03096393036662	-4.57959413729045	0.00315097525957877	0.033471066554575	-2.1428796399088	0
462607	0.672514745312828	8.46254911869177	4.70833997013366	0.00273350190981819	0.0308727471844811	-2.14362868241188	0
442447	-2.29624810645551	2.24710760778904	-3.96609634902484	0.00641374461346885	0.048847353360975	-2.14450734773354	-1
441948	0.732189332159352	4.38006640609011	4.42974666405122	0.00372904680093602	0.0367536917224434	-2.14688302053165	0
360152	0.812947351574612	4.35848738824099	4.43394401017693	0.00371132821450304	0.0367010056738653	-2.14720364191187	0
359301	-0.813179049963664	4.81150565502474	-4.44145739413384	0.00367984513175914	0.0365469695721853	-2.15219651445079	0
360292	-0.699836080831701	7.0292760041301	-4.62774811461509	0.00298701471663519	0.0327167701981853	-2.15220801336786	0
460846	3.08628779803411	-1.41220735168913	3.78744522428753	0.00797314880291265	0.0561312828725071	-2.15229620239784	0
497151	1.85718138133946	-0.347066218157435	3.81596471374406	0.00769837945747016	0.054820160116645	-2.15370238679255	0
503170	1.66379115608585	-3.5134634827305	3.75882699753035	0.00825975838948549	0.0574672589072068	-2.15421168504406	0
414030	1.27915255396504	3.04989461286314	4.20704094289795	0.00481918255601949	0.0421659001622717	-2.16194907292857	1
443196	2.20519681038223	1.46380801435526	3.96387950267652	0.00643089725266847	0.0488995401348128	-2.16227210358878	1
116193	3.08429478789386	0.67484855181094	3.89045206540315	0.00702868960579459	0.051596891351885	-2.16605496531182	0
371486	1.62135318663566	-0.646456931013827	3.76852927950118	0.00816134021109904	0.0570039300409644	-2.16730999237637	0
407659	-1.82851975120292	-0.419287877356469	-3.77011155371048	0.00814541259424109	0.0569219657346328	-2.16774120910378	0
448216	-0.442207109799464	4.88380898687279	-4.461125260287	0.00359883150725774	0.0361498186180473	-2.16907293977078	0
377557	1.11012683025813	6.61063965170118	4.60352498433837	0.0030682693694315	0.0331352973526469	-2.16982556537289	1
450587	1.0447789094486	3.07133720007514	4.21569720208747	0.00477072476632904	0.0419411494580606	-2.16996980340983	1
356440	-0.733738846564109	4.2104116156583	-4.36489896298998	0.00401511792395305	0.0379955544670693	-2.17063197448078	0
358873	1.03645311978086	4.41013423359706	4.4032158401335	0.00384324779040033	0.037148742008597	-2.17201741534835	1
493383	0.465215882237009	4.80079136627275	4.47656943161344	0.00353660827158965	0.035852685177326	-2.17205727155974	0
496879	0.459499622617493	8.45402105381274	4.67683192127447	0.00282963468445365	0.0315087233588654	-2.17230860595464	0
538447	-0.571408476258631	4.66724355904319	-4.41849946235042	0.00377699187942193	0.0369041116999715	-2.17281703974781	0
258491	1.34899078296842	1.6782614912014	3.94944094630684	0.0065438619183703	0.0494679837799521	-2.17306965791234	1
438121	0.484496357592109	4.53727023867963	4.42363732840253	0.00375500527721187	0.0369041116999715	-2.17428632096782	0
465631	2.30056518660377	1.03485338173855	3.89902677588877	0.00695581459121356	0.0513382913037438	-2.1755486166977	0
191838	0.872998631988297	4.8788650755074	4.47012897079945	0.00356240936246085	0.0359888854083348	-2.17641073832624	0
501008	-0.850782606399176	6.43326250309676	-4.56357894192524	0.00320771404449832	0.0338151468702776	-2.17717216207145	0
380137	2.96279041044573	-2.72891304039769	3.74698965933699	0.00838160594196644	0.05811627644863	-2.17828732329105	0
546528	-1.09421245501139	9.73829477878214	-4.73603843783045	0.00265200246974313	0.0305087392359302	-2.17862777973763	-1
437261	-0.596705283267601	6.92007212364171	-4.59163643544574	0.00310904957995593	0.0332176174926724	-2.18081978780795	0
366366	-0.787964511089143	2.52258648803624	-4.09038086953862	0.00552843099819864	0.0452259935018236	-2.18271788739169	0
501132	-1.16275364090505	2.92764210369802	-4.10436152536702	0.0054376206298005	0.0449675311205165	-2.18643832351526	-1
542399	0.503699355679603	4.36713760896551	4.39260721525396	0.00388999805061256	0.0374108072479642	-2.18835171706824	0
391470	0.813279703532316	3.81986238684412	4.31367870777114	0.00425837587318622	0.0394328928386984	-2.19000937585704	0
362898	-0.836234845268996	3.73340220586956	-4.27459865601756	0.00445501118533459	0.0404465651090321	-2.19313018386655	0
431417	0.997659985884542	2.63253672519946	4.13704018167538	0.00523173726336829	0.043958939294921	-2.19403041579264	0
446662	-0.696980230875555	4.17844834603397	-4.33764726174296	0.00414256013918318	0.038763693496877	-2.19414863840289	0
443907	-0.973707440301916	3.59271976888261	-4.21098287628159	0.00479704816332121	0.0420946148749357	-2.19455954206761	0
6681	-0.806736758066598	5.73895905787834	-4.5106489500072	0.0034035042560977098	0.0351344257229359	-2.19504762098937	0
507296	1.84811810929975	-1.31268966417348	3.74293417874783	0.00842380448169354	0.0582681053305676	-2.19604513390103	0
443904	-1.57307908077042	-3.25110615877091	-3.72348493173672	0.00862945226211956	0.059143724310446	-2.19710940150433	0
461177	1.59626706857984	-2.55951656963758	3.72901312684824	0.00857044384776612	0.0588809750505958	-2.19789249851921	0
359766	-0.598599935769357	4.90484849856329	-4.42432187187156	0.0037520866714196	0.0369041116999715	-2.19856192440746	0
374644	0.973381540361648	7.08223730692353	4.59611224072667	0.00309362600380098	0.0331573678601819	-2.19906690892133	0
503666	1.65202751169496	-3.37393059406234	3.71974791526153	0.00866959434423163	0.0593331872419735	-2.19943520571593	0
450284	-2.04625818499964	3.05588915401213	-4.07064735782058	0.00565948054678861	0.0457292429335439	-2.20069782246511	-1
366535	0.91857116064137	4.48973527007052	4.40397081534418	0.00383994467782438	0.037148742008597	-2.20070248245009	0
415190	-0.755636592144753	5.13331931512779	-4.46467905499128	0.00358440620905526	0.0360516336365573	-2.20102329844388	0
427866	-0.783621230806332	2.49324213048876	-4.05964259254993	0.00573405430151209	0.0459453162158431	-2.202410487013	0
378666	-0.381984560507602	7.82940342354095	-4.6199552086955	0.00301289014249252	0.0328305902137555	-2.20307864566657	0
476055	0.904362193825042	3.15208212322158	4.20631336203897	0.004823280384432	0.0421659001622717	-2.20464807426398	0
159218	0.855924105616352	2.112383146945	4.02757372141235	0.00595764423938289	0.0469206509079649	-2.2054083079289	0
488706	-1.93484713477218	0.288388320427279	-3.7736184145921	0.00811023329449921	0.0567596769436156	-2.20723424042788	0
478681	2.15296040285209	-3.56192149506182	3.71428102995414	0.00872868834484331	0.0595373464594149	-2.20832508391892	0
483601	-1.5729816043712	-3.25110615877091	-3.71275947322603	0.00874521415381051	0.0595784225993177	-2.20960632786772	0
520219	2.30001193519812	-1.71793938367614	3.74213555478625	0.00843214191028646	0.0582681053305676	-2.21005604507057	0
440643	-1.78574027476965	1.35020043824439	-3.90973996540396	0.00686593402017755	0.0508764996437922	-2.21386671115591	0
373884	-0.532935670230295	3.2576456640307	-4.2065060771221	0.00482219461201656	0.0421659001622717	-2.21467960072922	0
469725	-0.810595891783465	4.26661257803096	-4.32374986417574	0.00420927911442376	0.0391564684177813	-2.21499243250545	0
356770	0.615265404794409	6.27907061987047	4.53168561057635	0.00332413512582933	0.0346322841712227	-2.21548196472269	0
369774	1.1069998572878	7.12245944513769	4.59207395258941	0.00310753812003977	0.0332176174926724	-2.21592213745275	1
473451	-0.44101564026244	7.22799523906997	-4.58168395400977	0.003143654439508	0.0334618284958692	-2.21775279990905	0
449710	-0.899072408145947	5.00848419027145	-4.41973638143393	0.00377168562340572	0.0369041116999715	-2.21886709295003	0
497920	0.636534244355987	4.92595277993513	4.44469395938971	0.00366637486148945	0.0364640438389195	-2.219035582708	0
399209	0.551629612658194	5.59909526802085	4.48817484438508	0.00349064017051037	0.0356115310232153	-2.22232067266285	0
120396	-2.29122400271385	2.91637962876646	-4.05502326589423	0.0057656807579151	0.0460738856523914	-2.22297189063422	-1
332249	1.60961836085086	2.026096663129	3.98268275638097	0.00628700144526377	0.0482256536910222	-2.22509135685079	1
362698	1.88417264116885	1.72427043774114	3.93345851672867	0.00667146800779249	0.0500079196668319	-2.22566901037195	0
280527	0.934413603550453	4.28216783770543	4.35989829448409	0.00403817285814678	0.0381377041417284	-2.22683441496015	0
441597	1.29326482479702	6.62577702880591	4.54072456374565	0.00329066815136597	0.0344094682905684	-2.22686534797659	1
445848	1.56242273019232	2.75722658869245	4.1106374894602	0.00539739401212356	0.0447502487163389	-2.22700643691778	1
94288	1.08660856582316	7.01822247853098	4.55995622543253	0.00322070625108278	0.0339250660279624	-2.22744710913497	1
377178	1.48316398195146	2.10172737522443	4.00913191845407	0.00609058148131061	0.0474778661504245	-2.22760611575395	1
384414	1.53679755116081	2.24658440575547	4.07181674749777	0.0056516195063713	0.0457071919419307	-2.22772139622812	1
369672	1.80195293308975	-3.31419065866017	3.69547534515411	0.00893537118692109	0.0600838321265959	-2.22998151418287	0
390376	-0.431269042130435	12.9328920020056	-4.8555936668766	0.00233008895869013	0.0283876192897047	-2.23243897072327	0
54992	-0.825459499319126	5.78175147594499	-4.47423969974819	0.00354591726903717	0.0358926465853784	-2.23476853303207	0
171373	2.84157349051326	-1.2130084340681	3.70654163129253	0.00881310499848391	0.0597411905703988	-2.23571234897767	0
501294	0.386752923446913	6.18161948771722	4.51579917050826	0.00338387939682515	0.0350241354430115	-2.23684004065141	0
152154	0.855922228151569	1.68757814201997	3.88129346205405	0.00710745852868881	0.0519764327134865	-2.23690013638651	0
439110	-0.587706441922147	5.96063247282963	-4.48876529545575	0.00348831931515272	0.0356115310232153	-2.23753786627982	0
481164	2.50648272379736	-3.19388645454467	3.69420624743387	0.00894951149682858	0.0601153652935433	-2.23794348015353	0
466221	-0.463957574419253	5.9884950563743	-4.5109622611473	0.00340230676730074	0.0351344257229359	-2.23984478081765	0
399806	-0.688932803243151	5.37841188143183	-4.44649982832321	0.00365888289839145	0.0364404267404833	-2.24395315766622	0
437913	1.18942250282373	2.83278762395988	4.1350885660108	0.00524378730600751	0.0439639096315727	-2.24401042246919	1
468936	-1.08103481512206	2.33494632036407	-4.00280605368718	0.00613693431935484	0.0476755071895192	-2.2465299909048	-1
337354	2.74796600174709	-2.63470042719387	3.68723967175541	0.0090275721622343	0.0603618228800661	-2.24702214341525	0
498691	0.989762531129182	2.486799158711	4.03259452694858	0.00592201007977812	0.0468160481676421	-2.2511670708682	0
461982	1.34224498102003	0.775481405476247	3.80101870699942	0.00784105245896886	0.055447998570325	-2.25166279871036	0
371602	-1.56797467818688	1.2930625773277	-3.81824007720427	0.00767691090881963	0.0547804328506796	-2.25204724015795	0
502072	-0.733480257893465	4.92923142072047	-4.40558191090897	0.00383290649658365	0.0371348668873091	-2.25242453211778	0
464668	0.833140025418868	1.90935710823585	3.95427385652721	0.00650580787066222	0.0492587536916381	-2.2550721785426	0
518017	0.649920371442906	4.40456521627627	4.36059643688176	0.0040349453323249	0.0381350554433831	-2.25648118390695	0
379250	1.07572660163464	2.28797178201873	4.02112754021463	0.00600374296259537	0.0470585070298752	-2.25708893443448	1
378989	-1.36552498843501	5.92810112032648	-4.45942894151742	0.00360573988427949	0.0361640474872595	-2.2639667415016	-1
358497	-0.644730489441585	3.99327699581976	-4.26292242706467	0.00451570398088992	0.0406784668537851	-2.26508556309403	0
493290	-0.610826954372972	5.34843747342154	-4.41562213793777	0.00378936750614275	0.0369218805992652	-2.26639816744497	0
354720	-0.684172062948834	5.10719274511826	-4.39101133893943	0.00389708542378042	0.0374509383302839	-2.26643841538339	0
353988	0.967943852206949	3.23236801152912	4.17045350666587	0.00503012125908235	0.0430781641442278	-2.27211537142882	0
374148	0.999093589054969	3.68276772174678	4.22643558320216	0.00471136145326138	0.0415990141459074	-2.27212103040346	0
475005	-0.90801830029257	4.74925473210358	-4.33433496260965	0.00415835446080059	0.0388196275304198	-2.27268172245685	0
393945	1.54917641928755	0.674695338259733	3.76652391328352	0.00818157603996682	0.0570347557323581	-2.27626651257709	0
472158	1.95737278008773	-0.822684163576872	3.69494483206966	0.00894127918689178	0.0600951855496521	-2.27644848790337	0
466349	-0.819223987206125	5.67060011108347	-4.43781938095646	0.00369505206038046	0.0366213858343344	-2.28007437390721	0
153538	-0.665122034816238	5.67111062945754	-4.43345363509262	0.00371339342620698	0.0367010056738653	-2.28065820323868	0
471960	0.793520533800738	3.27925929554479	4.16635352674754	0.00505439041203369	0.0431991464869512	-2.28146486709593	0
537800	-0.478960295245161	8.69146383737711	-4.59753760136638	0.00308873218052576	0.0331509316557192	-2.28205060022666	0
357837	-0.842480629514306	3.53033279327664	-4.14501812844458	0.00518279653974432	0.0436765611355258	-2.28240253017614	0
395268	-1.58212173875819	-0.519913079749546	-3.70186102944025	0.00886459308686448	0.0598906711305142	-2.28271486756446	0
442673	-0.673790892281511	4.89996313425879	-4.37400722714863	0.00397350091773022	0.0377522348701226	-2.28349606966768	0
446446	0.582647725318436	3.91903158253279	4.2473253828458	0.00459821516877169	0.041058169550875503	-2.28434453693257	0
498369	1.26657309579858	-3.9229275700321	3.64516940454273	0.00951514886994066	0.0624132751385323	-2.28489307325761	0
138135	-2.26539227886818	0.218963311166271	-3.70818947127076	0.0087950564941481	0.0597022432386888	-2.28586552893435	0
404385	1.61220613841711	-3.48491482853813	3.64756214096899	0.0094866563800471	0.0622797457840543	-2.28689707551376	0
376208	-0.412782681897251	5.58310678106281	-4.43251151556778	0.00371736475092199	0.0367116185315041	-2.29352908582175	0
276435	0.690068735443812	5.50426923028776	4.42141607413971	0.00376449320407287	0.0369041116999715	-2.29401767361534	0
503585	3.65324080600156	0.0899119272820515	3.7177773529886	0.00869084421156765	0.0594500495970924	-2.29448088648756	0
493340	-0.561080986452152	5.17402537864031	-4.38893876559845	0.00390631130450003	0.0374890064681196	-2.29716065237409	0
379832	1.47751221993577	-3.86126714721591	3.63435461112396	0.00964510638709298	0.0630117454885221	-2.29849705348491	0
485338	0.88890832954771	5.05623743925442	4.38146593923739	0.00393977841222965	0.0375788593145638	-2.29907063212084	0
383467	2.30940117643736	-3.6287999001673	3.6365146151483	0.00961899564849654	0.0628700027654372	-2.30037920280764	0
543146	-0.510520904381083	5.98614550359503	-4.45303573441423	0.00363190981835969	0.0362987085144412	-2.30107579352892	0
376626	0.931093570413167	4.57725100847465	4.32154438236388	0.00421997673242886	0.0391926996695439	-2.30195201569021	0
438335	-0.475811233441111	4.41876980595315	-4.29819277031376	0.00433511685690313	0.0398841952687432	-2.30279249352486	0
436985	0.628448873093845	5.76710333768919	4.43403730192442	0.00371093546177834	0.0367010056738653	-2.30424197215051	0
529884	1.00096148624768	4.72282756109137	4.35298647611683	0.0040702818172065	0.0383646284848809	-2.30455101584204	1
381962	1.29575765993822	-3.86363649870655	3.62843057596417	0.0097171174665527	0.0632559818201197	-2.3046674676798	0
447907	0.965920737177943	6.43928470921382	4.46491859711407	0.00358343619864651	0.0360516336365573	-2.30511423261282	0
538245	-0.539870003494695	4.45406530775521	-4.28823658427035	0.00438526656142377	0.0401381531926718	-2.30688995147108	0
366613	-1.89624256921876	-3.11241277957942	-3.63087681742927	0.00968731037495218	0.0632004921484512	-2.30701831084606	0
380084	-0.707812632534243	4.48854314952766	-4.28613681703805	0.00439592532125746	0.0401698340580036	-2.30780488624392	0
91028	-0.74746415581541	4.32653150241706	-4.24258716692639	0.00462361182861867	0.0410907635930259	-2.31222572513004	0
454480	0.556101279471845	5.83308323814242	4.4313658803585	0.00372220033418705	0.0367116185315041	-2.31930872016282	0
207672	-0.596883092685591	6.90477934580138	-4.47705438854703	0.0035346739388709	0.035852685177326	-2.32353890850345	0
559300	-1.7352424338609	-3.18175946917516	-3.61603262613653	0.00986973872142475	0.0637482171748441	-2.32390477593099	0
485043	1.23189837221014	1.91534698087193	3.87316998157301	0.00717814013024378	0.0522311530783084	-2.32584003295587	0
472796	1.45967498027948	2.65627633943091	3.97983039007358	0.00630859896145897	0.0482794590867759	-2.32621471482396	1
377427	1.28723171964646	1.6240678543453	3.86399390517537	0.00725891396697048	0.0526650294027476	-2.32637207550815	0
449778	-0.581049075880439	6.99843569000334	-4.48073087839099	0.00352004794591798	0.0358089448898314	-2.32663781398309	0
358558	-0.59643065952792	5.79463839475082	-4.41453457340065	0.00379405697457425	0.0369343536786647	-2.32688097100572	0
496605	1.01338790453006	8.83763778093756	4.56733573718518	0.00319430274998489	0.0337236914494327	-2.32732191980849	1
379657	2.95043172406695	-0.813045328647	3.64760858235295	0.00948610428677332	0.0622797457840543	-2.3284105767061	0
458943	-0.386311038756189	7.47413210010135	-4.49503006768846	0.00346380040033659	0.0354647342211313	-2.33072575624862	0
360959	1.41804502376963	4.06935513907681	4.25118921653211	0.0045776198443495	0.0409710198884131	-2.33105509968131	1
545958	0.44585813113541	6.19325386013377	4.43696230183816	0.00369864484221926	0.0366315019769727	-2.33479095999893	0
436014	1.21682649942768	-1.01767629975724	3.62409964397356	0.00977013610508528	0.0633346738318728	-2.33493585409789	0
325551	1.63111256795483	-3.67478962800835	3.60090545153236	0.0100595254692337	0.0644127166018682	-2.33867607960454	0
503524	1.36560138446891	-3.89362550861715	3.59876294858094	0.0100867272082138	0.0644534647709835	-2.33995113478546	0
502778	2.10411421299715	0.514342393251048	3.71257129819571	0.00874726033247952	0.0595784225993177	-2.3402328420506	0
476580	0.915625288515866	3.78803437036304	4.20788741980803	0.0048144199525589	0.0421659001622717	-2.3429007088364	0
266692	0.411822901961965	7.38586379796807	4.49359868452877	0.00346938552775799	0.0354709179370634	-2.34362753633263	0
469716	-0.698248943195628	3.15661355361315	-4.06324922880239	0.00570949477334826	0.0458955770856133	-2.34631990844926	0
486833	1.74766106038933	6.39941495367822	4.42821000030067	0.00373555719166457	0.0367923966277225	-2.34636308717325	1
436902	2.50260952827257	-2.70428418040663	3.60335739909141	0.0100284935108089	0.0643104315291295	-2.34641365797111	0
516779	-2.14253774476543	-2.74893842011887	-3.59789022551559	0.0100978305981641	0.0644595703058242	-2.34711667532128	0
502495	0.792746114980392	3.52291546085036	4.13394695511345	0.00525085032181612	0.0439639096315727	-2.35130757587631	0
443942	1.29676256648518	2.83824870124693	4.00507495215604	0.0061202642268003	0.0476050262796777	-2.35148222592296	1
432459	0.735863913463976	6.21984343934554	4.41800141687093	0.00377913079125678	0.0369041116999715	-2.35243952994032	0
375214	-0.670208013167656	3.12251175803914	-4.01552491398788	0.00604412978135848	0.0472191422633612	-2.35384565581608	0
416837	-0.383636671334127	9.60079705173273	-4.57873701846814	0.00315398332868061	0.033471066554575	-2.35543663373795	0
497921	0.661219418232164	3.46578569034434	4.16437614927639	0.00506614157481575	0.0432209074926573	-2.35628160805252	0
473667	-0.613340377761647	6.41895470880409	-4.41974186660742	0.00377166211107553	0.0369041116999715	-2.35707395326408	0
381436	1.65435678648979	-3.81005943708556	3.58450454101762	0.0102698205383372	0.0649582101777295	-2.35823592035883	0
545000	-0.47099453081019	7.43184975360137	-4.47648764513103	0.0035369346070877	0.035852685177326	-2.35913375281959	0
439152	-0.533126975201922	4.75429654699044	-4.29820873906546	0.00433503693552996	0.0398841952687432	-2.36055037808662	0
457019	0.637312855405581	4.89859557822958	4.32099159071849	0.00422266276734593	0.0391926996695439	-2.36542302191818	0
894	1.24642458599736	-3.92873356781743	3.57444000021576	0.0104012502368736	0.0656304113532394	-2.36819975648644	0
200761	1.2198177879185	1.22200919059208	3.77797085374254	0.00806680380767609	0.0564834905746917	-2.37078113769675	0
434530	-0.839213482726549	3.03157520878056	-4.02568958269023	0.00597107769499126	0.0469206509079649	-2.37086313102523	0
377763	1.74720946100761	-3.49473648776907	3.57412576338386	0.0104053832913646	0.0656304113532394	-2.37215334294261	0
210882	-1.44246039290983	-0.0119073318472438	-3.6174396041564	0.00985228709299995	0.0637004418924215	-2.37619892379111	0
468131	1.11099362069848	2.57886698630782	3.99302730456012	0.00620935765756112	0.0479315294086642	-2.37671361285659	1
393299	0.768321531501405	6.32692429961582	4.4081253185917	0.00382182467051881	0.0371216397624106	-2.37826184397352	0
503385	0.850675466920133	7.92943402401922	4.48323585309299	0.00351012118549937	0.0357555691464067	-2.37860197931502	0
428358	-1.12207056200608	2.60013192507748	-3.93501861370624	0.00665889172865277	0.0499662465750647	-2.37981189713646	-1
497512	1.01171847815163	4.70778945997384	4.2744300260937	0.00445588124252713	0.0404465651090321	-2.38145719235546	1
447766	-0.862061479971961	6.50495432254559	-4.40418782508491	0.00383899581768063	0.037148742008597	-2.38345887400718	0
497993	-0.399994901923618	9.50226880908629	-4.55279105560838	0.0032465761551308	0.0340649912322295	-2.38543292831012	0
498360	1.17106711302466	3.98255322089097	4.19239443967319	0.00490242298871359	0.0425733586617432	-2.38568295061802	1
357149	2.35125629467612	6.25032697537016	4.40709070159047	0.00382632826648075	0.0371216397624106	-2.38773824950784	1
542281	-0.884391725370943	3.56877434028515	-4.09035365893924	0.00552860937274785	0.0452259935018236	-2.38800025307867	0
356399	0.997046627060709	6.42408936742849	4.40259803240227	0.0038459531320197	0.037148742008597	-2.38848495175204	0
75420	0.782997335965849	6.07176095015911	4.39630018708107	0.00387365233030548	0.037330378139458	-2.39164121114047	0
450525	1.62336254779853	-3.82265347759395	3.55444194209794	0.0106678959729764	0.066296768650737	-2.39372290717446	0
166870	-0.818063258327413	4.55233807112825	-4.22514238655704	0.0047184668038928	0.0416300819957574	-2.3967444389818	0
399959	6.42724506935204	1.28085783608478	3.71439929109898	0.00872740533411399	0.0595373464594149	-2.39761242383083	0
438642	-0.625080771921128	5.61248328384754	-4.34375829954954	0.00411359519785153	0.0386101183190325	-2.39930937024844	0
497690	0.897631647506905	3.83352063204099	4.18519996911496	0.00494389473032961	0.042751031420373	-2.39993732895896	0
393477	-2.36708968230885	0.0942680045014528	-3.61457751619015	0.00988782300144572	0.0637782496316078	-2.4007588221162	0
42956	0.696533365699737	3.25564480193457	4.06772438037757	0.00567918281216363	0.0458000688623071	-2.40263785124212	0
208093	-0.741976988890979	4.96148354769364	-4.26310363053075	0.00451475509916071	0.0406784668537851	-2.40355680385833	0
479992	1.05413823125116	4.18391401310077	4.22390835015558	0.00472525820012278	0.0416442619344979	-2.40381349385181	1
457472	-0.667477387722354	4.582029780601	-4.2283387192938	0.00470092644445082	0.0415584074623641	-2.40587754777369	0
363541	-0.927621214365033	1.92426730022666	-3.8090097704075	0.00776441183187247	0.0551524954162233	-2.4082418683862	0
476186	0.67295733643146	4.38981534526507	4.22882637015146	0.00469825675804505	0.0415584074623641	-2.40878171842058	0
64123	-3.309489409472	3.28911962866331	-3.95975336525761	0.00646295797043901	0.0490909052879959	-2.40907179199672	-1
370255	-0.626297503762211	5.40787945149263	-4.3046924274694804	0.00430272193023763	0.0396887083746401	-2.40999269740889	0
48789	-0.56458050653812	3.7735732459788	-4.08607512335292	0.00555673606605706	0.0453259078194643	-2.41037705406663	0
107170	0.461339953886747	4.77115448701356	4.28588817187642	0.0043971893902842	0.0401698340580036	-2.41152586382172	0
375328	0.560509853407368	9.79416450791963	4.55261103450683	0.00324722910283525	0.0340649912322295	-2.41170809966131	0
460046	1.81120024835392	-0.821619642244206	3.59755684612631	0.0101020756159668	0.0644595703058242	-2.41260504211387	0
285476	0.563903995883024	5.71175639157796	4.34193018354848	0.00412223636615466	0.038633879917356	-2.41664547820732	0
367350	2.45302816489705	-1.64215156700489	3.54818070297443	0.0107529112510657	0.0665608964289147	-2.41860105842746	0
467558	-0.607217361880268	6.59711550406943	-4.38733390660037	0.00391347190171178	0.037507178212772	-2.42200883780141	0
480611	-0.472662098445139	4.85105834227981	-4.27102229193168	0.00447350419985885	0.0405239093311306	-2.42246735354879	0
502046	2.46852594085251	7.81337094062786	4.4424850488558	0.00367556216666649	0.0365299067534293	-2.4238139408621	1
436970	-0.629795673072588	4.96269206678954	-4.27327239949762	0.00446185919343507	0.0404750309763709	-2.4238778090612	0
367643	1.64157456550902	0.0376378550006397	3.59834306590466	0.0100920675775378	0.0644534647709835	-2.4250462885457	0
355852	-0.560524939208552	6.59334091447582	-4.37636892562113	0.0039627885131837	0.0377025784221261	-2.42960926585968	0
372195	-1.62551005216875	0.917866635381123	-3.61026959034595	0.00994157563504566	0.0639800814253594	-2.43235204437148	0
559330	0.743209648939851	3.13912817717329	4.0187877049622	0.00602057337187859	0.047138540935841	-2.43367862995083	0
444257	1.60990638513017	1.42493725395271	3.72712811237213	0.00859051467697871	0.0589904098503041	-2.4352639794186	0
13965	-0.668996764417582	6.11197127071054	-4.34438133312468	0.00411065483877821	0.0386101183190325	-2.43668085310631	0
479031	-0.648371705372433	4.8031322904365	-4.24395268393085	0.00461627676422316	0.0410907635930259	-2.4378017715105	0
60290	-0.882745587497342	6.6272540918925404	-4.37338523989985	0.00397632754345147	0.0377522997182298	-2.43856115434748	0
447616	1.27931108127547	5.15263673636386	4.28090479448456	0.00442260940666638	0.0402301422997373	-2.43900459471269	1
542873	-1.32972390831436	3.44175799058848	-4.00312295211175	0.00613460298377556	0.0476755071895192	-2.44030968148048	-1
464714	2.83698055756727	1.08218820477981	3.6978758940667	0.00890869127370928	0.0599897597974644	-2.44186409751613	0
422277	0.992111817891433	3.6871388013677	4.13128749362727	0.00526734504122071	0.0440502220064975	-2.44288955051946	0
185488	-1.08327393336072	3.64146627593083	-4.03191918696535	0.00592678941484755	0.0468160481676421	-2.44613108990213	-1
387008	-1.6098005598059	0.451756090500961	-3.58793121208737	0.0102254885155071	0.0648638756173205	-2.44635300184014	0
234337	0.754165620306061	4.96367022381816	4.27016221906679	0.00447796426324534	0.0405239093311306	-2.44771976894434	0
379032	0.557084008797013	6.41435659340665	4.35560349735741	0.00405809110201902	0.0382750552814271	-2.44915231426114	0
541601	-0.388338767059879	6.77375454309679	-4.37283954798137	0.00397880928781512	0.0377522997182298	-2.45313867783646	0
490988	3.38201704453428	-0.887094107167425	3.55433797481945	0.0106693016252977	0.066296768650737	-2.45412779573161	0
500849	-0.449216455749317	5.49600245715944	-4.29694195642115	0.00434138209821088	0.0399160515446865	-2.45840733003619	0
366826	0.662590320546729	7.05662943951305	4.38386398216218	0.00392900410290095	0.0375788593145638	-2.46268482485674	0
467538	0.50184117627752	4.03022607314021	4.13930754026029	0.00521777623456294	0.0438934253589164	-2.46379405110045	0
501431	1.56656631293762	2.44329541538727	3.8761435597444	0.00715217777438772	0.0521029748658977	-2.46587105338881	0
383706	1.17629997659156	0.592707090657181	3.60062562756085	0.010063073616006	0.0644127166018682	-2.46680982538481	0
418834	-0.791799921357565	4.6148222658193	-4.17548816189203	0.00500049611106214	0.0429277068196185	-2.46842286271132	0
154085	0.991081789842817	2.56125818572293	3.88352515229818	0.00708817546438857	0.0518755369803813	-2.46865804537184	0
357193	1.19834424159462	3.31062969389384	3.98341258831755	0.00628148845099178	0.0482256536910222	-2.46951053269024	1
477156	2.03804684543022	0.289416787957845	3.57560393818841	0.0103859569889915	0.0655774821149825	-2.46994815968963	0
499130	-1.41601119330301	1.24903704951395	-3.59870551704031	0.0100874574810051	0.0644534647709835	-2.47065482307449	0
39973	1.03737635736281	3.9825654554616	4.08808149998587	0.00554352664717574	0.0452700152001588	-2.47079401102444	1
480653	-0.855337523502572	5.1663010056885	-4.24286711358491	0.00462210700191168	0.0410907635930259	-2.47238458827969	0
476668	-0.793164246723046	5.10240207433424	-4.23675420901168	0.0046550904594973	0.0413070394543056	-2.4741250355535	0
500464	-0.813553862983244	4.17224541187637	-4.13428444193419	0.00524876123211546	0.0439639096315727	-2.47576424082828	0
439921	1.45630725816007	0.0882598791866726	3.5539417204751	0.010674660898307	0.0663011428319616	-2.47604797613809	0
479688	-0.51604665524505	6.86486926370635	-4.36053813441296	0.00403521475587546	0.0381350554433831	-2.4787510418106	0
374749	1.06595767814136	2.44173677706527	3.90369436354409	0.00691649625025259	0.051171293296674	-2.47902852742417	0
489861	1.64767843104816	-3.50509721237413	3.48289498938407	0.0116848633491791	0.0702769526262705	-2.47949311806524	0
437733	-2.01983074908159	-2.50248982600895	-3.48668658014937	0.0116283900864705	0.07014465548984	-2.47982035281947	0
379801	2.28241675258449	-3.48594275731016	3.48477163936704	0.0116568745379513	0.0702259455301012	-2.48158874649592	0
48518	-0.533618655671321	4.85760188492105	-4.20903401372573	0.00480797710534595	0.0421385907288228	-2.48178415046182	0
443555	0.506956152528777	6.31450042263267	4.32011347276965	0.00422693348493326	0.0391926996695439	-2.48373741286901	0
545874	0.798409473117009	3.6915128226673	4.04929215191545	0.00580518780883119	0.0462919847555284	-2.48565102005128	0
443410	0.796518224999701	6.84038932310752	4.3515337586059	0.00407706651078958	0.0384031622001754	-2.48582977397586	0
367468	0.956329684844239	2.60032892944185	3.88824656809737	0.00704756966088036	0.0516845968641905	-2.48603733053695	0
498595	0.554002655648561	5.19252630724442	4.24539345013373	0.00460855149869912	0.0410783043959328	-2.48952131372198	0
463057	1.50018477380085	0.236817601425455	3.55525890108571	0.0106568576203115	0.0662864925110523	-2.4907880004213	0
445827	0.739260190488781	2.91202776422511	3.92380227220084	0.00674989500489714	0.0503460996620271	-2.49172532102469	0
385219	0.904444158122364	3.42512134151714	4.02556757617316	0.00597194872657531	0.0469206509079649	-2.49176110842938	0
438070	-0.733822814429833	5.57040879366485	-4.25661766847028	0.00454885757121926	0.040822198821238	-2.49212541201477	0
363510	1.33339344502555	-1.32732631798073	3.4935589462742	0.0115267888381769	0.0697978429563413	-2.4923116143964	0
464328	-0.740590850278385	4.37041362900826	-4.12651058833216	0.00529711717074344	0.04422130289902	-2.49390226771013	0
487457	-0.614016057584606	4.40150008968053	-4.1438899078693	0.00518968669156974	0.0436829301780947	-2.49424289037377	0
559336	-1.95272760142295	0.878062722309376	-3.5551491891739	0.0106583392676808	0.0662864925110523	-2.49559407153802	0
415744	-0.743473733460214	3.32191042501689	-3.9484010183166798	0.00655208235356616	0.0495032249673257	-2.49612935272757	0
387038	1.83864335190399	1.27107096762524	3.66031339149086	0.00933638532331102	0.061588142554236	-2.4968558917119	0
463414	0.419638129344371	6.5716130703307	4.32623316375872	0.0041972700359539	0.0391214135157431	-2.49730246837487	0
441881	3.13867093598566	-2.46300253160518	3.48048441623965	0.011720922925827	0.070341815344682	-2.49864021202225	0
506918	1.65702722680066	-1.92579267376593	3.48131923528226	0.0117084211994854	0.0703295380527506	-2.49917228213798	0
455756	0.8224042681198	3.64159853587513	4.05669876601743	0.00575418709812574	0.0460141115393076	-2.499738523267	0
495288	2.48085145257968	0.252837254957229	3.56030911598759	0.0105888983507571	0.0661874993828722	-2.50285532152443	0
214051	-0.605120147616304	6.27262083200992	-4.30018727605002	0.00432514729748127	0.0398439507184529	-2.5031200257944	0
430968	2.70453093222441	-0.0759509173072341	3.53879704319939	0.0108817136308005	0.0670897686276453	-2.50518003529315	0
496765	1.21508419628334	-3.9377612573156	3.45950415559002	0.0120399439705181	0.0715663113639894	-2.50538585392532	0
355184	-0.523732069145395	5.88973474531755	-4.28192569872722	0.00441738853939365	0.0402301422997373	-2.50577166555261	0
472711	0.441902182359903	4.32639455938843	4.13044159074694	0.0052726036000679	0.0440683218733375	-2.50581419340677	0
370385	-2.52225829433639	-2.49936865674671	-3.46281859600116	0.0119889212682123	0.0713225633675352	-2.51068810019764	0
455614	0.541484184898184	5.20879735328547	4.22473162376944	0.00472072619176718	0.0416300819957574	-2.51114681668185	0
471843	-0.728562801441741	5.57844347443768	-4.25171497820225	0.00457482531532172	0.0409710198884131	-2.51297766119447	0
327236	1.23261661283331	-3.93202790267827	3.45116418433701	0.0121693811117841	0.0720051208118109	-2.51552849278103	0
467632	0.649012605345323	3.67790043293363	4.07801416168473	0.00561015966676369	0.0455789469332849	-2.5193413841715	0
547301	2.82504563142417	-2.36504966365454	3.46381966871386	0.0119735571189333	0.0712695917492469	-2.52008758320428	0
166797	0.393263097673804	4.79309925142712	4.17776591806726	0.00498715687188	0.042864869142616203	-2.52458754606436	0
522410	-0.687977149643374	4.31373142631214	-4.08204879304592	0.00558334959527717	0.0455169232604107	-2.52496087529335	0
493061	1.10078176261362	4.80230579395131	4.18742292631168	0.00493103932348413	0.0427176776429812	-2.52527543827708	1
405755	-0.638721734705801	3.8433586695271	-4.02726520952961	0.00595984156390238	0.0469206509079649	-2.5263252705999	0
441139	1.55386633018827	2.71238070155429	3.84068631749481	0.00746862419651948	0.0537212857610255	-2.52931123724005	0
452897	-0.660415701854174	6.38771382969565	-4.28973281417084	0.00437768898410787	0.0401203645506205	-2.5294957518491	0
465337	1.94345928952402	-1.38746852326376	3.46960721452978	0.0118851518044607	0.0710247000233628	-2.52978767641741	0
186672	0.835002987454922	4.52382993442208	4.15199540204531	0.00514041033156513	0.0434510707127374	-2.53150591360761	0
516537	1.65824905547264	-2.48607934333993	3.45354520924048	0.0121322732400341	0.0719349856305438	-2.53312848465095	0
442716	-0.896409779489046	6.63578235543419	-4.29638305602522	0.00434418484551161	0.0399160519805009	-2.53735135815432	0
372511	-1.67992694748897	0.524595379977547	-3.50168464530844	0.0114079073717383	0.0693820960718874	-2.53998176258865	0
492774	0.424405062540258	7.02804528192305	4.31464452863805	0.00425364000690068	0.0394146655681714	-2.54015386394903	0
503830	1.36560138446891	-3.8242788190214	3.43071491380264	0.0124932244340721	0.0729514154940776	-2.54091138969874	0
369412	-0.674351698961716	3.72933874966139	-4.000160576087	0.00615643464880754	0.0477819848873662	-2.5437892795374	0
448386	-0.550908863713504	5.70170397414361	-4.23757592659401	0.00465064153975288	0.0412932897812721	-2.54431426312501	0
423716	-0.500149077891284	7.58219352028659	-4.33943534622001	0.00413406160768768	0.038709602509328	-2.54492733363984	0
379106	-0.597307505661627	5.91301311727086	-4.24233888119745	0.00462494692034971	0.0410907635930259	-2.54581922200953	0
332461	0.622363137048101	3.81287046816017	4.05295117656738	0.00577993011619426	0.0461284700392242	-2.54595308634892	0
507060	1.08933945861101	1.07489751086927	3.61250669931392	0.00991362199900233	0.0639157105069222	-2.54681514841473	0
399900	0.69083433941527	4.27007363309417	4.1029332351942	0.00544682177446238	0.0449675311205165	-2.54801179166118	0
518694	2.00252411162947	-1.33843615487459	3.44666111154553	0.0122398996647914	0.0722853784136702	-2.54917173796053	0
494668	-0.849606891426109	5.38865350931468	-4.20159389609981	0.00484995511781589	0.0422982613520722	-2.55010731625308	0
343079	0.875367935294995	3.38994825926406	3.92613111360879	0.00673088769199825	0.0502717292173235	-2.55214111046379	0
473378	1.82005912580939	-0.0740376657576884	3.50960818535117	0.0112932722585288	0.0688605249962092	-2.55436446460122	0
494420	-0.666569065995511	7.77372519421095	-4.33532671531063	0.00415361838584371	0.0388196275304198	-2.55471573385791	0
379600	-0.544047041355435	5.87576012611384	-4.24237588534434	0.00462474791305346	0.0410907635930259	-2.55789711129197	0
546523	1.4969372650302	0.832546968643234	3.56718043134006	0.0104971934661539	0.0659506636888347	-2.55803679429889	0
559321	2.34625840402378	-2.16231740398184	3.4249938329004	0.0125854993770571	0.0732799191038626	-2.55996566918469	0
368398	0.831208815987868	5.77670954145875	4.23389958906991	0.00467058263179066	0.0414187035130527	-2.56091401228076	0
504339	1.9302328294771	-3.35638695793751	3.42130185978134	0.0126454411900846	0.0735387396607532	-2.56104138669307	0
513838	1.9302328294771	-3.35638695793751	3.42130185978134	0.0126454411900846	0.0735387396607532	-2.56104138669307	0
430336	-2.70880703187443	1.18627009718725	-3.56827834961931	0.0104826212991826	0.0659132417408206	-2.56229358736922	0
373825	0.858049443250138	1.87894661486129	3.76775477474968	0.00816914908114088	0.0570039300409644	-2.56466344829814	0
505578	-0.408741395486267	5.40663711193442	-4.20042883486869	0.00485656529382821	0.0423299895438809	-2.56528109737492	0
482921	1.59518137217938	0.909309810086408	3.56122672962271	0.0105766012738751	0.0661874993828722	-2.56835807403709	0
469505	-0.89506151064414	5.50238038160496	-4.19892114427556	0.00486513428408661	0.0423357560855995	-2.56902497256909	0
502204	1.03010689015219	1.74505725736848	3.66663858892332	0.0092628146492546	0.0613561773936686	-2.57182621603032	0
378237	-0.674396572386061	6.95282492886337	-4.28632432118717	0.00439497234971618	0.0401698340580036	-2.57288510318499	0
447331	1.93034150162678	-3.35638695793751	3.41148587285726	0.0128063292263406	0.0740209987181586	-2.57302337213453	0
450153	-1.2576713450681	-3.38651506972303	-3.40665481580835	0.0128863299994081	0.0743512073306475	-2.57303542539941	0
401376	0.607483896660975	5.2461287992148	4.19941286418356	0.00486233774138527	0.0423357560855995	-2.57328730420235	0
497396	1.13808820117491	1.25575760609021	3.62929885675059	0.00970652609874553	0.0632559818201197	-2.57367313473488	0
440852	-0.635834869258999	3.96253044161756	-3.99090042584555	0.00622523454222692	0.0479768618460655	-2.5739795389043	0
440921	-0.795991537297146	2.17694125217092	-3.72498915561986	0.00861335196008108	0.0590902498147759	-2.5744540252975	0
435754	-1.08462820968963	2.02002111987708	-3.67922713418235	0.00911827842141005	0.0607686107991211	-2.57472364734261	0
496450	1.77285437458644	1.33594124204779	3.69974791921518	0.00888794613138606	0.0599765028821783	-2.57604824051836	0
439609	2.84941566694286	-1.11416876197701	3.4354947289858	0.0124166964706915	0.0726833502406858	-2.57740691422307	0
479832	0.245248084531291	13.4061675940513	4.60259913267062	0.0030714236912565	0.0331352973526469	-2.57817737592748	0
468098	1.2629324936529	0.974722882998711	3.60472104483064	0.0100112805399711	0.0642544648266194	-2.58075832338607	0
462300	-1.04326600446223	2.51263352395644	-3.76471786663589	0.00819984781116335	0.0571062261743708	-2.58193010188255	0
462948	0.777530199092265	5.07902223285634	4.16405847656322	0.00506803226462138	0.0432209074926573	-2.58537583455152	0
426850	-0.343654596624157	10.0275598839687	-4.41543285259009	0.00379018322118563	0.0369218805992652	-2.58557470713288	0
162838	-1.85636786208325	-3.12996374354878	-3.39780596442873	0.013034279553822	0.0748516042261816	-2.58694436931314	0
410997	-0.522473695230706	5.57389051641703	-4.19848392133841	0.00486762238731593	0.0423357560855995	-2.59008707357114	0
475894	-0.521990726701239	5.23577304086208	-4.1635408855732	0.00507111448287426	0.0432213120676811	-2.59120816389162	0
372884	-0.48321275316477	5.12566243817451	-4.15909559374673	0.00509767165814911	0.0432424216761651	-2.593847912165	0
370722	-1.09964461191076	1.36118685059888	-3.55113334510169	0.0107127282075883	0.0664217131617207	-2.59584415951364	0
466168	-0.695008234655833	3.94160279823986	-3.9825381650509	0.00628809429182898	0.0482256536910222	-2.59613322662877	0
443899	0.63951596245642	5.80151141422042	4.2099353180501	0.0048029192880465	0.0421201825741122	-2.59636109759148	0
448861	0.656443156090821	3.67813592249074	3.99017803527408	0.00623063730378548	0.0479917449867565	-2.59906563541272	0
449610	0.767577422263923	4.28412019204176	4.06582845736919	0.00569200283808866	0.0458774784493824	-2.60007396685546	0
382107	0.506512983490933	6.14889805647875	4.23109435778636	0.0046858625690417	0.0415025215847587	-2.60057381680689	0
438486	-0.738821689186966	7.29141832359289	-4.28071821553748	0.00442356430567256	0.0402301422997373	-2.60180422232925	0
255500	-1.7352424338609	-2.28650424907589	-3.38477208081715	0.0132555807396082	0.0756777653141455	-2.60223091355322	0
374988	0.964034943862867	2.69383268050996	3.81803434458685	0.00767884932683451	0.0547804328506796	-2.60250813912061	0
501365	1.09197629935077	1.44864823191967	3.59492313834568	0.0101356801894548	0.0645756463456596	-2.60394870697898	0
413385	-0.471897753470868	6.89599834403302	-4.25434964583322	0.00456085004087175	0.0409040467771382	-2.6046087453129	0
173606	-1.35637906956624	2.34946941822784	-3.69940976107616	0.00889168955469459	0.0599765028821783	-2.60487681186768	0
431556	-0.932132885718854	3.76428619416039	-3.95750362843564	0.00648051312902668	0.0491577977109805	-2.60578014636133	0
523207	2.78893356581976	-3.08489205415907	3.38563390180196	0.013240822359519	0.0756421147389767	-2.60623931851659	0
474841	0.79162102656959	4.33895762913611	4.09168260621243	0.00551990512283274	0.0452259935018236	-2.6063547061785	0
446421	-0.473548915112808	4.44902319024155	-4.04675981468828	0.00582273967122521	0.0463714721560725	-2.60814735158932	0
440201	-1.33419030794864	1.12813454490112	-3.51785629676942	0.0111752769585187	0.0683376103234107	-2.61121433437475	0
406571	-0.623714857456352	5.74622680796542	-4.17972682033673	0.00497570484446176	0.042864869142616203	-2.611535794793	0
534846	0.507637333341358	4.05997299359371	4.017418354907	0.00603044729569791	0.0471564105368527	-2.61306748409171	0
429742	0.592046328448806	9.39264964167999	4.36940337009671	0.00399447629773763	0.0378476385343372	-2.61326668570634	0
38611	2.17810566498291	-2.39178504824249	3.37835933552152	0.0133659606833737	0.075987956743209	-2.61566198410677	0
496853	0.528028210968938	3.79390605796669	3.98322122210656	0.00628293347336774	0.0482256536910222	-2.61614210227806	0
473048	1.86802176823961	0.260927177061814	3.47429667566469	0.0118140422240993	0.0707550838333148	-2.61759455470204	0
19393	1.22696308730596	1.11225808340761	3.54219260628642	0.0108349115203604	0.06693011958321	-2.6184976121027	0
440817	-0.474992810378994	5.40733445667494	-4.15927527044721	0.00509659524252454	0.0432424216761651	-2.61911530762696	0
366250	1.79685045858969	-3.54523382863571	3.36830149012183	0.0135411021954409	0.0763960508128356	-2.61946709074621	0
544744	-2.42228422949776	0.167796237418801	-3.44200469582341	0.0123132885587597	0.0724629102608317	-2.62032422257991	0
370610	-0.462517473945534	7.86720010029333	-4.28832711633635	0.00438480765237725	0.0401381531926718	-2.62057987785007	0
507114	1.93531169432668	-3.28431043649209	3.37153055404407	0.0134846024943225	0.0762094082238656	-2.62203841240425	0
499061	0.901643365501871	5.6546201913761	4.17991265632305	0.00497462104281039	0.042864869142616203	-2.62242562456329	0
544775	-1.13385688191941	6.7397719655655	-4.23168914723244	0.00468261815273991	0.0414995941078543	-2.62296501832365	-1
438131	-0.504377224586325	4.74382778232367	-4.07903494430296	0.00560336313363984	0.0455497133272253	-2.62511308857975	0
492263	0.841283344033384	2.41852908302755	3.74535201246447	0.00839861812640618	0.0582058974969717	-2.6260957178279	0
357769	0.805289050392603	3.87271858596961	3.99556607975777	0.00619046459916832	0.0479270755501486	-2.62665817053095	0
473219	1.39426648745991	0.119771167523341	3.43259225814579	0.0124631057790294	0.0729109768617347	-2.62689765297459	0
493966	-0.56950050971373	5.18497689731423	-4.1288280896957	0.005282650080045	0.0441263943929624	-2.62722820736294	0
374871	-0.638314570926084	4.57800630953202	-4.05902091244904	0.00573829946124586	0.0459453162158431	-2.62776997664128	0
497730	-0.621841461956224	5.16650862154884	-4.12400457649049	0.00531281048268742	0.0443003787438139	-2.62993461929704	0
470145	1.97278223402322	-3.45337312034807	3.35834584308608	0.0137169257354481	0.0769069971294118	-2.63295558377994	0
457423	-1.33111096051777	-3.18175946917516	-3.35935589428072	0.0136989748506991	0.0769021678453515	-2.63298155223662	0
446420	0.611788905515292	5.74396487962266	4.18082501518661	0.00496930393368549	0.042864869142616203	-2.63464456070866	0
540189	-0.444607629012588	5.81540322047857	-4.17685334392305	0.00499249644047178	0.0428848819693602	-2.63695708913381	0
452439	-1.14394963121778	1.59343422853952	-3.53654986172906	0.0109128087865658	0.0671651783657174	-2.63911884879872	0
362513	1.79979853477153	-0.623436057580536	3.38938414720207	0.0131768086825242	0.075397392228409	-2.64119619405797	0
479811	0.56751552942056	4.20057955466118	4.0442139108122	0.00584044478877055	0.0464431126084144	-2.64143928804493	0
469460	-2.01837982448008	5.61948835190164	-4.15906059886125	0.00509788133648934	0.0432424216761651	-2.64149083594858	-1
502771	1.24642458599736	-3.85358088043635	3.3467914636795	0.0139241031440427	0.077579446772722	-2.64234820002856	0
546866	0.412552774083302	6.05403901828515	4.18747432247424	0.00493074253746445	0.0427176776429812	-2.6426182596614	0
429256	0.523636097383873	4.64078075915095	4.06156480173388	0.0057209504208639	0.0459029723346162	-2.64630118567498	0
379082	0.806227880352511	2.93861000718515	3.81781848806722	0.00768088371203534	0.0547804328506796	-2.64648370029929	0
447008	1.55986126787388	1.53490294728537	3.62472431965104	0.00976246938474521	0.0633346738318728	-2.65155132595716	0
438029	1.79851042627687	-0.936465107278996	3.3626943423744	0.0136398246697722	0.0767213202791848	-2.65371999990941	0
237771	-0.313121169644653	9.49881838502591	-4.33503156318675	0.00415502724541904	0.0388196275304198	-2.65450246914441	0
361866	-0.36783343233922	8.80504647523434	-4.30523900724819	0.00430001001600165	0.0396887083746401	-2.65668751973328	0
396393	-0.527140360963534	3.93301832387011	-3.94427072658164	0.00658484432572699	0.049671504700505	-2.66023637610376	0
354321	0.72612367250427	3.70086847874413	3.93435817205731	0.00666421249355946	0.0499798390380589	-2.66070793926484	0
382310	1.47145471669626	-3.72077935584941	3.33278344575961	0.0141798499334919	0.0786147032188746	-2.66081788459343	0
417666	-0.433695903790303	5.14524789171361	-4.10393308813534	0.0054403788428992	0.0449675311205165	-2.66124073518429	0
374792	1.23731511445851	-0.707898078353729	3.37194733795678	0.0134773286368674	0.0761985368980805	-2.66167061535462	0
365763	1.04807939512787	5.18823630381572	4.1146543870939	0.00537182029600628	0.0446096003823448	-2.66181165028506	1
196762	0.878178042619106	2.46181092791563	3.74159279621217	0.00843781334781791	0.0582790192529693	-2.66376291662351	0
404624	-0.579112797997435	5.17562164556822	-4.10412892373925	0.00543911789106644	0.0449675311205165	-2.66483663453597	0
546385	-2.0253278897974	-1.13319368970079	-3.34176618622448	0.0140152691095263	0.0779686618308461	-2.66687674677101	0
254167	-1.06353601230736	3.52057688607599	-3.82913668174713	0.00757500901942982	0.0542945538272368	-2.66744293494392	0
546392	2.03786419652438	-0.72300328948677	3.36492974809602	0.0136003733682355	0.0766204578759534	-2.66809965526786	0
380322	0.689388652171253	7.33159310875284	4.21968319114734	0.00474859326870499	0.0418240354563367	-2.67114650585712	0
123380	-0.877981475566949	2.72225098592648	-3.74262845917829	0.00842699504416666	0.0582681053305676	-2.67161075617553	0
476446	0.547971754606734	7.11034547394252	4.21450090732623	0.00477738930478383	0.0419479522063695	-2.67191061280723	0
497258	0.648661477441816	8.17132448705665	4.25910977461124	0.0045357206106613	0.0407593653930513	-2.67299097933297	0
412111	-0.535521155986162	5.09558338550557	-4.07525743153635	0.00562856007592308	0.0456420993153473	-2.67323045877365	0
330834	1.65435678648979	-3.70560468828953	3.32366700152034	0.0143490301814098	0.0792266638120651	-2.67324318036336	0
435526	-0.43421934908471	5.24811060244342	-4.09288190274501	0.00551206307980079	0.0452259935018236	-2.67324533893533	0
389936	-0.464073467674265	5.1180747617954	-4.09299366491352	0.00551133291045634	0.0452259935018236	-2.67413826874313	0
357931	0.673501820104936	5.15586378950527	4.10116040334574	0.00545826648218492	0.0450125253267387	-2.67595350461056	0
481236	2.63634344454682	1.24681821031567	3.44432922935216	0.0122765922170213	0.0723449669101646	-2.67752428168781	0
412620	-0.735834529324991	6.07976302881795	-4.15424474526338	0.00512682785413187	0.0434103937565672	-2.67858575049809	0
480150	1.8699259487586	-2.99409368647463	3.33079737388763	0.0142165213506823	0.0787459348609875	-2.67875011758633	0
441179	-0.684614094543223	4.00796340112181	-3.92428635526262	0.00674593918942847	0.0503460996620271	-2.68080977011563	0
479579	-0.533172277901727	8.37572953834004	-4.2602529115454	0.00452970875194609	0.0407530714120127	-2.68266861150248	0
264697	-0.518639132111963	5.22715820616043	-4.07969163819343	0.00559899558126042	0.0455497133272253	-2.68601501628023	0
399877	-0.532451849544366	5.60614327946231	-4.11582701501861	0.00536438006249799	0.0445738044633001	-2.68784900995848	0
446127	-0.710935282541084	4.07828155332609	-3.97306145616149	0.00636018083215335	0.0486214146062952	-2.68825034081902	0
445093	0.426861035847478	5.99936676156984	4.15193351561239	0.00514078459141712	0.0434510707127374	-2.68868998606606	0
464658	0.853394147894327	4.79251182419497	4.06452225718831	0.00570085386240883	0.0458955770856133	-2.69145665236552	0
467336	1.12780468185295	1.41945393203519	3.53917250622913	0.010876527650662	0.0670868370726411	-2.69288789202546	0
426980	-1.57441363211239	-0.944132704798929	-3.3234944518361	0.0143522533798012	0.0792266638120651	-2.69299810802729	0
61180	-0.879252737535766	4.07564586684517	-3.93281235619898	0.00667668452639599	0.0500206949105375	-2.69346410176851	0
468662	1.87302565392915	0.353426532203734	3.44621939498946	0.0122468409554134	0.0722853784136702	-2.69411683474238	0
369425	1.10156723575214	0.463338458420266	3.42804241015284	0.0125362369614279	0.0731090033350477	-2.69691677846661	0
358652	0.5082323040681	5.67732521002161	4.12518861728747	0.00530538929189582	0.0442644137640189	-2.698876870056	0
448206	-1.81660404691761	4.03159994280023	-3.82659243344324	0.00759866806186083	0.0544093667858331	-2.70126934809144	0
542738	-0.581866039007421	4.89153804362993	-4.02615025982982	0.00596779008569108	0.0469206509079649	-2.70166945887554	0
495464	-2.5928749010006	-1.36351550096478	-3.32492800236907	0.0143254987624361	0.079140323264009	-2.70167631109687	0
361131	0.704167111714899	5.05970330162943	4.06918531854587	0.00566932591416125	0.0457464813991413	-2.7029418466702	0
452466	-1.74589263428764	10.827831451043	-4.37097094476474	0.00398732055058341	0.0378078690289007	-2.70385800892343	-1
493001	0.66137399549096	10.3525331484346	4.34751971102494	0.0040958790182893	0.0385226672214801	-2.70435312516931	0
439634	-0.661007153777022	4.89728424719037	-4.04497905806895	0.00583511742936022	0.0464266717480158	-2.70499733061228	0
370630	3.64334366110564	-1.70226633057206	3.32748756702189	0.0142778637812748	0.078938406821784	-2.7056759781522	0
375968	-0.720731415121426	4.86983672429911	-4.03008995485389	0.00593975621362097	0.0468314654054747	-2.70704124227692	0
225784	-1.02889425718365	5.37413809279382	-4.07597877679879	0.0056237388492423	0.0456372015332814	-2.70776028011026	-1
447383	-1.85461008946818	-3.12996374354878	-3.29772926050276	0.0148424840531832	0.0809600374896341	-2.7099605920965	0
398553	-0.505596494862735	4.51195343648393	-3.98535109210346	0.0062668713355855	0.0481666387271499	-2.71153175854501	0
471112	0.845244583983588	1.69697086913855	3.58437944945055	0.0102714428675921	0.0649582101777295	-2.71274371522753	0
460411	0.395968446775801	4.81945411973327	4.04117389707609	0.00586166420966873	0.0465339028283735	-2.71621825854955	0
483514	-1.85451316279508	-3.12996374354878	-3.29210598988002	0.0149518762142151	0.0812145770567703	-2.71691980801987	0
410399	0.776280882599099	5.38566021039653	4.09060132548047	0.00552698607102928	0.0452259935018236	-2.71753500647056	0
461110	1.61990228230271	-3.53847586938166	3.28931990440965	0.0150063991516351	0.0814175758924143	-2.71848802013943	0
490035	2.53345279889862	-3.09238739985823	3.29484890918086	0.0148984079804635	0.0810973293723547	-2.71981670038356	0
448177	-0.40153211559171	7.46243724724486	-4.18844865976826	0.00492511999596024	0.0427176776429812	-2.71992416980761	0
214392	0.755178132198287	5.27131511031726	4.07246082182549	0.00564729498062514	0.045698167678445	-2.72077569218987	0
546175	-0.443600462507433	6.70592884169336	-4.16214728073823	0.00507942364279559	0.0432213995844511	-2.72164869245907	0
479342	1.48625165845015	-1.2675850842085301	3.31183687251957	0.0145718471401531	0.0801410996603573	-2.72364800261711	0
275652	-0.798965349638674	5.01638278066689	-4.01262127864009	0.00606517893852544	0.0473576087952189	-2.72388782923628	0
358220	0.76583226132827	2.87424406520042	3.78165348619752	0.0080302575934053	0.056393949036133303	-2.72408327516762	0
449390	1.08289024989868	3.6009947497719	3.82868638400228	0.00757919043483786	0.0542971982761372	-2.72454257965646	0
[truncated: 12,243 more rows]
