# Supplementary material for: Preassembled Cas9 Ribonucleoprotein-Mediated Gene Deletion Identifies the Carbon Catabolite Repressor and Its Target Genes in Coprinopsis cinerea
Source: Appl Environ Microbiol. 2022 Nov 14;88(23):e00940-22. doi: 10.1128/aem.00940-22 (PMC9746306; doi:10.1128/aem.00940-22)
Supplement: Supplemental file 5 — Table S4. Download aem.00940-22-s0005.xlsx, XLSX file, 1.3 MB [file aem.00940-22-s0005.xlsx]

## Sheet: Table S4 Legend
Table S4: Analysis of Quant-Seq data of Δcre1-91 mutants compared with the wild-type strain to obtain the log fold change (logFC), average expression and differential expression status (deg status) for the C. cinerea protein IDs.

## Sheet: Table S4
protein_id	logFC	AveExpr	t	P.Value	adj.P.Val	B	deg_status
442230	5.02555340090927	6.08633354001321	23.2766453219582	1.8524011848e-7	8.6156683161075e-4	8.09613284941418	1
422563	-2.87728345452111	6.53777910404735	-20.7776896215458	3.8167228033e-7	8.6156683161075e-4	7.50939836592482	-1
392175	2.70385271012546	5.36397503772475	20.6294340822832	3.9944536674e-7	8.6156683161075e-4	7.4380936169817	1
440563	5.11996207641257	7.93288109084646	19.7803415931881	5.2167510048e-7	8.6156683161075e-4	7.22051156106402	1
440153	4.41753011392609	7.43910476670041	19.7645849910313	5.2432079304e-7	8.6156683161075e-4	7.21645217244285	1
377156	2.65057491980105	4.400718916683	19.3784596594639	5.9425608526e-7	8.6156683161075e-4	6.96498799745428	1
489324	-4.35962386261629	6.43936889985773	-19.0616506666917	6.5975042652e-7	8.6156683161075e-4	6.96055129860892	-1
465934	2.59291248058323	4.40210060972527	19.0153120703876	6.7001162078e-7	8.6156683161075e-4	6.87264802578776	1
546855	6.02778646997887	4.32727439446756	21.4574319504014	3.1101843933e-7	8.6156683161075e-4	6.81604773022913	1
465073	3.40650206451144	3.3008367301576	19.2431530115689	6.2126582979e-7	8.6156683161075e-4	6.70266243816322	1
358430	-1.9877761527512	6.53815769500619	-18.1435006224452	9.0203632555e-7	9.3271466182804e-4	6.67642700611902	-1
496411	2.68919528177125	4.84289365924178	18.0968277721546	9.1686597848e-7	9.3271466182804e-4	6.63332484638461	1
544764	3.46269642435565	7.70895681606192	17.6520297237191	1.07323684023e-6	9.6787131598943e-4	6.49222334391869	1
482945	1.98113929975999	9.20722552339608	17.6156233304097	1.08734314392e-6	9.6787131598943e-4	6.44690481108298	1
455231	3.4340866707562	3.57012363979822	17.0961625769147	1.3138244402e-6	0.00110067574572806	6.04866655314869	1
409790	-3.47808740356654	4.40588260038749	-16.7036521857819	1.52137334833e-6	0.00120374440149736	5.9963418987819	-1
427199	-1.67529892611947	5.31629707551147	-16.1080139640838	1.91292392536e-6	0.00126437305439	5.92818207094921	-1
417392	3.68721144681117	5.74375267546453	16.029111340997	1.97304355886e-6	0.00126437305439	5.89865454611454	1
473021	6.24549571185346	3.51210208018607	18.7763572188571	7.2593750732e-7	8.6156683161075e-4	5.83072916884695	1
276784	1.63028553758957	6.82560751387946	15.9101911001922	2.06781494316e-6	0.00126437305439	5.82523481387731	1
501710	-5.09837749229736	6.26516544432904	-15.8386648040084	2.1273393321e-6	0.00126437305439	5.8183306594797	-1
494326	2.24048908399829	4.98459865988863	15.7324126177167	2.21944434487e-6	0.00126437305439	5.78174681787303	1
456645	1.59091098100873	12.436771913578	16.1362129591184	1.89195162254e-6	0.00126437305439	5.74907772832614	1
382347	6.80771990090826	1.23725854059237	21.0465304553459	3.5171775524e-7	8.6156683161075e-4	5.64098528240023	1
441540	1.7724634110348	4.53885095090643	15.3116518324384	2.6322268431e-6	0.00138845091479646	5.61162162578029	1
544684	2.72804638058247	3.09625504199113	15.7432522588695	2.20984050732e-6	0.00126437305439	5.60976158807384	1
367102	2.69391073002069	4.92084115645758	15.170287750534	2.79028145594e-6	0.00141925673198475	5.5545491925571	1
444212	3.81502296310595	3.36193718607176	15.4562389813128	2.48113656582e-6	0.00135909026809321	5.45178535801762	1
469081	-1.96264255777871	5.94039018998598	-14.9429403448646	3.0679708847e-6	0.00144211172752142	5.44886716979545	-1
354495	3.46268343544668	6.20341117100203	14.7900401998765	3.27264294311e-6	0.00144211172752142	5.36348632954675	1
166270	1.78398147794089	8.00727181521329	14.84804263779	3.19320350965e-6	0.00144211172752142	5.3415802526345	1
442592	1.70358081669372	4.18884675242556	14.6711042152996	3.44276075942e-6	0.00144211172752142	5.34072412792155	1
559286	-2.04340483790004	7.61076362233639	-14.7327097067139	3.35340609674e-6	0.00144211172752142	5.30935401679081	-1
450786	1.76895286935529	3.88699942075628	14.3839349869421	3.89718431519e-6	0.00154176941713874	5.21588526671346	1
363451	1.59734213273877	7.5739522972949	14.4463651665459	3.7927934547e-6	0.00154176941713874	5.17028736558295	1
479498	2.72204770756243	5.24329278772085	14.1660102498011	4.28840237957e-6	0.00156603658179142	5.11498590754939	1
358887	3.28097176693206	3.65141741009544	14.2263369740278	4.17575313754e-6	0.00156603658179142	5.09506559249621	1
222978	-1.1533429316867	8.31218116680533	-14.2202000223359	4.18705581959e-6	0.00156603658179142	5.04929312993273	-1
365989	2.63207462762947	5.36723338934677	13.8109640561454	5.02680327444e-6	0.00164080060276406	4.94405408392784	1
500927	-1.37954777448256	5.77658603335734	-13.5153081927965	5.75486251868e-6	0.00164080060276406	4.79702143053843	-1
274808	3.43715304368219	5.58911015024548	13.4483108449436	5.93628004631e-6	0.00164080060276406	4.78042383218364	1
559260	-1.92791605101406	7.45847476865738	-13.5882857287727	5.56446793477e-6	0.00164080060276406	4.77749060355161	-1
465218	-3.31150173061397	4.28964197257607	-13.3425570401365	6.23620345549e-6	0.00164080060276406	4.74799390786458	-1
439071	-1.53857118157503	6.23569048604795	-13.3929243403311	6.09123714966e-6	0.00164080060276406	4.71995729366333	-1
426432	-2.34460791085316	3.29941134790285	-13.4670499485986	5.8848832311e-6	0.00164080060276406	4.69942710773872	-1
471199	3.46386402331402	2.51067659413205	13.5896900557223	5.56087584753e-6	0.00164080060276406	4.65697009724601	1
406855	1.37485141151118	10.3246824472412	13.4974289915573	5.80264467115e-6	0.00164080060276406	4.62099507261223	1
473916	-1.14318845361172	6.65796555416647	-13.2027474168123	6.65986183667e-6	0.001664030741717	4.60811242916064	-1
426597	-2.57177753258676	3.83527069398215	-13.0501232173497	7.16063948452e-6	0.00169969712564359	4.57498846852051	-1
227722	1.11860429223962	5.97769792091506	13.0900238297427	7.02565945584e-6	0.00169969712564359	4.56741296684044	1
448480	1.57532428473412	9.03406766119396	13.251006786084	6.50998808481e-6	0.00165562946971264	4.54833248701542	1
445156	-1.05467274722854	9.96350096648378	-13.3187773630167	6.30602241925e-6	0.00164080060276406	4.54633624966784	-1
387867	1.20429277165726	7.86378057018645	13.0537163921517	7.14836265336e-6	0.00169969712564359	4.48472550745132	1
117152	2.04722965269572	5.98083741095886	12.9079061617113	7.66660613012e-6	0.0017509139540687	4.47938877353206	1
380326	-1.31662037330811	8.99913087228925	-12.9745523415074	7.42454783066e-6	0.00173344934761212	4.41342378919462	-1
371412	5.66233887558914	3.06770968622754	13.440514117534	5.95781657453e-6	0.00164080060276406	4.3454788435333	1
361483	-3.41284435366666	2.37754803321594	-13.4463787283615	5.94160868059e-6	0.00164080060276406	4.33499230324908	-1
452134	1.07306049791054	14.1643189096829	13.3085012195201	6.33647192473e-6	0.00164080060276406	4.31918680167919	1
394254	7.99685497151534	2.96170589053236	13.5475093406729	5.66994214563e-6	0.00164080060276406	4.31404687647891	1
437020	5.92842523326634	4.5923816103867	12.502513555495	9.35040067488e-6	0.00198758815539854	4.29316526569531	1
364274	6.4674747093947	0.993046079216883	13.800015289023	5.05179900682e-6	0.00164080060276406	4.23826624087491	1
465718	1.39356896972445	5.71439805187377	12.3656041120028	1.001243917918e-5	0.00206662548970997	4.20014137326249	1
488000	3.57306302924869	3.19667168948706	12.1454905586082	1.119312957916e-5	0.00220253896996168	4.15908529821104	1
252133	-1.56581929344662	5.97236309474653	-12.2550661526823	1.058645872958e-5	0.00215389064609576	4.15032002669751	-1
441999	4.49452995175542	2.6099539179983	12.7627059836549	8.2260837727e-6	0.00180239823216717	4.14275377658251	1
479832	0.671644444086652	13.4061675940513	12.8794283590892	7.77279611607e-6	0.0017509139540687	4.13702794943288	0
501657	2.7766122827292	3.19910083587229	11.9680105709866	1.226258693946e-5	0.00228947006387439	4.06630322328222	1
398576	1.15857740118483	4.78568662900097	12.0327270469635	1.185955946156e-5	0.00225205127802161	4.05849463332459	1
397292	-1.09379326466504	6.65933434716565	-12.1256114136681	1.13074247383e-5	0.00220253896996168	4.04234439814878	-1
381999	4.6898213500367	2.01905983285184	12.854229699676	7.86817111784e-6	0.0017509139540687	4.00548337299399	1
26022	-1.19174419350599	7.21812765083502	-12.1021286653822	1.144417102774e-5	0.00220253896996168	4.00325461220565	-1
462750	4.88554144050788	4.84704658524221	11.6767449403792	1.42827818032e-5	0.00244633262233467	3.93785757957225	1
369576	4.45634916008495	3.31036272400456	11.6698791890614	1.433482186776e-5	0.00244633262233467	3.9139498717444	1
379788	5.23542102230713	-1.29091880510262	14.8359132222418	3.20963053794e-6	0.00144211172752142	3.89457498693578	1
376916	2.77536746641425	3.26123323223923	11.5886553614627	1.496729855908e-5	0.00244633262233467	3.88906494931345	1
445110	3.05938458719627	3.80403765355122	11.5713617996459	1.510606586471e-5	0.00244633262233467	3.87758610697321	1
114966	1.1465323976651	7.98876846328841	11.913237424129001	1.26160242274e-5	0.00228947006387439	3.86686923455659	1
367178	1.20438622432819	4.83617267119044	11.5962511609678	1.490681147629e-5	0.00244633262233467	3.81853423544772	1
491298	-1.78575902729376	8.99494652549141	-11.876389140455201	1.286038513621e-5	0.00228947006387439	3.80594992557999	-1
411888	1.47440251063301	9.67237795558293	11.9112907870573	1.262879915746e-5	0.00228947006387439	3.79600360996578	1
466221	-1.25215835889825	5.9884950563743	-11.5927530037953	1.493463314702e-5	0.00244633262233467	3.78348550950076	-1
368921	7.07779448147566	0.652756823166911	12.5592852841263	9.09074126279e-6	0.00196167177370757	3.75815161118047	1
468543	-1.7002746725073	6.99674603284156	-11.5701725459965	1.5115662882e-5	0.00244633262233467	3.72614067755092	-1
427525	2.93206190840996	3.94864720280553	11.2002525683664	1.84719086881e-5	0.00276923077406358	3.66658100382611	1
468708	2.33742830585482	2.52795495558844	11.1209073147816	1.929893486265e-5	0.00282251685222442	3.62656244510408	1
276942	2.20285840970181	7.00829313114266	11.348080523765	1.703723455672e-5	0.0026664208193065	3.57324047050847	1
446893	5.51908522077422	0.0499660665059122	12.1553623252448	1.113686561955e-5	0.00220253896996168	3.56222653544877	1
488603	1.68132221781444	2.92312350356541	10.9770101701992	2.090972342359e-5	0.00289044704016515	3.56121318560101	1
381202	5.42002890287301	-1.28334974608274	13.4185742748393	6.0189039602e-6	0.00164080060276406	3.55562352084624	1
31923	1.2100040795262	13.8798952814966	11.8864715937526	1.279298660388e-5	0.00228947006387439	3.54835063324627	1
489299	4.58062257809779	1.1397014792341	11.668376429002	1.434624131753e-5	0.00244633262233467	3.54477935678674	1
496081	3.12983542583421	4.87124650352459	11.0408171499877	2.01771382257e-5	0.00284517626347086	3.54192460694087	1
277380	4.37673174405867	5.50719934369004	11.069091195624	1.986196949742e-5	0.00284517626347086	3.53992567102882	1
273601	2.75505030954033	8.31543238377022	11.3612499234888	1.691575580398e-5	0.0026664208193065	3.52073599618965	1
479694	1.16776712051011	5.91555188446484	11.1520943271286	1.896889718657e-5	0.00281411493469963	3.50517350843146	1
481635	3.09151068753008	4.20013743424981	10.9529369495663	2.119401422864e-5	0.00289044704016515	3.50210490632908	1
57470	1.15625697830507	7.32819754373362	11.2267863364497	1.820447935834e-5	0.00276923077406358	3.4880757088161	1
11944	2.02919142330057	3.43471784997531	10.8289298685475	2.273066061638e-5	0.00289044704016515	3.46867955349667	1
355089	1.19518183582748	4.34479254058323	10.8520986074309	2.243409513625e-5	0.00289044704016515	3.42008934699183	1
501994	-1.28679276427526	8.29691567059908	-11.1094442634619	1.942189660988e-5	0.00282251685222442	3.38996566495571	-1
373683	-1.05275456124064	7.40298148902023	-11.0412798580454	2.017193444859e-5	0.00284517626347086	3.38608067544979	-1
538515	-0.873783957936217	6.89850984000202	-10.9966905597311	2.068055899308e-5	0.00288757373705364	3.3794525069218	0
495201	2.40736677907996	5.76736950529783	10.8414109254447	2.257034468977e-5	0.00289044704016515	3.3454279379669	1
442548	-1.27061002598905	6.55082293837317	-10.8898800504456	2.195995843191e-5	0.00289044704016515	3.33248230859997	-1
375414	1.59286015515997	7.0564995346394	10.9380858647474	2.137160961028e-5	0.00289044704016515	3.32132673546137	1
377131	1.27507303524275	6.00422657695891	10.8416577675955	2.256718718045e-5	0.00289044704016515	3.31568986297808	1
407897	-1.34456658974582	6.51723032045695	-10.8452197624955	2.252167992324e-5	0.00289044704016515	3.30650380066915	-1
375788	-1.96941746953816	4.05029004517682	-10.507694138848	2.734345629042e-5	0.00330021613973064	3.28228945261601	-1
503969	1.91478683759038	6.93251353874175	10.8457982057832	2.251429980641e-5	0.00289044704016515	3.27336298366993	1
501933	4.99136732988353	-1.25540213986941	12.4294197704912	9.69736836285e-6	0.00203102823858557	3.25811566316517	1
134641	2.52536898624256	2.18546512156457	10.5091758473843	2.731984468954e-5	0.00330021613973064	3.23492468918316	1
471107	1.56505501093866	3.50274207918877	10.4293117747011	2.862655162936e-5	0.00332061249378839	3.23373277613211	1
468140	-4.34219506031106	4.22740718527851	-10.3512854052662	2.997289791933e-5	0.00337532724309063	3.20323389234383	-1
497622	-1.530211820444	5.48244872876305	-10.5380332502708	2.686462302924e-5	0.00329832725157336	3.17876256584583	-1
498683	1.22818873954502	6.52055646028433	10.6505303579126	2.517119742555e-5	0.00317246189145838	3.17067588492782	1
426087	3.52537375790342	0.492354982581045	11.2062214642777	1.841135809831e-5	0.00276923077406358	3.1219838210167	1
440087	-0.9258456994702	7.75649028208256	-10.5832066898978	2.616938129638e-5	0.00326933621423805	3.08261643263624	0
470416	3.56430655300327	3.70559826512079	10.1484311381137	3.382679098635e-5	0.00356714768320489	3.08158860594317	1
178286	-3.14869913490574	8.22415850981029	-10.5585704350997	2.654595098799e-5	0.00328754290409615	3.07115834067591	-1
494544	5.59789487874106	-0.34748980739852797	11.209025544055	1.838299123325e-5	0.00276923077406358	3.06272430455493	1
465612	1.50181179013688	4.84459269618349	10.3235539068047	3.046879663079e-5	0.00337532724309063	3.06000182095504	1
473133	-2.93127602876353	4.05302635954156	-10.1055765276453	3.471195804669e-5	0.00356714768320489	3.05980534545767	-1
125252	2.09431151870213	4.69392743500899	10.2458473326275	3.190926734787e-5	0.003442816557337	3.03399224801723	1
14442	2.33707081854976	2.02745157013839	10.0723365353718	3.541685043778e-5	0.00356714768320489	2.99588613550384	1
87116	2.58706559695703	6.14069016134429	10.3369736025418	3.022765787147e-5	0.00337532724309063	2.99266430886284	1
363625	-1.30195842207794	6.49527889022909	-10.3069246156279	3.077067630287e-5	0.00337532724309063	2.9736801634969	-1
454418	-3.22362251690147	2.13152334703083	-10.0893547994698	3.50539285772e-5	0.00356714768320489	2.97107148151854	-1
357316	-1.09330237140871	8.32366874682692	-10.4427411824161	2.840189281738e-5	0.00332061249378839	2.9697635627548302	-1
365454	-1.20180956705004	6.88656477720937	-10.3248756132441	3.044494914984e-5	0.00337532724309063	2.95995033549658	-1
442552	-2.75936321011158	4.51297359893597	-9.99991312571615	3.701027764698e-5	0.00356714768320489	2.93155630061699	-1
167773	3.06511657763162	7.26348318386714	10.2846278161507	3.118084100985e-5	0.00338990486765155	2.90622729573425	1
416655	-0.806707438214778	7.76394741141524	-10.3047855794715	3.080975576476e-5	0.00337532724309063	2.90541750206846	0
152154	1.89499081771194	1.68757814201997	9.9144079443417	3.899841005304e-5	0.00363135961708981	2.90383802436283	1
244981	-5.21267882209519	-0.460528129940179	-11.4101706821802	1.647312532087e-5	0.00263607023393135	2.90200071562477	-1
446120	1.02630407766326	10.1703901497682	10.4684092596423	2.797809923822e-5	0.00332061249378839	2.89200344940839	1
492849	3.40495204696498	3.22518755279	9.79362070947661	4.201922052348e-5	0.00367612045305301	2.8737439959653	1
437769	1.08720873775546	10.6136740850041	10.4636791520225	2.805564752855e-5	0.00332061249378839	2.87206422942674	1
353834	2.36338271932657	5.51636897913439	10.0992615709925	3.484462695837e-5	0.00356714768320489	2.87150492014606	1
81332	1.90442538138906	4.0519921169315	9.89275253161717	3.952118667665e-5	0.00363135961708981	2.85669360426275	1
452378	1.07405094076192	10.1496698037667	10.4160659413862	2.885013889458e-5	0.00332061249378839	2.85637845503579	1
429661	1.61863642270802	2.97923374454423	9.77198016117535	4.258832904186e-5	0.00367612045305301	2.85344802581388	1
141512	2.84057732580617	1.75575820692894	9.9658393377379	3.778828640143e-5	0.00361195150959189	2.8430454701444	1
545647	2.02416912634129	3.03269707017175	9.72465806806409	4.386387620049e-5	0.00367612045305301	2.8266931697261	1
481478	3.42869144152603	4.02683284218906	9.7875057738666	4.217914419763e-5	0.00367612045305301	2.82632871122957	1
413238	1.49064862182335	6.14672939804785	10.0623637682335	3.563152568094e-5	0.00356714768320489	2.81679587706518	1
475934	2.43348374064469	5.82725230264098	10.0117521665661	3.674426756216e-5	0.00356714768320489	2.80061403473798	1
378339	1.21291162372158	5.16403564067084	9.95081198412737	3.813735382043e-5	0.00362101462073789	2.79450170260014	1
445360	-1.55740422886627	8.71938522836965	-10.1948096703528	3.289786939004e-5	0.00352279290115103	2.79176847693119	-1
245232	-1.79240888581196	3.96624921331887	-9.69914536318977	4.456969929153e-5	0.00367612045305301	2.79041259799404	-1
492876	-1.21795895431437	6.83822839413174	-10.0471629984255	3.59616166923e-5	0.00356714768320489	2.77989071545673	-1
414471	-1.86386961471609	4.13546113297936	-9.69859618147201	4.458503519363e-5	0.00367612045305301	2.77075461727675	-1
499451	2.11431395169007	2.50963848171331	9.62169554086218	4.679345339756e-5	0.00378654751868213	2.76983324094942	1
376281	-2.08074026263382	7.22780569444237	-10.0282247193257	3.637778660262e-5	0.00356714768320489	2.76221819523628	-1
240380	1.0743968091015	5.45686248987293	9.9300439903945	3.8625872145e-5	0.00363135961708981	2.76143548045814	1
466228	-2.20994797209021	4.61213369588687	-9.69926502426527	4.456635855764e-5	0.00367612045305301	2.75605610919759	-1
480521	-1.35669209808872	5.53131281405857	-9.89438786137391	3.948142942505e-5	0.00363135961708981	2.75408092513598	-1
364931	1.69077755760323	4.03914515880658	9.69681396360799	4.46348453112e-5	0.00367612045305301	2.74492639673758	1
447627	1.26003236814812	5.23661642498224	9.85491904012512	4.045391363103e-5	0.0036697110696381	2.73034046110321	1
456674	2.82437552399326	2.38285760034398	9.58709045575257	4.782795262795e-5	0.00384839379281014	2.72969039425874	1
374679	1.40930369639463	7.62421422587614	10.0424638154465	3.606436998276e-5	0.00356714768320489	2.72930242652993	1
545262	-2.86186816628523	1.38420739456785	-9.99730917411588	3.706908138704e-5	0.00356714768320489	2.71788980842791	-1
379191	2.15706484082718	2.23951223047958	9.55622486468884	4.877282233005e-5	0.0038805728247189	2.70869037715487	1
359841	2.13680327897696	4.47232074419098	9.64888002221498	4.599875125585e-5	0.00374350980220474	2.68870234264289	1
491440	0.919242985559918	6.20815765465712	9.8716699065814	4.00378679228e-5	0.00365525201895239	2.67659383873844	0
469868	1.79994436379151	10.1474055393724	10.1177331746866	3.445819048132e-5	0.00356714768320489	2.66144732636986	1
225412	2.1375777819784	3.55165186358722	9.5289854218162109	4.962448728458e-5	0.00392639971059483	2.66004693641446	1
407854	5.58065656460058	1.88476821271104	9.69611272298578	4.465446133816e-5	0.00367612045305301	2.65014881359993	1
499145	-4.30866372270751	6.72511463354641	-9.67977766590528	4.51142148118e-5	0.00369262441005612	2.62752332401461	-1
423880	0.854605619378281	5.99379531175978	9.77271285769608	4.256891648352e-5	0.00367612045305301	2.62070869769915	0
439688	-4.1468554362653	1.25202526238712	-10.0103259383417	3.677619689985e-5	0.00356714768320489	2.61810124637779	-1
356391	1.31392270874797	6.09569235908066	9.76235266972373	4.28443512739e-5	0.00367612045305301	2.61058810538192	1
447136	-1.25361809078891	6.489282624822	-9.76197494748681	4.285443188323e-5	0.00367612045305301	2.59976058931048	-1
134058	0.919878786726829	7.80475779596578	9.83339966642199	4.09956895026e-5	0.00367612045305301	2.58184051522064	0
18408	2.11502411452825	6.89065519552468	9.75301594934602	4.30943274283e-5	0.00367612045305301	2.56788620993116	1
473276	3.05146953658014	1.43880462766436	9.41468323929563	5.338903471244e-5	0.00404184720822174	2.52789108726134	1
445384	1.43768962345594	7.31087986098673	9.7137395151857	4.416436412563e-5	0.00367612045305301	2.5167227812306	1
363967	-1.62919663478273	5.74345498134626	-9.56190318149256	4.85974013842e-5	0.0038805728247189	2.5166611439847	-1
503488	4.92107745551204	-2.11055983239682	10.4124581027178	2.891138528505e-5	0.00332061249378839	2.5156823879894	1
90000	-1.26245108738048	4.4135228792779	-9.37927482912848	5.462084303032e-5	0.00409426340230435	2.5106954207899	-1
421450	-1.66158807588787	5.27163323325605	-9.46944166576509	5.154619195791e-5	0.00398978731448198	2.51015955279995	-1
289976	4.48506702453437	2.54815064829859	9.28581166133873	5.803177464903e-5	0.00423840274129019	2.49728275435944	1
480092	0.909733420575635	4.59004828704262	9.43147105591528	5.281615130822e-5	0.00404184720822174	2.49672324491508	0
494088	1.04063921808564	5.41041930847058	9.49733776236221	5.063545835956e-5	0.00396092176844444	2.46632676836409	1
496754	1.30833072734491	4.7466866002828	9.42321599143849	5.309697024528e-5	0.00404184720822174	2.46365337603446	1
405832	2.38844247708252	4.75164346608966	9.35791158386558	5.537977717816e-5	0.00412941773074012	2.45249063183679	1
401628	1.28805897499096	14.377458721434	10.1511108005735	3.377230789495e-5	0.00356714768320489	2.43785438486451	1
471585	1.11154372591656	4.37934755327469	9.30520559999623	5.73043887995e-5	0.00420685105815727	2.42459158633657	1
225111	-1.21801130513234	6.42835672856709	-9.48932518211386	5.08951470036e-5	0.00396092176844444	2.4224902504402	-1
495624	1.21328328977318	5.40207076147264	9.40745841199394	5.36377701414e-5	0.00404184720822174	2.40953192337473	1
376908	-2.40699623333755	4.03998254592436	-9.09162455058514	6.59288684074e-5	0.00453603354520899	2.39640835477152	-1
446625	-1.85332826816101	4.06678724363723	-9.09806377006471	6.564803249449e-5	0.00453603354520899	2.38935244202075	-1
443129	-5.56039802705122	5.55518583932324	-9.14255144569171	6.374477003975e-5	0.00447099831655004	2.36700676697941	-1
466408	2.08342863412277	4.35666371217431	9.17643611830459	6.233745694574e-5	0.00441656227448813	2.35613835908022	1
437834	1.71545079892295	2.64266707301487	8.96519030262989	7.173170520015e-5	0.00469474220524664	2.34512331167654	1
501637	4.86529807299434	-0.0378404937168025	9.31354640569661	5.699477506278e-5	0.00420580096603216	2.34490717743454	1
440734	-0.881293842581507	6.95142717677828	-9.42298475363143	5.310486103252e-5	0.00404184720822174	2.34306004201659	0
125585	2.43146479695573	1.48394464691639	9.03081402165926	6.864995309151e-5	0.00461366403287871	2.33775201645764	1
434032	2.59381569663853	3.58852934975611	8.9745352097214	7.128333749179e-5	0.00469474220524664	2.31946006460719	1
381000	-0.801855539540501	13.8297285323865	-9.89482458080706	3.947081989737e-5	0.00363135961708981	2.29923478752896	0
191140	1.06493181349549	4.69338617674671	9.13550857383992	6.404182394159e-5	0.00447099831655004	2.27995073902939	1
447110	2.3421490615317	6.8922706811757	9.33494477202427	5.620918419329e-5	0.00416943334000465	2.27569277923404	1
437528	1.33357091098084	3.61959205547134	8.97034944882875	7.148377207607e-5	0.00469474220524664	2.26999914600546	1
445635	-1.22173971439216	12.0657575957527	-9.69633455075471	4.464825501124e-5	0.00367612045305301	2.26843128887809	-1
451912	2.21324393591979	1.70326228323076	8.86222063255269	7.689202152878e-5	0.00487656233439316	2.26319519128872	1
410504	3.79138200934046	-0.934385859412237	9.49269702239711	5.078567976567e-5	0.00396092176844444	2.26005718762388	1
10617	-1.46773903466928	6.17930879050328	-9.22800782957463	6.026328106142e-5	0.0043129128084262	2.25437506074233	-1
451588	-1.36759786113661	3.54439572710492	-8.89427461616077	7.524141789713e-5	0.00482697420581529	2.25093162708922	-1
358323	1.04239471978358	6.07760488598026	9.2487322306413	5.945210592093e-5	0.00429805529200966	2.25074744536275	1
367485	1.84774834048081	4.01955209852567	8.94593884907146	7.266560090666e-5	0.0047041067641487	2.22671066415596	1
440190	-1.45202199100512	6.34150682746052	-9.2070483879022	6.109657303347e-5	0.004350686965714	2.22310843151635	-1
450357	1.57007669667574	2.4413361505684	8.7648484465049	8.216603048299e-5	0.00497961108995226	2.21652104789725	1
546693	-1.43739392075622	3.31767065210802	-8.76653070932051	8.207146822393e-5	0.00497961108995226	2.2006940141355	-1
369035	1.63050746178242	5.37106660063502	9.08109178934109	6.639120756775e-5	0.00454588258740395	2.18527027026368	1
440211	3.20223658607854	3.53089083191898	8.73194889954693	8.404064999789e-5	0.00499146866425871	2.18032845045841	1
559284	-1.19897311669337	4.83789077012992	-8.9624942118296	7.186166274004e-5	0.00469474220524664	2.16460443396114	-1
367382	-2.78989306212214	4.78288795123002	-8.85999655096573	7.700807823723e-5	0.00487656233439316	2.16367729144469	-1
252667	1.00130344573946	6.37319823108617	9.12621129824323	6.443639429138e-5	0.0044766006219408	2.14921239016817	1
501577	1.89809856152929	2.28327395588079	8.65727506173539	8.848000928912e-5	0.00501507998637472	2.14110595852971	1
491291	1.29549755037173	5.64915475951845	9.06551992426142	6.708155691202e-5	0.00456317861182133	2.14008605298123	1
464681	1.51487008506297	4.03296996725006	8.84881980634187	7.759434481678e-5	0.00488981707469303	2.13961927501957	1
377433	-2.37840980014044	5.4244311873216	-8.94877832980467	7.252698561347e-5	0.0047041067641487	2.13556545732283	-1
356637	-1.13537486124397	5.6956046409656	-9.00497902659496	6.984473976125e-5	0.00465221683246814	2.12431169027551	-1
397232	1.92570952023199	3.39936334209662	8.69378301096636	8.627694674487e-5	0.00501507998637472	2.1079145618483	1
546172	1.09133527584712	5.61808669632376	9.0037083741207	6.990411474148e-5	0.00465221683246814	2.10067201057561	1
502428	1.54843574815757	6.03620198746139	9.03022512856118	6.867692564037e-5	0.00461366403287871	2.10027718516455	1
468406	2.3420262269143	1.68203740779195	8.60047112671285	9.20370248276e-5	0.00503543570987009	2.09953064662605	1
371176	4.13214933850824	0.605469960147265	8.78643148629826	8.096221546103e-5	0.00497746170982687	2.09586014037337	1
372002	0.859397148154921	8.17913385374928	9.1690327321661	6.264187469783e-5	0.00441656227448813	2.09451166435638	0
85038	1.30897401795625	3.10606480742312	8.64166125550557	8.944181410891e-5	0.00501507998637472	2.08530030230098	1
547212	1.09310796366373	9.48803571136151	9.25035938503886	5.938894857334e-5	0.00429805529200966	2.08529918892558	1
392078	1.34840270416273	3.06797786089259	8.64684271029807	8.912131876323e-5	0.00501507998637472	2.0826198524114	1
442015	-2.52807098746432	1.88045944098731	-8.65540004745445	8.85948822112e-5	0.00501507998637472	2.06999825363563	-1
466422	1.2967899230423101	3.11530089279536	8.57577295362084	9.363441715157e-5	0.00503543570987009	2.05070412301598	1
145651	1.55976102012634	2.78791001413848	8.5307322775595	9.662982807884e-5	0.00508290671593489	2.04868822082816	1
95500	4.10797111203318	1.52125721771561	8.59993124658455	9.207160753808e-5	0.00503543570987009	2.02780497747069	1
420002	-1.28830936119746	6.24896388008347	-8.90845883301358	7.45239769981e-5	0.00480258135930785	2.00895726207037	-1
360169	-1.03691425023451	4.73709627404654	-8.71657071265353	8.493364899283e-5	0.00500485440469888	1.98422692781582	-1
494647	1.07411763900356	4.58495229271474	8.71445272648628	8.50574871694e-5	0.00500485440469888	1.97356408930932	1
541771	1.36058584335448	3.51262255792615	8.51294162888281	9.784306510015e-5	0.00508290671593489	1.95539631918846	1
479570	6.6768887433469	1.61757464956523	8.48113109512132	1.0005606828036e-4	0.00508928044446071	1.9543857584006	1
444028	3.56547785099477	1.22693598299725	8.52232753525743	9.720083448326e-5	0.00508290671593489	1.95016071419475	1
495979	4.22531643557905	1.57092798051722	8.48198486432481	9.999593064168e-5	0.00508928044446071	1.94209240634995	1
131890	1.0594405391167	9.63835438916192	9.06097450335074	6.728461652032e-5	0.00456317861182133	1.93993184532234	1
479662	1.44092522915909	5.91968457875763	8.80638809753709	7.986704207839e-5	0.00494550614469794	1.93979942256456	1
518773	1.18782436868896	5.18916464325766	8.73067763647161	8.411406259107e-5	0.00499146866425871	1.93604433375655	1
424240	1.11291868021581	5.78677198980324	8.78426587479182	8.108208936103e-5	0.00497746170982687	1.93192318863856	1
494110	1.16422611158453	6.67357225368326	8.82585716256346	7.881492874001e-5	0.00492316761015493	1.92184768276067	1
376503	1.75314583855901	3.05894410742234	8.40240047779159	1.0578367152492e-4	0.00515948989677407	1.91897850760504	1
360877	-1.56258808341897	5.11561829496334	-8.6705336575404	8.767256452817e-5	0.00501507998637472	1.91659273271546	-1
523533	2.31992954452052	1.31798162014058	8.3572864350173	1.0923423418892e-4	0.00524071160378063	1.91473343540649	1
362458	2.42080839662689	4.7315923691588	8.62621551098933	9.04050499271e-5	0.00503543570987009	1.91127368162336	1
378787	-1.5807783495342	6.99142291418027	-8.81843544193323	7.92141189034e-5	0.00492649555206228	1.90216987437748	-1
546487	1.47858677654294	4.60257407036412	8.59669819948621	9.227901572789e-5	0.00503543570987009	1.8967440094173	1
186809	3.44561326886841	3.19811692702031	8.39373350455523	1.0643678495334e-4	0.00517362693278361	1.89464448102785	1
422236	-3.39070669454962	4.8709770227756	-8.48827245937261	9.955431682965e-5	0.00508928044446071	1.89059239728591	-1
531867	3.61280421120347	-3.23367299948699	9.24086399088237	5.975859580408e-5	0.0042983935426354	1.88914388567999	1
498952	3.92267564537423	-0.400165128521754	8.59453317444088	9.241820630838e-5	0.00503543570987009	1.88906341995183	1
538558	1.32025731212378	5.85306144950968	8.74438093877056	8.332657779174e-5	0.00499146866425871	1.88784436621724	1
27198	-1.23547997350851	5.90093794783809	-8.70836613265283	8.541452024515e-5	0.00500485440469888	1.88696464586755	-1
433514	1.07629065002842	4.47879542701573	8.56014448459093	9.4661587275e-5	0.00504768648119695	1.87964661437074	1
446523	-1.15004593767782	5.4702633067766	-8.65697962687906	8.849809782076e-5	0.00501507998637472	1.87939746958602	-1
111399	-1.33009294239998	7.7631625128952	-8.8269736464601	7.87550761118e-5	0.00492316761015493	1.87299262896954	-1
480611	-1.00396495865642	4.85105834227981	-8.55526002866474	9.498525326223e-5	0.00504768648119695	1.86996538686918	-1
176106	-1.02807077973284	8.45326653501133	-8.85935478419758	7.704160407516e-5	0.00487656233439316	1.85791393894189	-1
404585	5.42711286505124	3.02988926411504	8.24078166552493	1.1875641541257e-4	0.00543835648972946	1.85414069621932	1
61145	2.95892815809949	3.43715413779734	8.29224538750808	1.1443781608476e-4	0.00532622018522622	1.85210048070671	1
472000	2.25325801210153	4.04094121141757	8.41103967898031	1.0513720607438e-4	0.00515948989677407	1.82644351142528	1
499565	1.34194508729901	5.02475634363662	8.5819974452536	9.322887042516e-5	0.00503543570987009	1.82573414726803	1
459680	1.56424413722662	7.46131777169479	8.75173365279237	8.290751960179e-5	0.00499146866425871	1.81281142144419	1
376238	2.89177878729675	2.32222713737432	8.1803679779642	1.2406561976269e-4	0.00560090344646099	1.81194175258085	1
403434	-1.56473050764315	3.81299631450245	-8.30807971764023	1.1314538060208e-4	0.00532622018522622	1.80394723543008	-1
462284	-1.12929889142159	7.74040346973933	-8.73627383930324	8.379144272604e-5	0.00499146866425871	1.80366394740329	-1
421232	-0.76384136582174	8.40103410137757	-8.76919923706223	8.192172196816e-5	0.00497961108995226	1.79140077083171	0
517646	-1.040279844351	4.00584228174137	-8.33571329597182	1.1092961346503e-4	0.00526619851656343	1.78923156556908	-1
498332	1.49895550778026	3.93952594522595	8.35783089540597	1.0919183116994e-4	0.00524071160378063	1.77855934729289	1
459581	-1.13518597300764	5.6045551747851	-8.52033246269739	9.733694292112e-5	0.00508290671593489	1.77065365643522	-1
320458	-1.01720729533457	8.02100144584961	-8.70275311829543	8.574529383138e-5	0.00500485440469888	1.76586309894653	-1
540181	-0.941212205960987	7.27326841602158	-8.64872211131364	8.90053944752e-5	0.00501507998637472	1.75079576935079	0
485299	1.65498512062184	6.44874096744208	8.58663456053542	9.292805209685e-5	0.00503543570987009	1.74219359614816	1
541145	-3.40369303289063	3.37363273168966	-8.09357798014015	1.3217442494969e-4	0.00577431950961223	1.73576975433311	-1
359649	-0.908803885081006	8.45497050431354	-8.68202670860321	8.697945511673e-5	0.00501507998637472	1.72714084147944	0
386792	-0.747516934885667	7.16518433085493	-8.59377494720299	9.246700988761e-5	0.00503543570987009	1.72231649909369	0
465202	-0.701646525311451	6.61529838687542	-8.56272021071993	9.449141609325e-5	0.00504768648119695	1.72201217675463	0
357329	0.852526133478759	6.9128813116415	8.57486049709997	9.369403616876e-5	0.00503543570987009	1.716440280443	0
445752	0.986283188002438	7.6008610812335	8.61851060638766	9.08899792904e-5	0.00503543570987009	1.70956327747027	0
463310	-1.20806124757874	5.6541798581674	-8.41517564493203	1.0482931396545e-4	0.00515948989677407	1.68906955497583	-1
438676	0.723031181724184	5.68344990206814	8.45837601070223	1.0167422700999e-4	0.00513490901090887	1.68670855678848	0
462127	1.9963934559632	5.91775054848434	8.46037695338473	1.0153074247698e-4	0.00513490901090887	1.67336849664741	1
443946	-2.01469467838057	2.32626010364481	-7.97841637884442	1.4388585602441e-4	0.00599187824999912	1.67205141281554	-1
477965	-0.891327761199531	4.45997549887951	-8.21245142401662	1.2121308591831e-4	0.00551538904041081	1.6396816943452	0
355728	0.870667156534327	4.50015960197235	8.27483489303911	1.158784170117e-4	0.00534090749217063	1.63798994812319	0
439965	-0.64631302831665	7.51159409178	-8.50336751814916	9.850317747493e-5	0.00508290671593489	1.6300193097461	0
439037	-2.46668826039347	2.36525229763547	-7.91855329904818	1.5043920325239e-4	0.00607073930589827	1.62811348973842	-1
468831	-0.800703282323376	6.39415141008844	-8.41885777773122	1.0455607341539e-4	0.00515948989677407	1.62685748683552	0
513490	1.55574724420101	3.23345155143214	8.04146068039272	1.3733413724906e-4	0.00583158885736224	1.6190432230023	1
468013	0.836217315027633	6.40649582776849	8.41030588454111	1.0519193955455e-4	0.00515948989677407	1.61550200439719	0
479199	1.30913381864071	6.18201011671132	8.40626601004017	1.0549385635536e-4	0.00515948989677407	1.61385445418922	1
367232	-1.42478580584325	5.15814860257872	-8.24434176993284	1.1845174212105e-4	0.00543835648972946	1.60754540403432	-1
348367	-0.995452341827998	7.10021512681449	-8.4481246982677	1.0241297899612e-4	0.0051380687561284	1.60700797484462	0
444782	-3.1661314916625	1.88865221685333	-8.05975180858782	1.3549751679763e-4	0.00582831026054915	1.60606540666102	-1
502247	4.28954231157675	2.25489122653973	7.89650144361381	1.5293865883142e-4	0.00607073930589827	1.6027666915596	1
343079	1.63433540470835	3.38994825926406	8.03913913247619	1.3756927182023e-4	0.00583158885736224	1.59050393452159	1
356997	-1.44933494943429	4.79939151355019	-8.14145709214931	1.2762865577143e-4	0.00566257730684339	1.56908713436736	-1
129447	-0.853331324363561	7.91658785385087	-8.44749814882082	1.0245832935967e-4	0.0051380687561284	1.56200303046622	0
446945	0.770612095661306	5.53954060607223	8.29993069701055	1.1380842760244e-4	0.00532622018522622	1.56054134149223	0
428241	1.84673488474565	3.03891744294138	7.91765315560377	1.5054031206058e-4	0.00607073930589827	1.55895855711704	1
436957	-2.33717394956215	1.80554440839081	-7.89202163880971	1.5345219422295e-4	0.00607073930589827	1.55377975304909	-1
428537	0.909959062307158	5.73958380943041	8.29234032929433	1.1443001659927e-4	0.00532622018522622	1.55181798516439	0
197636	1.83800557588549	3.1673721171717	7.91621747512568	1.5070173576443e-4	0.00607073930589827	1.55125310808536	1
400480	2.07677363501739	2.76516410739993	7.87248837272697	1.5571448459368e-4	0.00607573230934159	1.55042991431994	1
492096	-1.62657740852588	3.3063274054798	-7.87830128544667	1.5503729371071e-4	0.00607573230934159	1.54991446762836	-1
445492	-2.20851409174283	3.72305783078683	-7.89828665877848	1.5273456037376e-4	0.00607073930589827	1.54794641586855	-1
373549	-2.2565272561172	3.64196806921564	-7.89335810417095	1.5329878487785e-4	0.00607073930589827	1.5459764161062	-1
223216	3.13500323621955	0.735742278030939	7.91106590070965	1.5128259252932e-4	0.00607073930589827	1.54278328268857	1
361816	-1.12658395724092	7.33376036598264	-8.37052071699558	1.0820884681893e-4	0.00524071160378063	1.54166044591769	-1
501042	-1.44650420102076	8.08742038727323	-8.4133971613229	1.0496158244201e-4	0.00515948989677407	1.5410605794168	-1
465723	-1.21050462770037	6.21805686540913	-8.28641400485495	1.1491803190805e-4	0.00533114856819041	1.53964654248765	-1
502967	2.99931276131028	-2.84593443313484	8.50358627696508	9.848803783675e-5	0.00508290671593489	1.53771649326057	1
436727	2.92785579211466	-3.42935637525438	8.50852116675762	9.814721495212e-5	0.00508290671593489	1.53753087918501	1
204909	-2.44165191951762	1.20738339636045	-7.87472517599985	1.5545350332942e-4	0.00607573230934159	1.53267417332801	-1
369363	-1.5765695511042	3.5299116048462	-7.89915917115526	1.5263492169992e-4	0.00607073930589827	1.53125812863202	-1
364025	-0.960469500117351	5.08241373675614	-8.15793796970876	1.2610543383918e-4	0.00563007394588608	1.52881459308784	0
382342	3.79445483082147	-2.62363224123109	8.43897475238722	1.0307754862514e-4	0.00515098402638378	1.52245565507114	1
249370	-0.7669702107993	6.66536973792844	-8.29764645501037	1.1399508152673e-4	0.00532622018522622	1.51113923867448	0
395521	0.633598969465224	11.809959509088	8.66062042031517	8.827547846237e-5	0.00501507998637472	1.50999067536032	0
208308	-1.81251601782439	1.39382498248393	-7.79420198444041	1.6517159295118e-4	0.00617033242621365	1.5088937573578	-1
380322	1.32823585047699	7.33159310875284	8.34122550190815	1.1049357984538e-4	0.00526304202059543	1.5000765168621	1
441209	2.14185213555726	10.158602174841	8.513406612012	9.781113463078e-5	0.00508290671593489	1.49356869411915	1
431646	-1.43467757697677	10.5172267756196	-8.49542742417657	9.90544927585e-5	0.00508928044446071	1.47487682217635	-1
23471	-0.867723285728799	8.46658847370248	-8.35658592683235	1.0928881802575e-4	0.00524071160378063	1.47276901305128	0
429295	-1.4078578051292	3.02148897481555	-7.73601513659258	1.7262612190871e-4	0.00625371458637865	1.47275693069041	-1
257118	6.00912476126585	1.62183936992247	7.74361546840161	1.7163094759737e-4	0.00625158044931398	1.46902773988195	1
371518	1.22960578973644	5.41266113934195	8.15181584007015	1.2666882571189e-4	0.00563755442434018	1.46748588055232	1
361851	1.81709767370113	0.92684939171829	7.73095474983255	1.7329237132811e-4	0.00625371458637865	1.46538639427262	1
474603	1.11305771366894	3.18419612717919	7.82820496737827	1.60985682685e-4	0.00614680453833737	1.4610556709511	1
495900	-2.80379587904977	3.72633719690757	-7.74549864197557	1.7138538107361e-4	0.00625158044931398	1.45685787979611	-1
408181	-3.29269522726849	0.434421216765798	-7.86523138357229	1.5656465085861e-4	0.00607573230934159	1.4560494495448	-1
483680	0.721770430977032	5.80277582497914	8.17807665909574	1.2427225734318e-4	0.00560090344646099	1.453398011529	0
377901	-1.03446514788759	4.80170655405233	-8.01357944686289	1.4018867351675e-4	0.00588957843134409	1.45215981326324	-1
492531	2.8132641464393	5.4218154631428	8.0529451919444	1.361776755641e-4	0.00582831026054915	1.45208528503342	1
464757	-0.871158923174199	5.30540935189145	-8.09560954571403	1.3197782570989e-4	0.00577431950961223	1.45066426111058	0
373859	5.52067371596972	2.76847882885438	7.67343819716516	1.810748464401e-4	0.00632834892752153	1.44614820400606	1
459139	1.39408098680471	3.83448607040186	7.91638829169633	1.5068251929689e-4	0.00607073930589827	1.44457822562913	1
531611	2.12469602695278	2.51990732212803	7.72986503829599	1.7343622614213e-4	0.00625371458637865	1.44001099615766	1
416998	3.05296435369854	2.32006050415126	7.65391334615755	1.8380680732856e-4	0.00638482085359378	1.43376823372456	1
441034	1.04100763437345	6.36807392216156	8.16596997375772	1.2537062102342e-4	0.00563007394588608	1.41560111630053	1
446195	-1.11328036769889	8.34286865723357	-8.27513806940132	1.1585315456911e-4	0.00534090749217063	1.41120844000764	-1
444805	1.41719558889582	3.99303907084285	7.90734183479694	1.5170408482909e-4	0.00607073930589827	1.41103125831812	1
494717	1.7849901109252	2.52165624814426	7.67660223812051	1.8063650228406e-4	0.00632834892752153	1.41071886314252	1
436751	-3.76728909754354	1.76799685552809	-7.71001563993483	1.7608057499914e-4	0.00625371458637865	1.4088581456633	-1
101561	-1.15219730453102	3.94637416863711	-7.79653491330932	1.6488046300709e-4	0.00617033242621365	1.40877809939988	-1
368868	0.825789564714331	4.28856199343227	7.96528521347906	1.4529497557473e-4	0.00603291849019052	1.4081530990507	0
494859	0.912597080561026	5.92798767221791	8.12460267908184	1.2920817885417e-4	0.00571485367466195	1.400255292884	0
357763	1.13284866048646	5.05964724454655	8.05197526734303	1.3627491340843e-4	0.00582831026054915	1.40011643313837	1
445411	2.14359059917164	7.1664410932203	8.18297616655729	1.2383088353999e-4	0.00560090344646099	1.38538041381388	1
35967	1.17268738432908	5.60955755755273	8.07513139408453	1.3397493331966e-4	0.00581728963517904	1.38115961460409	1
430412	-1.9521439988825	2.64093437750471	-7.59884947228344	1.91768273269e-4	0.00647195200923502	1.37734861913622	-1
377661	4.38192446169281	-1.7350645439383	7.94632098683881	1.4735794745482e-4	0.00607073930589827	1.37568683077848	1
438877	1.60074856825766	9.64214963219117	8.32302419706403	1.1194085788348e-4	0.0052965504916165	1.36992537156892	1
469600	-1.15328064029859	4.2400387994852	-7.81512407496498	1.6258150079961e-4	0.00615820674039389	1.36684499820383	-1
449056	-1.51210263233027	7.42213270057489	-8.15919017365964	1.2599055212568e-4	0.00563007394588608	1.36660161173242	-1
459772	-0.883996496381384	5.48731089569421	-8.00413866720866	1.41170550026e-4	0.00591338521608924	1.3658323772841101	0
498964	-1.46617300791332	3.30144235296759	-7.67589062115795	1.8073498362229e-4	0.00632834892752153	1.36466652427203	-1
446878	-1.87021042179603	6.24790552615245	-8.06838976696843	1.3463993805989e-4	0.00582831026054915	1.36253891999296	-1
381558	-0.771935672172405	6.81014085607657	-8.1041889164316	1.3115125571716e-4	0.00576498822198703	1.35159986117551	0
377030	2.1610303330446	1.86747263830048	7.53990376801854	2.00730081047e-4	0.00666386436893115	1.34801496452259	1
390887	-1.48370662356003	4.94361951479368	-7.91848477914011	1.5044689703932e-4	0.00607073930589827	1.34673279095301	-1
479547	0.972762870339606	3.29186833983496	7.69117806025732	1.7863274709667e-4	0.00632834892752153	1.33594987021058	0
353843	-1.00976274600056	4.81286207552735	-7.84584203786842	1.5886224989388e-4	0.00613148011650065	1.31537284250949	-1
356770	1.06914116762376	6.27907061987047	8.03903366731319	1.3757996461688e-4	0.00583158885736224	1.31438004015487	1
364865	1.75831578736965	3.34417608328982	7.67579463034046	1.807482725691e-4	0.00632834892752153	1.31388111197935	1
144953	0.87059348138150106	5.15730997507751	7.93382775389163	1.487352611166e-4	0.00607073930589827	1.30747956805827	0
440561	3.01627329868436	2.02147775663458	7.49359381070662	2.0810655619632e-4	0.00683930674469824	1.30663633561966	1
465604	-1.37432862442609	9.85270550221998	-8.22468793550512	1.2014493567615e-4	0.00548430824967902	1.30170356317278	-1
455263	5.85322977908678	-0.0373946038975801	7.5571483190649	1.9805981104107e-4	0.00659057903936213	1.28092259580405	1
419688	1.60922303095044	7.56683723438009	8.07817761400674	1.3367568043166e-4	0.00581728963517904	1.27471082759848	1
357091	-0.645117874290499	7.5212863208747	-8.05570335179202	1.3590159455124e-4	0.00582831026054915	1.27161250831157	0
116413	-1.09047238053543	6.0812722624874	-7.92376398207123	1.4985543322294e-4	0.00607073930589827	1.2657271832812	-1
465406	0.922460360239377	4.56801903864758	7.82907378202719	1.6088032539189e-4	0.00614680453833737	1.26107761842251	0
500849	-0.846325615042897	5.49600245715944	-7.86875036360006	1.5615173760067e-4	0.00607573230934159	1.25427078132505	0
356420	-0.888663157608642	6.60776061032667	-7.94543883794947	1.4745472056512e-4	0.00607073930589827	1.23919417459366	0
444907	1.04002700011336	6.9123369878605	7.98377268013311	1.433155510909e-4	0.0059856307291399	1.23853664746175	1
537897	0.789182917637648	9.15244565778812	8.10492780681433	1.3108034512561e-4	0.00576498822198703	1.22685696867212	0
472886	-1.54612390656992	4.32059345341282	-7.62156784586805	1.8843678319497e-4	0.00642037479967199	1.21883090221155	-1
368245	0.759107986661622	12.4788032989937	8.34316388491498	1.1034071316607e-4	0.00526304202059543	1.21739593657203	0
448738	0.958257245725674	5.35259363631554	7.83618578810841	1.6002083652144e-4	0.00614680453833737	1.21209645229961	0
462272	1.76437688085798	1.73308440976999	7.35701386465758	2.3172708440138e-4	0.00712798517504205	1.20855609349206	1
366897	1.89599385127464	2.47747280714669	7.416092168862	2.2115369178683e-4	0.00697341853199861	1.2042948635856	1
6030	0.663174272236107	8.13588719334431	8.01628257406229	1.3990897588716e-4	0.00588957843134409	1.20182825055343	0
472117	2.3016942327673	1.26196641474721	7.37209020638054	2.2897509393785e-4	0.00709251621393836	1.2013838488279	1
372317	3.42436552638449	1.80296241606904	7.31579115614136	2.3944621265573e-4	0.00724494987938538	1.17759575446819	1
231481	-0.818487979788025	5.70903587225598	-7.80489500206751	1.6384199283804e-4	0.00617033242621365	1.17480852481617	0
338033	-1.1214868587742	3.77781884181338	-7.50911643204525	2.0560013469832e-4	0.00677814147771639	1.17285388543604	-1
483711	2.02202754642816	3.52444157515828	7.48008097763431	2.1031685045514e-4	0.00688582203260284	1.17206077212785	1
447030	1.10054028908254	5.21939777109845	7.76245836497122	1.6919179862538e-4	0.00625158044931398	1.17159939584599	1
434854	4.21759163194515	1.72922132372581	7.31232831360048	2.4010787410966e-4	0.00724494987938538	1.17135753304724	1
497974	0.871850844776552	4.47654906613288	7.67256246651661	1.8119638390551e-4	0.00632834892752153	1.16961205050666	0
474705	-1.83591880240078	4.83254156100899	-7.67187110134961	1.8129240011436e-4	0.00632834892752153	1.16562458764683	-1
472140	1.10475606779099	4.85186100417257	7.72598816770172	1.7394912470786e-4	0.00625371458637865	1.15502544458465	1
453889	0.641186751857228	9.27642401650273	8.01991298291996	1.3953433275673e-4	0.00588957843134409	1.14696864885135	0
409847	-3.17259010999356	-0.295013000682295	-7.47497100033506	2.1115965411508e-4	0.00689725023969213	1.14418239365695	-1
170197	1.04310482362389	7.25466989731153	7.88275718394601	1.5452046757638e-4	0.00607573230934159	1.12676880151994	1
379349	5.54393308068639	2.88220045848793	7.24608300213015	2.5317562226792e-4	0.00748076185132736	1.12368584883523	1
114412	4.07374954421564	0.445239525201674	7.29352773214036	2.4373674921331e-4	0.00726978445003632	1.11918036077181	1
479688	-0.940007401896501	6.86486926370635	-7.81732145346472	1.6231217194613e-4	0.00615820674039389	1.11820645825759	0
470417	2.57750190139921	1.78780513579295	7.22677344359951	2.571358517965e-4	0.0074847476052503	1.10872044023696	1
449513	1.28409859992159	8.00714104239424	7.8867982083637	1.5405346136398e-4	0.00607573230934159	1.10664928277323	1
502066	2.11596116477786	1.00405522504901	7.25132652772381	2.5211224485315e-4	0.0074648286719306	1.10660188271343	1
503435	1.0230399393672	5.97262860089069	7.75847115175901	1.6970461272504e-4	0.00625158044931398	1.10426818395782	1
449905	1.11333159091899	4.72622978503683	7.62814860930376	1.8748412543035e-4	0.00640323480666451	1.09534948928749	1
356467	-0.782692240452247	7.5147667364001	-7.83052387595051	1.6070465417835e-4	0.00614680453833737	1.08580979860616	0
424071	3.15137051001876	0.651469595171106	7.23642205795033	2.5514824994809e-4	0.0074847476052503	1.08571860452325	1
372643	-2.30169374277238	4.05170686578209	-7.34795773775621	2.3339827600752e-4	0.0071639186355586	1.08551496472601	-1
545670	1.9376955044047	5.17740239931702	7.63325018618171	1.8674937977995e-4	0.00640323480666451	1.07899837818031	1
450685	-1.31277800816213	6.36611606297675	-7.71588343286263	1.752941047806e-4	0.00625371458637865	1.07535407190964	-1
427632	1.38186012963757	6.27203839051761	7.75284132921581	1.7043171345363e-4	0.00625158044931398	1.07513880174964	1
502128	-0.92870507904687	3.93064549056789	-7.43464312456884	2.1794782300978e-4	0.00694680244127671	1.0717690716500201	0
86775	-0.90571597416322	4.09498285401373	-7.4395156678485	2.1711458439643e-4	0.00694680244127671	1.0710233167194	0
328012	-2.90945589137167	-2.60215554847062	-7.63013711229103	1.8719734335186e-4	0.00640323480666451	1.06777584852806	-1
546175	-0.838115566759751	6.70592884169336	-7.74722971498902	1.7116000210202e-4	0.00625158044931398	1.06727443916443	0
367214	0.774065423594679	4.72230844534602	7.59012670058401	1.9306521550636e-4	0.00648498773406065	1.06161801681987	0
461481	0.649610882727121	9.60649095683686	7.93977442667395	1.4807784691516e-4	0.00607073930589827	1.05819819887538	0
446840	-1.24450762577859	6.73890196160267	-7.72964716420337	1.7346500444127e-4	0.00625371458637865	1.05381638991466	-1
443317	1.04708097296412	4.50682528619154	7.53435450202869	2.0159808226631e-4	0.00667711601776014	1.03915109175034	1
447907	1.62379547986743	6.43928470921382	7.71053573117927	1.7601070392864e-4	0.00625371458637865	1.03079437233987	1
369655	-1.49441255192853	4.73059140304633	-7.46546873756716	2.1273714785773e-4	0.00690160013619544	1.02813314103093	-1
452745	0.798519345514721	7.73555834386402	7.77918783807555	1.6705932996122e-4	0.00619598692007237	1.02480707589492	0
465516	1.36181762439575	5.22609774669761	7.59080223631481	1.9296441712871e-4	0.00648498773406065	1.02277691982426	1
228567	1.3030842327159	8.23343355483419	7.80732403546346	1.635416650173e-4	0.00617033242621365	1.02245647072374	1
376268	-1.7016233331759	7.36466486386888	-7.71212318784314	1.7579763440069e-4	0.00625371458637865	1.01597908557557	-1
362996	-0.930882495806634	8.18683444187891	-7.78386318442531	1.6646886896807e-4	0.00619020791604017	1.01468253070891	0
373884	-0.989920457495267	3.2576456640307	-7.22842826807794	2.5679371069672e-4	0.0074847476052503	1.00402737572827	0
470505	0.919525837410871	8.69041660564518	7.81729469229225	1.6231544895203e-4	0.00615820674039389	1.00386937809664	0
559307	-1.67534883165418	4.80965072897104	-7.45499508510568	2.144914902362e-4	0.00692465945965955	1.00204555896728	-1
436360	1.98444505738066	5.49747878985386	7.58030819447421	1.9453705934295e-4	0.00651905129214685	0.998822136408579	1
446127	-1.48786622337015	4.07828155332609	-7.31360061991728	2.398645268283e-4	0.00724494987938538	0.995179928525031	-1
372247	3.93866397134662	0.27235500035067	7.1211868085256	2.8007918564692e-4	0.00788317739522432	0.993774929641859	1
438078	-0.8901693427487	6.52861081535503	-7.63644966492946	1.862902563837e-4	0.00640323480666451	0.988455869761664	0
375280	1.13997484083902	2.45544244188827	7.16569327171186	2.7013523069149e-4	0.00764864007059291	0.984578021207497	1
475797	-0.970836115114563	8.39980870418183	-7.75465009244338	1.701977218778e-4	0.00625158044931398	0.982587204280911	0
442034	0.88950585557472	5.31563813832419	7.56119138757086	1.9743962962257e-4	0.00658532834914448	0.981584086497971	0
355588	3.29782924502585	2.45272361324531	7.07566695301283	2.9068300254974e-4	0.00804752641464126	0.977648804373145	1
443555	0.880071203541789	6.31450042263267	7.63505981495647	1.8648954072325e-4	0.00640323480666451	0.976687908237841	0
499916	1.58981679208873	4.47185447900618	7.43664983068815	2.1760422170109e-4	0.00694680244127671	0.976511855556751	1
472701	-2.01124793236482	5.30522402086647	-7.46179582738806	2.1335049332647e-4	0.00690576755899014	0.970242486114604	-1
179843	6.06995593491967	2.4595157314506	7.03400433759058	3.0079037001375e-4	0.00820662155121808	0.956384718537949	1
415885	-1.60547052072448	10.533197009855	-7.85287967222954	1.5802388346214e-4	0.00611569605507588	0.953711470759076	-1
521774	3.19517485861722	-0.773668979702225	7.1786573777526	2.6731474411022e-4	0.00759899518087399	0.949850937266431	1
445502	1.05432610702223	3.27136660973444	7.20508438085898	2.6166848278774e-4	0.00752865157952132	0.934256096768747	1
447393	2.10975401712261	2.13297628994995	7.02449540596375	3.0315294012868e-4	0.00823951178113127	0.927966434026414	1
383339	4.93842697433411	-0.608630454113528	7.07431943676275	2.9100379887236e-4	0.00804752641464126	0.920360953134857	1
47183	-0.937382631920173	9.0380146893927	-7.71515840438275	1.7539106423812e-4	0.00625371458637865	0.916068706051922	0
359062	-1.35939942015973	2.91562484631079	-7.07466948049282	2.9092042701841e-4	0.00804752641464126	0.912369248215471	-1
393345	-0.97950862530387806	5.7109143016353	-7.49169283947959	2.0841589153202e-4	0.00683930674469824	0.911061228128017	0
397815	-1.00967411331217	4.62663660270839	-7.33175266790213	0.00023642310532412001	0.00722561773825348	0.896672897625413	-1
321179	1.77992435454113	7.48117786836408	7.60368362486928	1.9105378966371e-4	0.00646315456624843	0.895768564620656	1
542765	-1.27938501083934	4.40951271965099	-7.29857524057696	2.4275638370074e-4	0.00726978445003632	0.891649755734823	-1
503843	0.917033573644652	7.51874346021834	7.61092579855886	1.8998907628939e-4	0.00645234750802316	0.890202389729112	0
284017	-1.08439862149207	4.72846071434723	-7.31413785293434	2.397618575033e-4	0.00724494987938538	0.882313453915758	-1
497258	1.14063020466918	8.17132448705665	7.64010814522642	1.8576684352838e-4	0.00640323480666451	0.88146787831305	1
481236	4.64239134370331	1.24681821031567	6.94137778751942	3.2472791294493e-4	0.00859128486046066	0.881405768895621	1
95697	1.53549045368617	5.60528045922235	7.47210228866558	2.1163448636044e-4	0.00689725023969213	0.880761093703367	1
361504	1.90630525347232	1.98690245334929	6.94283648013402	3.2433452277152e-4	0.00859128486046066	0.879569586640549	1
498051	0.510404696686781	10.6898725772566	7.79156700083323	1.6550112251183e-4	0.00617033242621365	0.878221924256247	0
378344	0.827898452387632	5.28875554636383	7.418181077474	2.2079002644067e-4	0.00697341853199861	0.869732637864304	0
362549	1.27775151568978	2.65327643999083	7.04993426063232	2.9687925563728e-4	0.00813106607458888	0.869425498534697	1
383224	4.62365374426356	-1.3347868920419	7.08219762180483	2.8913397136662e-4	0.00804266800820997	0.864553768859084	1
489308	-0.770807818557549	5.07603042418568	-7.36871536518721	2.295878772107e-4	0.00709251621393836	0.861846552341976	0
73668	-0.78435732627572	5.66950032844762	-7.40955913101101	2.2229546507003e-4	0.00697341853199861	0.848163924778984	0
443381	2.61987154698771	0.14066253073644	6.96359507834912	3.1879455457781e-4	0.00851833404558568	0.848114329884861	1
82437	-0.677399561821071	7.17231685154714	-7.51707731970629	2.0432806120976e-4	0.00675183352146045	0.843111187558693	0
376208	-0.70101535336572	5.58310678106281	-7.39871441966759	2.2420565071979e-4	0.00700249315252491	0.842799931085088	0
543822	2.76849126024096	2.58447497428709	6.97388769694109	3.1608768092279e-4	0.00851520124080804	0.840306004113484	1
462854	1.4896428257137	9.31168189944402	7.65723455642769	1.8333879526569e-4	0.00638413477304157	0.838599962020503	1
392967	1.92933913965107	1.5938362962674	6.88344556488359	3.4079929354753e-4	0.00887324230110406	0.825977772334773	1
479543	0.840747919754789	5.72825314519925	7.4172885172018	2.2094533189263e-4	0.00697341853199861	0.825893928924007	0
473064	1.08279313383235	2.63802870612463	6.96749956496885	3.1776461385769e-4	0.00851833404558568	0.820471551070344	1
371669	2.24898947366975	5.98180344921919	7.40978997460468	2.2225500641125e-4	0.00697341853199861	0.811458472917159	1
39973	1.70425456135941	3.9825654554616	7.18344861353955	2.6628085561659e-4	0.00759899518087399	0.804107358638548	1
437196	1.17546179180144	9.52337612912308	7.62855195924418	1.8742591377498e-4	0.00640323480666451	0.803600348056841	1
446986	0.700301781725715	11.8213194806079	7.79295955650807	1.6532687690386e-4	0.00617033242621365	0.802581767510411	0
471467	0.712366098214829	6.11977464517688	7.41181538112723	2.2190038443079e-4	0.00697341853199861	0.798157645074588	0
264920	-0.803147963696592	7.21228024802149	-7.46747705110191	2.1240262634305e-4	0.00690160013619544	0.797913950752557	0
399191	-0.865212848533386	5.42267300361256	-7.32839257611855	2.3705587497596e-4	0.0072294427653269	0.797416272161902	0
442000	-1.45759843017434	5.47451674727575	-7.30382927148995	2.4174067476029e-4	0.00726344027412687	0.794791694037356	-1
542232	2.68497569657395	4.09772500928526	7.08841335626041	2.8766836273304e-4	0.00801755933863797	0.790807744434103	1
445488	-0.611876572966238	6.9527227498899	-7.44276449562903	2.1656103006214e-4	0.00694680244127671	0.787606292080449	0
371647	2.46945513556458	4.60450305699761	7.18149221509256	2.6670247076846e-4	0.00759899518087399	0.786804969996115	1
493095	0.993427882362921	4.45877734615337	7.20532565785598	2.6161756220028e-4	0.00752865157952132	0.780658684717219	0
432459	1.20664536511336	6.21984343934554	7.39879003565982	2.2419226712693e-4	0.00700249315252491	0.777104686357562	1
438504	-0.871243253317536	4.8365209253733	-7.23270945102322	2.5591096359388e-4	0.0074847476052503	0.77372520933922	0
434577	0.966873640035817	7.22716903689597	7.45253124124693	2.1490657780996e-4	0.00692465945965955	0.769369921152759	0
445785	-0.698028586222811	6.26564372652009	-7.37051831055365	2.2926027709537e-4	0.00709251621393836	0.763356696331634	0
230956	0.782783804746454	7.34419846647385	7.43414839851557	2.1803262822993e-4	0.00694680244127671	0.749343112588377	0
484892	-0.812863367503927	6.15604797415017	-7.3362130260131	2.3558610522153e-4	0.00721552109798944	0.744362236786264	0
419650	-0.829208227043338	5.54111117164595	-7.28234387006346	2.4592507568659e-4	0.00731203534014293	0.743254420846048	0
26355	-0.80715058996378	6.53493605006433	-7.36603437742442	2.3007600694e-4	0.00709251621393836	0.740169290406088	0
327824	1.77672833206589	7.48789043513202	7.42016835041235	2.2044468773773e-4	0.00697341853199861	0.736378542705996	1
491915	4.76899553275379	3.63392709519018	6.8438080520636	3.5231676684616e-4	0.00905934164417768	0.733324184173912	1
546204	4.61538882388551	-2.72113187763135	6.95860417000265	3.2011661083605e-4	0.00853764189424558	0.729865102090825	1
448025	-1.42634832174646	2.96982792805465	-6.86977233815521	3.4472324554062e-4	0.00894271122584619	0.724102738868525	-1
16780	-0.73140435084407	7.20896829039801	-7.37104096823397	2.2916540838108e-4	0.00709251621393836	0.710643478914617	0
410997	-0.925859468257947	5.57389051641703	-7.23422202443247	2.5559990922176e-4	0.0074847476052503	0.706293950742884	0
521489	-1.14145096893039	6.46184758260119	-7.31911473425718	2.3881311421847e-4	0.00724494987938538	0.704982493013008	-1
372884	-0.862513371691971	5.12566243817451	-7.18173681215276	2.6664971713278e-4	0.00759899518087399	0.702854211006505	0
422672	0.864489850997667	7.66208412891764	7.38932462424987	2.2587468941903e-4	0.00703918452233243	0.699316065657294	0
540784	0.950149942784041	10.2767229227361	7.56745771613516	1.9648278480442e-4	0.00656879770231141	0.698315462658531	0
264276	1.12899458548934	10.910270636126	7.60893364830447	1.9028127744486e-4	0.00645234750802316	0.695674346923177	1
395838	-1.18713392440669	4.41862827610937	-7.06675035896331	2.9281323714392e-4	0.00806624008395309	0.694587499857523	-1
361161	2.99273293491716	2.4818316263649	6.77940992965694	3.7198555727399e-4	0.00934359489717145	0.694215126865491	1
418139	0.951949478944401	5.77469991142528	7.26085518543648	2.5019284674636e-4	0.0074234302570037	0.692803080922992	0
450732	0.915380706848525	5.30568919836371	7.22079609840161	2.5837602203327e-4	0.00749281021662945	0.688275737088542	0
502197	-2.3132777853534	6.92074424642622	-7.29220909187472	2.4399360813912e-4	0.00726978445003632	0.674848581101451	-1
439302	1.39995029844305	5.3226187053059	7.20697415487142	2.6126995501516e-4	0.00752865157952132	0.666695799559205	1
136858	0.958512952846249	6.80055737256682	7.30457149653135	2.415975785359e-4	0.00726344027412687	0.665790773257756	0
354692	0.730148606763736	5.75037123118352	7.24073387675429	2.542656826433e-4	0.0074847476052503	0.665243390166578	0
545316	0.948529144617787	4.54073447439466	7.09041748721314	2.8719761283217e-4	0.00801755933863797	0.637981631073201	0
407893	2.06861627022645	2.71349986023009	6.72979446477399	3.8799263844197e-4	0.00961688593388162	0.634143299921478	1
367905	1.20129114814153	5.51985693837735	7.17518046488595	2.6806788078148e-4	0.00760522461770911	0.627748261718375	1
447204	1.21799461846838	2.54017607783597	6.74061053626438	3.8443745823345e-4	0.00957195503524619	0.624985014284372	1
10247	0.99505969856885	3.8992132319695	6.97313121622852	3.162857363002e-4	0.00851520124080804	0.622761534561642	0
441947	1.03723290461895	4.50001597132564	7.04711481947096	2.9756724918375e-4	0.0081342663394914309	0.617991859049388	1
241020	1.97383029047778	0.366849167478604	6.62431206471625	4.2469473459529e-4	0.0100140768379242	0.606606483138724	1
421349	-3.0086221528267	1.8885677858175	-6.60180804717928	4.3302625547084e-4	0.0100935514409423	0.606499462634083	-1
451236	0.828894817957014	6.89658979068658	7.22552395560834	2.5739453210678e-4	0.0074847476052503	0.59372950405206	0
517200	0.896348844120328	6.7226686385103704	7.19413569161994	2.6399108325814e-4	0.0075801633221017	0.5755637161863	0
421651	1.23563907312774	6.49523456686189	7.18091726161416	2.6682652105692e-4	0.00759899518087399	0.568941502037542	1
449390	1.7841426751929	3.6009947497719	6.84980798592812	3.5054526703883e-4	0.00905362192066488	0.561296875462671	1
494578	1.27965219321456	7.53870147503944	7.22494333515412	2.5751483826517e-4	0.0074847476052503	0.55285427945445	1
322567	1.58151486568234	7.63297481155794	7.21854688690707	2.588444478712e-4	0.00749281021662945	0.550123696031895	1
464839	0.745327582197074	4.30705288214228	6.93983668132329	3.2514411878867e-4	0.00859128486046066	0.548442942073488	0
422402	1.64719053711689	8.87757654928733	7.2972227200735	2.4301863920672e-4	0.00726978445003632	0.544624239756714	1
483177	5.55817540686485	0.404832305453055	6.53950893767849	4.5707618021754e-4	0.0103164484289355	0.543042781387809	1
435066	2.05613442420325	5.86890145025173	7.11509685186575	2.8147199407321e-4	0.00790675372700335	0.542819503834103	1
428702	1.08044060102502	3.46127183139118	6.79313676419694	3.6769049292804e-4	0.00927996987989027	0.539908832433668	1
543146	-0.825232414576175	5.98614550359503	-7.08859331609117	2.8762605613001e-4	0.00801755933863797	0.537474220363964	0
368822	0.73083246448406	5.49817802413654	7.06792288590839	2.9253210036266e-4	0.00806624008395309	0.536875345234256	0
130151	3.84241228246508	-2.14534310217855	6.73476691723609	3.8635360192054e-4	0.0096028760882242	0.535224468882145	1
451918	-1.14886111979119	4.89245933158826	-6.94989276683141	3.2243917385641e-4	0.00856749760086387	0.533185415298061	-1
449764	2.53473503988144	0.760703405148288	6.49665689693419	4.7449942665257e-4	0.0105921956651818	0.517258105705451	1
539160	-1.71142095758694	7.44393950576067	-7.16017799943669	2.7134540346148e-4	0.0076676611827351	0.515908514823831	-1
369604	1.25855639283017	2.6365848150769	6.62617419728312	4.2401352621456e-4	0.0100140768379242	0.514925146117297	1
373129	-3.30946083144809	-2.30775216044891	-6.71270345591858	3.9368679745462e-4	0.00966619436226701	0.507538481388198	-1
540320	1.42798171559692	2.38940426034356	6.55809203473556	4.4974715982068e-4	0.0102813788927225	0.495507191774625	1
45965	-0.835233637945759	4.56591367158752	-6.89217276224341	3.3832132168991e-4	0.00885269385155536	0.491965666351784	0
446967	1.21073931758859	2.52455244162793	6.57330765904287	4.4384551948414e-4	0.0102118497161118	0.487559169951231	1
422034	-2.97824578762033	-2.51461681137846	-6.68255599663211	4.0396401361307e-4	0.00975128047775824	0.481789707959106	-1
541709	0.948564685018441	3.9357229327403	6.81035306509164	3.6238306776567e-4	0.00924266239483085	0.478931070006804	0
482523	0.647445342221517	6.12070645682569	7.05508978437134	2.9562589335223e-4	0.00812799994811287	0.474984233273778	0
414607	-4.13660872445355	2.26057981200605	-6.45424878158688	4.9248819932698e-4	0.0108241002080478	0.473924144922882	-1
286180	1.46253767828972	2.79116553287176	6.5714673596975	4.4455461480054e-4	0.0102118497161118	0.47362357714992	1
544459	-0.76701229062342	5.56097876403612	-6.9785580233677	3.1486805588078e-4	0.00851520124080804	0.468169573637373	0
547067	-3.07988290928115	3.87735939102522	-6.57445995819526	4.4340217509081e-4	0.0102118497161118	0.465021995731436	-1
373659	0.805166235607131	7.75706174761849	7.13308653983795	2.7738023282314e-4	0.00782267183340056	0.463378657060209	0
444779	-1.89694668295734	2.27750931500112	-6.48750115775612	4.7831910438188e-4	0.0106446763305895	0.463136813748037	-1
457333	3.98004675773775	-1.79533338398414	6.60197952577812	4.3296207204272e-4	0.0100935514409423	0.46245615329866	1
393638	-0.718514912038196	6.11201129244602	-7.00497830421646	3.0806858151792e-4	0.00835716711995864	0.450731690195205	0
172742	-3.42907969620268	-1.69919016463639	-6.6026406272705	4.3271472676859e-4	0.0100935514409423	0.43835829211949	-1
421367	-4.09996752149817	-1.09922749036598	-6.55240572507325	4.519755279815e-4	0.0103151832660405	0.43606782617444	-1
474612	0.933840739615972	3.36014206505076	6.66420441835922	4.1036919411309e-4	0.00982265220598104	0.423642195330483	0
465444	-1.00981186816679	6.14926643280879	-6.96777433444488	3.1769227679806e-4	0.00851833404558568	0.422731665842994	-1
376687	2.52961532478718	1.96495688411893	6.40098083652847	5.1619039993843e-4	0.0111051112929354	0.418527677830086	1
506855	1.05030676468916	3.1825745088641	6.62642345732057	4.2392243573067e-4	0.0100140768379242	0.417078483215372	1
449966	-1.63023311545119	3.4260992517191	-6.57292105654003	4.4399437666133e-4	0.0102118497161118	0.409375427492291	-1
445071	0.876151181701734	6.35140767106561	6.9774798181063	3.1514914600079e-4	0.00851520124080804	0.398679400273159	0
362515	0.922833391502578	3.99229821112738	6.72463418100372	3.8970195030609e-4	0.00961895177861237	0.39603208273157	0
498983	1.9152532160563	3.90930192924308	6.67651539358789	4.0605971559906e-4	0.00976875417155719	0.390737045754559	1
467686	-0.824621691822149	5.58099940354911	-6.88904013770441	3.3920842352294e-4	0.00885269385155536	0.390098356906095	0
87494	1.12038352771229	4.5279085123747	6.80062460982514	3.65371361346e-4	0.00924266239483085	0.389556823050503	1
530563	-2.9868758273856	2.36307797210678	-6.35000092637378	5.4009349046919e-4	0.0113573693402153	0.385078287128764	-1
372220	-3.87700986690974	-0.087691698480646	-6.35734185897552	5.3657535932101e-4	0.0113381398626853	0.365945284763987	-1
451038	1.51152434544017	5.2351820717085	6.84858436076107	3.5090572252541e-4	0.00905362192066488	0.3624598874752	1
477409	-1.10499321391879	6.14708735626232	-6.89716008589168	3.3691444220642e-4	0.00884761084575927	0.345732802792219	-1
495146	2.13545405603979	5.88562592221827	6.87614689350185	3.4288751301966e-4	0.00891132109566805	0.335072662561865	1
358593	0.701585747477841	9.54761303703832	7.10685693889358	2.8336908048802e-4	0.00794437489037489	0.33459943219878	0
448158	2.25955917440607	0.327982323242085	6.28614693069265	5.7182395757868e-4	0.011837088377668	0.330900482731092	1
104956	1.11840758638441	5.31716945632351	6.82999585129806	3.5643369138307e-4	0.00914653807689682	0.328574499919508	1
453577	4.2900354918885	-0.245500278330784	6.26596070972365	5.8229082035127e-4	0.0119840836176919	0.305514775042608	1
58114	0.605220276229634	8.93318331104218	7.03017562320066	3.0173911566616e-4	0.00821676574630505	0.302341632562015	0
415210	-0.903914019683569	5.75749131882629	-6.81826206896687	3.5997412513805e-4	0.00922077606153991	0.301759418505918	0
495582	-4.03814364309162	1.2073318397324	-6.24986245898242	5.9079384240848e-4	0.0120545643317789	0.297961287593919	-1
532272	0.761325301711279	9.40909268144361	7.05046801453902	2.9674921414791e-4	0.00813106607458888	0.296737696337446	0
502072	-1.16941609468718	4.92923142072047	-6.69673459924129	3.990930528671e-4	0.00973120312213068	0.295379622038942	-1
154711	-0.887214490671237	4.14231910428826	-6.59867018152395	4.3420265049143e-4	0.0101044348828415	0.29401567237532	0
449267	1.69237760968861	2.16816754482115	6.30209319992905	5.6370628690522e-4	0.0117201531943127	0.28822149567545	1
444917	0.982937177857139	3.70270117443708	6.56014222009169	4.4894678913804e-4	0.0102813788927225	0.283707603368438	0
491702	3.11992332612834	6.17019856948431	6.78788214530388	3.6932794426349e-4	0.00929323071060186	0.279601286475724	1
453565	-1.16627734325148	6.13776934566498	-6.80599821586137	3.6371729966533e-4	0.00924266239483085	0.270209497886614	-1
496879	0.677249844672762	8.45402105381274	6.96403218127124	3.1867906526878e-4	0.00851833404558568	0.269168016254747	0
439150	-3.17343415042349	-1.43630406455099	-6.36012091770199	5.3525028888626e-4	0.0113269459350938	0.267368207733048	-1
354852	1.01935427664671	6.95909902625577	6.85741013762436	3.4831523692809e-4	0.00901946473514528	0.265365960162817	1
539165	-0.946556907739342	5.16122072228602	-6.71078825236707	3.9433077689068e-4	0.00966619436226701	0.26533358287338	0
467853	-1.0997834979943	4.03500835663391	-6.51724698738091	4.6603529383735e-4	0.0104524010312308	0.262444793538976	-1
475384	-1.19315521595391	4.95264608787099	-6.67691258981268	4.0592153513769e-4	0.00976875417155719	0.260961614543701	-1
421646	-0.922718478672873	5.68964046487641	-6.74803256674672	3.8201930044825e-4	0.00952840433797566	0.259528412832248	0
448254	3.48845531696969	-1.9964202033854	6.33521023192751	5.4726167407841e-4	0.0114450818828558	0.257231144941075	1
244165	1.29269032520601	7.41771447332819	6.88840541407331	3.3938848777905e-4	0.00885269385155536	0.253165299435942	1
466727	0.908092419576332	5.43686082638195	6.76237703139142	3.7739459153224e-4	0.00946277072641249	0.251201135214222	0
436970	-1.01980687157824	4.96269206678954	-6.66129857325408	4.1139395590916e-4	0.00983065892627246	0.250283807040058	-1
467052	1.39665917013628	3.77303317292918	6.53988294812527	4.5692734268219e-4	0.0103164484289355	0.250097600889073	1
462435	0.969889635188173	4.99603529855874	6.67425990268432	4.068453918e-4	0.0097711502023873	0.248854154481952	0
453611	1.38231731449587	5.28556271633613	6.71401397049564	3.9324683096762e-4	0.00966619436226701	0.245763175840131	1
374386	0.817788869204102	6.19125185453912	6.80446154074131	3.6418943625905e-4	0.00924266239483085	0.241526417685435	0
368104	0.897662035536992	2.78839932817792	6.40676360920024	5.1355563426533e-4	0.0110923998131913	0.241365582508145	0
467850	-1.11087735485043	9.043334290923	-6.95581625863519	3.2085782364756e-4	0.00854141518577313	0.240328853054671	-1
380995	-1.28902943968172	2.94303261400693	-6.31375237773881	5.5785370374859e-4	0.0116154275567069	0.239786750265444	-1
500507	-5.1310063574602	1.31073570808657	-6.16942425772188	6.3544688149141e-4	0.0125173367720619	0.230307891531313	-1
450192	1.28998712710579	6.5309635750214	6.80598063749078	3.6372269660516e-4	0.00924266239483085	0.228736809023741	1
40441	1.13586731485743	4.9250504538796704	6.68703225973732	4.0241896445741e-4	0.00975128047775824	0.227639649540203	1
466262	-0.753347564001821	4.22863350515156	-6.54753142087101	4.5389566881578e-4	0.0103151832660405	0.226325646262207	0
412708	0.777361591275112	6.67671960888869	6.81229739275379	3.6178916527283e-4	0.00924266239483085	0.22608010739445	0
395268	-2.73140744203358	-0.519913079749546	-6.20951698708414	6.127295999778e-4	0.01230817343143	0.224424204835617	-1
352234	-3.19854446105638	-1.3692347383651	-6.29892529566513	5.653084952756e-4	0.0117363317634333	0.224202844798433	-1
471003	1.38035387356588	4.62761953287598	6.62470874150167	4.2454951749699e-4	0.0100140768379242	0.218552373993385	1
198027	-1.32779696613577	4.54746786499606	-6.54558397556091	4.5466541691309e-4	0.0103151832660405	0.217439587055117	-1
463526	-0.830905531584085	4.65485916175024	-6.61118786494593	4.2953126277248e-4	0.0100614872440884	0.217078358239323	0
420840	0.787147757660817	8.20014584294024	6.89568478272065	3.3732991779576e-4	0.00884761084575927	0.216189503813653	0
201523	-1.33842055895338	4.01284266075149	-6.46326684504812	4.8859900297897e-4	0.0107897143726752	0.209229144913746	-1
528682	-3.25081562604653	1.38138968299903	-6.13451979251288	6.5600382630289e-4	0.0127063822848548	0.207810268439688	-1
379600	-0.877049875551214	5.87576012611384	-6.71828088133616	3.9181820876235e-4	0.0096544548947984	0.205169096250271	0
423239	3.93856617154825	3.84689604937716	6.38403519143581	5.2399998769726e-4	0.0111886174284624	0.202679162095306	1
447141	-0.557534953404334	8.73868083133789	-6.89972555852205	3.3619333792132e-4	0.00884761084575927	0.201619579930684	0
467753	0.900779919002116	6.65420183244107	6.75471232493663	3.7985775429895e-4	0.00949391129193179	0.174209833006853	0
540189	-0.721625640788283	5.81540322047857	-6.68397812002737	4.0347241704924e-4	0.00975128047775824	0.174036440520305	0
451005	3.81275332744605	2.29131458869495	6.12762053271951	6.6015573728934e-4	0.0127063822848548	0.173563080418766	1
439052	-0.651175167656809	6.04740594223838	-6.70686516361507	3.9565364082624e-4	0.0096819573069542	0.173522519347816	0
469024	2.21146805375665	-3.25307862194531	6.25031845528465	5.905510584042e-4	0.0120545643317789	0.170493577975911	1
123898	-1.47887040542829	7.74972999971568	-6.80167161409907	3.6504841091438e-4	0.00924266239483085	0.16716595641469	-1
144023	2.37182502321938	1.72642269070008	6.12556770661865	6.6139684992675e-4	0.0127120296041253	0.165364473692251	1
86696	2.2805483126669	1.28553089249011	6.10329779193867	6.7503221321163e-4	0.0127617538132689	0.163876574999313	1
371700	-1.97233563933173	2.00706334136605	-6.10267255050417	6.7541960385567e-4	0.0127617538132689	0.158737957621769	-1
413307	-1.61313786323497	3.07806431655883	-6.2325308974947	6.0010603513144e-4	0.0121921685482768	0.150981272209872	-1
441323	-0.729461679060963	6.23356159339716	-6.69491065962997	3.9971589850066e-4	0.00973120312213068	0.150936411013114	0
441335	-0.890285531521939	5.42983400909501	-6.62063014051904	4.260453247203e-4	0.0100162804706471	0.149394802111996	0
431628	1.48752147007429	1.28731264609107	6.088070956241	6.8453854574231e-4	0.0127970442879246	0.145984279903666	1
443154	0.867621408326163	5.23147909713275	6.62022353403021	4.2619477357197e-4	0.0100162804706471	0.144507284971751	0
382699	4.01818285088316	-1.2277667040544	6.11984409933497	6.6487125310908e-4	0.0127276701023957	0.131910295173093	1
413807	-0.6503271316391	6.39458979431467	-6.68515612722174	4.0306572078092e-4	0.00975128047775824	0.129523176199185	0
471396	-1.04269563364436	4.56901782704445	-6.46698947822467	4.8700372736831e-4	0.0107897143726752	0.129105402522741	-1
153273	1.16609695825208	7.93581207037308	6.79166161608577	3.6814934574764e-4	0.00927996987989027	0.128441287780849	1
453575	-1.17157378389435	6.10609786760201	-6.65872925811664	4.1230246108287e-4	0.00983586541162872	0.122032005446781	-1
375404	0.79907164693612	10.5183763579412	6.929462129773	3.2796181530452e-4	0.00864968921030927	0.119491446405174	0
360199	-1.29897172391574	3.58966056102812	-6.28398250741422	5.7293597110589e-4	0.0118391893278196	0.111922191363985	-1
8225	-0.721890664748068	8.05444880571086	-6.75436511200345	3.7996976803827e-4	0.00949391129193179	0.108953806571865	0
427786	0.88985406638956	3.92190434875297	6.42258644812719	5.0642403983353e-4	0.0110282739683628	0.105952663506983	0
522835	1.5713018210363	2.83496272964515	6.1977200904824	6.1931693035858e-4	0.0123880782614704	0.105056941565081	1
422592	-0.866563866922326	4.93324816602719	-6.52090055533624	4.6455136818313e-4	0.0104355529742338	0.0980972127883426	0
493868	1.38568686895731	5.59655729559126	6.58431383193189	4.3963139232244e-4	0.0101844177071322	0.097195043701392	1
146171	-1.29465417099688	5.09545311548754	-6.53620859731094	4.5839194024198e-4	0.0103297753369087	0.0969547513402542	-1
472711	0.669898903162411	4.32639455938843	6.46639154845177	4.8725956171919e-4	0.0107897143726752	0.0957806348028312	0
484714	-0.720119755655888	9.61510564861738	-6.8435283028238	3.5239961177323e-4	0.00905934164417768	0.0948660115837923	0
488002	2.05652169723833	4.09436535561531	6.40724348052402	5.1333768032592e-4	0.0110923998131913	0.0792849510982228	1
439185	-1.38248931694905	3.42277023705137	-6.20134272245592	6.1728556860472e-4	0.0123822268564345	0.0768466438596791	-1
525788	-1.08852578175378	6.39664863619017	-6.63016043073448	4.2255944425325e-4	0.0100140768379242	0.0759208032976701	-1
363057	2.04790091908903	2.7967900866681	6.12130389114427	6.6398315508036e-4	0.0127276701023957	0.0748243648174967	1
437202	1.24849072100952	4.39383322666749	6.45100510345707	0.00049389567467774005	0.0108383084726663	0.0741210589862513	1
365197	-1.45387828320434	4.70424991025199	-6.40569395884421	5.1404183939799e-4	0.0110923998131913	0.0723419740139439	-1
463387	1.2780613114561	4.95104452712839	6.52105380832631	4.6448924059988e-4	0.0104355529742338	0.0720915907177853	1
452750	-0.547848922761585	6.5279026587686	-6.62572512584238	4.2417769261659e-4	0.0100140768379242	0.0696395797531464	0
94288	1.55851931202308	7.01822247853098	6.6705728572966	4.08133457415e-4	0.00978558367088291	0.0666195361798021	1
464431	2.22987514702088	-3.6287999001673	6.10670304349143	6.72926781037e-4	0.0127614157330612	0.0643422740058508	1
33597	-1.05734511116112	3.47921096725523	-6.19496909516938	6.2086459063676e-4	0.0124016178118496	0.0633486745269378	-1
267547	1.21123890986286	6.23238293261077	6.61205115424102	4.2921120797698e-4	0.0100614872440884	0.060370977942191	1
442932	-0.833521838824899	4.80201930703898	-6.45788341045161	4.9091649088882e-4	0.0108062328643564	0.0577875514330852	0
445117	1.37799175256488	5.41957223538816	6.55892040335983	4.4942357853974e-4	0.0102813788927225	0.0574106652133723	1
371937	1.28605416783119	5.63392317236401	6.57745049784185	4.4225391650186e-4	0.0102118497161118	0.0567781301862516	1
448679	0.829697629767128	8.21299482879435	6.72896215630206	3.8826775817876e-4	0.00961688593388162	0.0553351510852726	0
372076	0.836822326405228	7.69346572245587	6.69045414654716	4.0124237716385e-4	0.00975128047775824	0.0480873674585425	0
383774	0.775388968888738	4.28056013524398	6.4157306795738	5.0950015049708e-4	0.0110783223563045	0.0468581865423952	0
380555	2.22972433015965	-3.6287999001673	6.08269210787369	6.8793280935491e-4	0.0128240040194146	0.0462521181421609	1
62000	0.845657277793975	6.72332066008079	6.62770659488957	4.2345387295021e-4	0.0100140768379242	0.0460729302137706	0
415568	-1.48447276143116	6.11840188330298	-6.54976421153029	4.5301495534371e-4	0.0103151832660405	0.0451036559851499	-1
495835	1.02120237887417	3.97927671351064	6.34879232692294	5.4067521504465e-4	0.0113573693402153	0.0442177981025473	1
360203	1.85241414871318	0.766524899703551	5.94595059288709	7.8096738292482e-4	0.0137825743093127	0.041927312037247	1
365827	-1.91186569405677	5.69116044514469	-6.46314603008633	4.8865087560564e-4	0.0107897143726752	0.0371670977919685	-1
471859	-0.694266545618778	4.88093133051814	-6.44018022534604	4.9862588027987e-4	0.0109084942963839	0.0368764395020174	0
467437	1.52573476170553	3.32873553399396	6.21445244897229	6.0999725243493e-4	0.012270594447992	0.0341900481687505	1
496558	-0.996641305537006	4.5453057150309	-6.39052802858545	5.2099195670483e-4	0.0111746497701661	0.0313905084875028	0
498468	1.7505910048278	1.62435458590381	5.97023561039136	7.6345246039763e-4	0.0136097351926936	0.0311398559441756	1
163961	-2.68500185702417	5.82497178436831	-6.47022272608597	4.8562296624921e-4	0.0107897143726752	0.0233583339319869	-1
439626	-0.670391275066772	4.79482039482079	-6.40619899444532	5.1381221250293e-4	0.0110923998131913	0.0130802768746321	0
27792	0.665317753416636	6.83977874540554	6.59526847697315	4.3548206210093e-4	0.0101176762291053	0.0123016688744864	0
141809	2.26321784656254	-0.639074471690811	5.94235242032423	7.836009463769e-4	0.0137948636320146	0.0108339520030283	1
415190	-1.12613860064454	5.13331931512779	-6.42927670781938	5.0344249464247e-4	0.0109969754734633	0.0100377791002089	-1
509090	1.29004724174357	2.73320139921576	6.10814345598145	6.7203842822138e-4	0.0127614157330612	0.00809165259660638	1
371957	1.30685075928922	2.74245860452593	6.13001709953661	6.5871014021884e-4	0.0127063822848548	0.00553206024526265	1
147262	1.20527406699338	5.57179772772337	6.51134391722074	4.6844425936852e-4	0.0104734429229615	0.00122013890146455	1
381696	2.367431945506	-3.48505843029986	6.01886855987073	7.2969738407823e-4	0.0132465658751677	-1.3419427007388e-4	1
361093	0.944998156581859	3.83928797964886	6.29633214041051	5.6662386142895e-4	0.0117465167896233	-0.00706846311729503	0
466755	2.94710503236053	-1.09735521752733	5.90135302643544	8.1432955813545e-4	0.0141492062350929	-0.0146140524154132	1
455614	0.809190403887809	5.20879735328547	6.45875079186239	4.905422544485e-4	0.0108062328643564	-0.0152397713913581	0
479031	-1.00879926490482	4.8031322904365	-6.36198507637259	5.3436352800524e-4	0.0113250079848968	-0.0176780467594684	-1
450311	1.03761949201606	9.00501818783187	6.69792835309536	3.9868600254087e-4	0.00973120312213068	-0.0200076778870084	1
455201	3.02249238867139	-3.31881061424697	5.97940075751435	7.5695822747507e-4	0.0135434661755026	-0.0209587284497044	1
473190	1.16121138250261	3.84148172233866	6.2365485674462	5.9793262782759e-4	0.0121653664078865	-0.0214674613645025	1
456752	1.18649248803372	4.4905988777483	6.37731315123427	5.2713498302273e-4	0.0112387072278589	-0.021547381244079	1
173659	1.07515491206727	3.66847555983529	6.25862187531599	5.8614982991834e-4	0.0120369158314396	-0.0229802097670833	1
494185	-1.10598494572918	3.49805603065299	-6.11785283608877	6.660848545704e-4	0.0127333966426735	-0.0347392057130005	-1
487439	-1.13483472515843	5.15845542602699	-6.38857144666055	5.2189634350641e-4	0.0111772146228848	-0.0366766466594894	-1
465095	-1.65864745352964	4.1188697290637	-6.21515537066871	6.0960922887026e-4	0.012270594447992	-0.0399147584218369	-1
437827	-0.612994357763839	10.1318535377737	-6.72590342799892	3.892807278367e-4	0.00961895177861237	-0.0427529528136432	0
375407	0.575575391508889	7.09874116636862	6.54237613523625	4.5593658337889e-4	0.0103164484289355	-0.0541722159362923	0
98323	1.71432605421888	1.81662204437286	5.88525552879163	8.2676536372216e-4	0.0142167504115088	-0.0671909759010489	1
408916	3.78023675458151	1.79027501233436	5.83013018935519	8.7100747127542e-4	0.0145246303080248	-0.0733668159258842	1
440643	-3.36377866633861	1.35020043824439	-5.80943673627844	8.8830178860732e-4	0.0145791772172991	-0.0809615771386794	-1
477121	1.43401393558934	4.96711580202085	6.37458802066866	5.2841197515173e-4	0.0112490931989701	-0.0822717854036625	1
356397	1.43345518523401	2.92887414663136	6.02387860662366	7.2631706924953e-4	0.0132278870847211	-0.0880536473836582	1
478270	-3.57406656002337	-2.42222141349351	-5.88427435388185	8.27530269003e-4	0.0142167504115088	-0.0891460379575291	-1
465750	3.07450996631858	0.657626736096967	5.79893852756843	8.9722375251658e-4	0.0145791772172991	-0.0895756404637442	1
544595	-1.10895586864449	4.58883705138082	-6.2555488570403	5.8777433433723e-4	0.0120413254591388	-0.0903123017085781	-1
450047	-2.17997791760595	3.15636039050261	-5.9654764268109	7.6684957738246e-4	0.0136183809089675	-0.0961696251576321	-1
529471	0.668447154602243	4.7832716111154	6.33311188468976	5.4828733453393e-4	0.0114497187953552	-0.0966832990650337	0
357193	1.71605646050369	3.31062969389384	6.0950789273894	6.8014466110212e-4	0.0127970442879246	-0.102058973038071	1
503385	1.22298016787919	7.92943402401922	6.54512438986319	4.5484728907972e-4	0.0103151832660405	-0.10248480744318	1
380065	-1.42544721408691	3.32677806415918	-6.01822483190683	7.3013300182605e-4	0.0132465658751677	-0.10450551892368	-1
448807	-0.578049330355576	5.81436627784982	-6.39401135566043	5.193862629338e-4	0.0111570123027198	-0.106521765433865	0
500656	1.16462090201446	4.06938752282326	6.22532301221194	6.0402771164363e-4	0.0122369312506809	-0.107424055851449	1
380230	2.63292749241406	-3.04035305953212	5.87096679363257	8.3798403439384e-4	0.0143171591056597	-0.108141073961725	1
377100	0.797678610079442	5.56946572907201	6.3689903771719	5.310460466292e-4	0.0112882952180495	-0.109603054109883	0
371486	2.3080599734281	-0.646456931013827	5.79611481349294	8.9964075921881e-4	0.0145791772172991	-0.111245488063203	1
491646	1.5917714284732	2.58988513952651	5.95429579226888	7.7489785307486e-4	0.0137264865963834	-0.114159242018886	1
499229	1.15330667923822	6.06952315709945	6.42548035894919	5.0513190269691e-4	0.011016980946722	-0.115077516974879	1
501856	1.38532161581651	1.66093464916916	5.82430471403795	8.7583723866541e-4	0.0145550454528272	-0.123127255078306	1
482643	-1.1696372467836	3.43199666893064	-6.04108270905181	7.1484358386726e-4	0.0131195906204092	-0.12970336803234	-1
540679	3.32499842209871	-1.89564303837416	5.83175630712878	8.696646756712e-4	0.0145246303080248	-0.130214359099382	1
472968	0.748225064630573	6.81949392548671	6.44352387741588	4.9715932039325e-4	0.0108931431400627	-0.131470173969721	0
417654	-0.880774805871438	5.55249582921336	-6.3414111138174	5.4424341282148e-4	0.0114061772525579	-0.132279778699662	0
439934	-0.726886123255492	4.51686349674354	-6.21893668850101	6.0752667792601e-4	0.012270594447992	-0.13306147348638	0
464561	-3.0944851803381	-1.88479945178391	-5.84114928498046	8.6195391652926e-4	0.0145105764529667	-0.135553459698547	-1
357429	0.85225286055538	4.12648698924465	6.18904897508159	6.2421003232572e-4	0.0124162001122666	-0.136759104293442	0
471640	1.29368658266661	3.52700631160435	6.07794029834036	6.9094725142009e-4	0.012846567564915	-0.136827056331203	1
391802	0.712416011537363	7.50349460699806	6.48743880656226	4.7834523603267e-4	0.0106446763305895	-0.139108277322149	0
379418	1.00542347153277	3.43199922009094	6.06142883788497	7.0153865433831e-4	0.01291328114911	-0.143196163444161	1
462466	3.09672428708356	0.897067102880858	5.7387799641119	9.5034521421704e-4	0.0149392813432646	-0.145045755070472	1
497454	-0.925375097573784	6.71082018373078	-6.4106800989388	5.1177985804077e-4	0.0110923998131913	-0.150352490793964	0
371017	1.24428430636774	3.08993025582839	5.99084314859152	7.4893796800172e-4	0.0134676446215664	-0.153967456535907	1
276435	0.971586765392757	5.50426923028776	6.34067543193884	5.4460051479703e-4	0.0114061772525579	-0.155602421251952	0
494154	0.697476628633793	4.84067555942555	6.27213145333289	5.7906831667512e-4	0.0119350086339901	-0.15760457635099	0
410075	2.52965012406028	-3.54318307249613	5.81427466717567	8.8422403675733e-4	0.0145791772172991	-0.157753872264845	1
461862	-1.73465882940677	1.18754967988802	-5.72125017246972	9.6648666810714e-4	0.0151308185670876	-0.16009352860137	-1
415651	0.990738520030726	5.68917621959988	6.34908375961591	5.4053487730049e-4	0.0113573693402153	-0.160533403801345	0
454814	1.89771361290023	1.91118556529455	5.80194425245411	8.9465901250409e-4	0.0145791772172991	-0.161302104210034	1
501639	1.78122158234202	2.8800378464492	5.98111176542077	7.5575278090801e-4	0.0135409221690416	-0.16819986525827	1
430758	-2.56057915573191	2.8127520024241	-5.79591719054518	8.9981019337213e-4	0.0145791772172991	-0.168590804335395	-1
356933	0.793070040431808	4.10402615187301	6.16683370546696	6.3694725233591e-4	0.0125260406960655	-0.172198180777818	0
370779	-0.898253897464991	6.63114736806416	-6.3856334121103	5.2325773269656e-4	0.0111886174284624	-0.172446812165835	0
413057	-0.578760147638882	7.06045960252989	-6.40339041630178	5.1509067976199e-4	0.0110982170365662	-0.18185297581013	0
134217	-0.71058229839416	4.50963167461686	-6.17706964955007	6.3104219640534e-4	0.0124641741965764	-0.193062976704589	0
395309	-1.14724928113996	4.05931571408128	-6.07127600977441	6.9520016328489e-4	0.0128919801113326	-0.193292280882979	-1
360628	3.1218165574955	2.55805710309671	5.7858111404992	9.0852300204852e-4	0.0146205475651696	-0.194711753209717	1
452524	1.60228267254657	4.1260310964847	6.11981063560531	6.6489162731234e-4	0.0127276701023957	-0.196313846046103	1
504034	-2.32979671720463	-2.95533625478643	-5.76014797860658	9.3107994339989e-4	0.0148172678291598	-0.202521707446643	-1
438374	1.00236183514759	4.67126834808648	6.21532453420158	6.0951588977499e-4	0.012270594447992	-0.204246245284755	1
493859	-1.02915251254996	3.6345997340633	-5.96923926797863	7.6416224014775e-4	0.0136097351926936	-0.206066833275097	-1
482968	0.717328151053737	10.5058965753915	6.58391074806511	4.3978492415997e-4	0.0101844177071322	-0.207422473839697	0
258491	1.82537237826405	1.6782614912014	5.73876669554827	9.5035731617734e-4	0.0149392813432646	-0.208072070765759	1
364811	2.02228105597044	-3.68809097149285	5.7571383111892	9.3376654785899e-4	0.0148172678291598	-0.210100348492948	1
383841	2.02228105597044	-3.68809097149285	5.7571383111892	9.3376654785899e-4	0.0148172678291598	-0.210100348492948	1
488321	-3.48222349821077	-1.89238601416632	-5.68802043978019	9.9794201181167e-4	0.0153650704132129	-0.225392232169596	-1
471179	-0.997745236958042	6.02675557775707	-6.28271556618237	5.7358802388678e-4	0.0118391893278196	-0.229628324310532	0
517983	1.75673427221354	1.83519145476559	5.71539691558764	9.7194515905716e-4	0.0151554136246671	-0.229683936985252	1
408655	2.49806423848342	1.39376937318796	5.64930692559057	0.00103605602158912	0.01578129396735	-0.239592095838388	1
389936	-0.714205652414619	5.1180747617954	-6.18371135290677	6.2724382812236e-4	0.0124591444911001	-0.246736978029443	0
483750	2.2183308035819	-2.21993196997033	5.66822389544104	0.00101723040752618	0.0155778445849332	-0.254907933902039	1
443013	3.81701604204048	-1.40650569527702	5.62484711667825	0.00106098360495362	0.0159899772505286	-0.255870448255517	1
498704	-2.43493991591998	1.64592516700013	-5.61882520270866	0.00106722409278354	0.0160670248725403	-0.25595795413539	-1
444584	-0.710327549942467	4.7864526008598	-6.13600828076767	6.5511195238507e-4	0.0127063822848548	-0.256847077095622	0
472796	2.00011113067213	2.65627633943091	5.8207961913118	8.7876068091175e-4	0.0145791772172991	-0.257606760303686	1
455522	1.75057454086683	2.93192397855154	5.83244590357795	8.6909593606049e-4	0.0145246303080248	-0.259502114866509	1
201782	-0.647496042592814	5.20944590149085	-6.17562315409861	6.3187289495352e-4	0.0124641741965764	-0.263079935306974	0
447085	3.97711989375237	-1.23079375160297	5.61522684388784	0.0010709728318489	0.0160724921719621	-0.263469617750589	1
220209	2.71668534109866	-1.02605866967641	5.61376026580934	0.00107250496213417	0.0160785428112788	-0.264768980413481	1
373270	-1.03273566093538	5.16258095707895	-6.15209735330467	6.4555885639674e-4	0.0126118645168757	-0.270009825042044	-1
362412	-0.723027152400444	4.37999158506286	-6.03901401199161	7.1621229346558e-4	0.0131200491739787	-0.272824225663371	0
443761	1.33003670289227	5.21068252299051	6.18053760550435	6.2905564188548e-4	0.0124621778443151	-0.275998998455311	1
492928	1.55265764109325	1.44765076840852	5.63560852245354	0.00104993391255366	0.0158402105747767	-0.280301507161662	1
466573	-3.1159478096646	-2.61820826263123	-5.66114033108802	0.00102423415122167	0.015651440752896	-0.280878398178933	-1
442491	1.00776089080483	6.13463131073505	6.25786738341433	5.8654820860967e-4	0.0120369158314396	-0.280895564587995	1
545686	3.3082948140043	-3.14665140997488	5.64654207045937	0.00103884033773648	0.0157877701394157	-0.283498788645197	1
543900	1.27196389232803	1.71229316517001	5.66212428923066	0.00102325803179537	0.015651440752896	-0.284830972777497	1
454783	1.45866540303078	4.21553201457855	6.02091792675956	7.2831251332938e-4	0.0132465658751677	-0.289927139786478	1
379664	2.11521374453352	3.69995849868308	5.8928639017928	8.2086109067036e-4	0.0142145251554742	-0.298316317142829	1
464348	-0.772161934164901	7.78977086417598	-6.32192513378814	5.5379228790202e-4	0.011547744896487	-0.298538487288904	0
472756	0.717472606683726	4.53418120778755	6.06540262844349	6.9897293576879e-4	0.01291328114911	-0.30237019379627	0
279295	1.156173809596	2.20648457268532	5.72092228447387	9.6679152478933e-4	0.0151308185670876	-0.307049963159928	1
394522	1.75831717596432	1.26008936536349	5.578254317626	0.0011103636916537	0.0163028862850846	-0.308304166404971	1
501094	0.99746192093713	6.03121428346812	6.22065093913612	6.0658521638325e-4	0.012270594447992	-0.311965454358209	0
428477	0.900301315735889	4.85494715586718	6.11066811826162	6.7048458339947e-4	0.0127490539876839	-0.314059305245153	0
374013	1.71655834098472	1.19126651176779	5.60150764822128	0.00108540236730434	0.0161191871899358	-0.315495239490994	1
478473	0.892593146856695	8.51302302538542	6.35041147730448	5.3989604516544e-4	0.0113573693402153	-0.318420741006547	0
463325	-1.10255589984032	4.97564613982833	-6.08695999166587	6.8523805067633e-4	0.0127970442879246	-0.323661371566863	-1
471426	0.9684848964634	5.59056640413098	6.17588075303337	6.3172486947382e-4	0.0124641741965764	-0.325502583225991	0
426057	5.7743600842387	1.15888280061578	5.55364960917209	0.00113748351154237	0.0165221867626716	-0.327737441214687	1
502162	-0.783883888320902	6.07454079044934	-6.19201260134076	6.2253274935677e-4	0.0124091417466812	-0.33112427213035	0
408694	-1.99194688679923	2.07120292400753	-5.58836798614505	0.00109942839983068	0.0162428000730172	-0.340102916546333	-1
431090	1.50673208386675	3.33369429886847	5.82925355363693	8.7173234120936e-4	0.0145246303080248	-0.340915988141219	1
438204	0.865985896822579	5.68493622398419	6.161423471938	6.4009366296816e-4	0.0125432587428317	-0.343149145810486	0
439611	0.751115370449669	5.3959771298335	6.12752928647403	6.6021084754897e-4	0.0127063822848548	-0.346232654219897	0
429256	0.759645268517751	4.64078075915095	6.06195699136146	7.0119703286472e-4	0.01291328114911	-0.346890265545857	0
459750	1.52960494978048	4.91429989484571	6.03687260553975	7.1763223609952e-4	0.0131200491739787	-0.350868943551855	1
136894	2.00175241701934	2.03784053687095	5.59687635438563	0.00109032290031361	0.0161319154072386	-0.351798386027834	1
479824	1.6061986983901	3.31551204559925	5.81978071145081	8.7960887708622e-4	0.0145791772172991	-0.358915630605353	1
377794	-1.21751169525284	3.69029350577076	-5.84774256445848	8.5658762256576e-4	0.014454408673675	-0.361405280826618	-1
438844	-1.21221110682553	3.53592593909339	-5.77522857985569	9.1774898569605e-4	0.0147214853199826	-0.365691415997484	-1
463517	-1.2558212526508301	1.76077762280179	-5.57894493844497	0.00110961307313642	0.0163028862850846	-0.369375908815543	-1
369386	3.01335106667881	-2.57543711835152	5.54183808617861	0.00115076734935327	0.0165882880460417	-0.375923962563107	1
377485	2.11253561904463	-3.51943779354402	5.55313286915225	0.00113806103174981	0.0165221867626716	-0.376004364588399	1
379633	2.11253561904463	-3.51943779354402	5.55313286915225	0.00113806103174981	0.0165221867626716	-0.376004364588399	1
442673	-0.950912974417415	4.89996313425879	-6.01583886059124	7.3175018456395e-4	0.0132590154307377	-0.381436858884721	0
464104	-0.85747719586764	6.03291583607451	-6.14019430422592	6.5261112168876e-4	0.0126973874249883	-0.382806747251207	0
369481	-0.795872472390075	6.01103960493957	-6.13076970494735	6.5825691260238e-4	0.0127063822848548	-0.384643906532441	0
374282	-1.45488749867369	3.6290490194096	-5.7896663397121	9.0518808714819e-4	0.0146164271396424	-0.391537017916026	-1
395825	0.878536119994084	5.11415893897988	6.07231027418849	6.9453819331707e-4	0.0128919801113326	-0.395311227401258	0
446813	0.869060764835451	6.59569399685637	6.165626557284	6.3764776749385e-4	0.0125260406960655	-0.39802912625359	0
387077	0.556075607788824	6.52421399908702	6.15859094310982	6.4174798860825e-4	0.012554635788130101	-0.402752305513865	0
202362	-1.12294550117281	2.57617846857711	-5.58089027649679	0.00110750181021057	0.0163028862850846	-0.404891317762065	-1
559321	3.67402211702357	-2.16231740398184	5.49594317762394	0.00120407035448712	0.0170499156071794	-0.4055255915739	1
491878	0.79712988449122	5.55717594594603	6.08921798804324	6.8381717997263e-4	0.0127970442879246	-0.408100434434046	0
440042	0.586872872705911	7.82474148335806	6.2277492082763	6.0270442893536e-4	0.0122275163488568	-0.408131990040753	0
399209	0.738984937718721	5.59909526802085	6.09476556115209	6.8034045305001e-4	0.0127970442879246	-0.408488744092073	0
522601	0.788692110886605	2.99240195579844	5.75541064403672	9.3531272141655e-4	0.0148172678291598	-0.408711616798725	0
441597	1.72261306044487	6.62577702880591	6.16109422163048	6.4028571170051e-4	0.0125432587428317	-0.410491386294067	1
353775	-0.533768563386248	6.65046902644272	-6.14906410219165	6.4734774996546e-4	0.0126122115663586	-0.414188891376945	0
361505	-1.38157129384759	5.95186031348565	-6.07903560517356	6.9025108870096e-4	0.012846567564915	-0.418414213513294	-1
391655	-0.835579769307399	8.78839555651541	-6.25426592688979	5.8845404574923e-4	0.0120413254591388	-0.425168490017069	0
17387	-0.854042933413393	5.77244575050668	-6.06782034726046	6.9741711085009e-4	0.01291328114911	-0.427972040075331	0
542851	0.788114350907589	4.65323974221258	5.96878725566192	7.6448449334046e-4	0.0136097351926936	-0.435395714291245	0
500715	1.20181658894917	7.34004209881685	6.1803785485606	6.2914659949884e-4	0.0124621778443151	-0.439158151863934	1
361238	-0.599125192046058	5.5489931265188	-6.04335035578616	7.133466448658e-4	0.0131090102144242	-0.439174121478604	0
487037	-3.13186666888592	-0.497478982129211	-5.41991690925118	0.00129860950698815	0.0177834582678128	-0.443233942178297	-1
377789	-0.613406417546959	6.5439096894702	-6.11353827352363	6.6872304026399e-4	0.0127490539876839	-0.444305195568985	0
9181	-2.30900292988622	6.50826913253649	-6.09011930472069	6.8325094795687e-4	0.0127970442879246	-0.446546779388927	-1
439152	-0.750420377590954	4.75429654699044	-5.93483252970887	7.8913739268286e-4	0.0138487127600089	-0.453371993297368	0
546783	-0.696214594956011	8.23890216018436	-6.19783398257209	6.1925295104671e-4	0.0123880782614704	-0.457511080075445	0
404624	-0.861190325021603	5.17562164556822	-5.97004415016383	7.635887959286e-4	0.0136097351926936	-0.465392872449658	0
378253	1.62966214286514	2.91128695793356	5.65924150802056	0.00102612082125075	0.015663464883444	-0.466499216391304	1
496085	0.706762154651633	6.22086818116642	6.08640462345027	6.8558803480455e-4	0.0127970442879246	-0.466581237718404	0
500464	-1.21788797501425	4.17224541187637	-5.80737207095964	8.900485042696e-4	0.0145791772172991	-0.467091566563882	-1
480702	-2.04660314026591	-3.07647867000856	-5.44184386369733	0.00127051111203498	0.0176532870805875	-0.468468856990239	-1
544616	1.89721825248824	7.3098520365164	6.14930858844865	6.4720335355057e-4	0.0126122115663586	-0.47039978441279	1
425007	1.66343397491339	3.53453068145004	5.75313190160749	9.373565056419e-4	0.0148331459481689	-0.473369703805965	1
423716	-0.711452144461568	7.58219352028659	-6.13496790756891	6.5573517961753e-4	0.0127063822848548	-0.477789111297713	0
485519	-0.585479859493392	6.7834282249942	-6.08922280442208	6.8381415277837e-4	0.0127970442879246	-0.477847367879178	0
494817	-1.01523900206558	4.65546647600659	-5.88900981838257	8.2384596617209e-4	0.0142145251554742	-0.478335243390407	-1
363064	0.971145025332411	3.94111061331821	5.83774160696087	8.6474233212326e-4	0.0145246303080248	-0.482227353841217	0
386195	0.808635726029172	6.95824609915626	6.10125781080396	6.7629708622167e-4	0.0127617538132689	-0.482738854189673	0
502999	1.04133052945052	3.05102102218164	5.64312548630885	0.00104229264813353	0.0157942326985265	-0.483575349717946	1
494449	-0.466773892671252	9.44674089866874	-6.24011258708266	5.9601209464675e-4	0.012143639845435	-0.484737501138186	0
355745	-0.67857430659975	6.58167072170519	-6.06389154706485	6.9994732677278e-4	0.01291328114911	-0.488149053532092	0
441230	-0.686603737968719	13.7618021301581	-6.51344517055333	4.6758514856482e-4	0.0104706724620445	-0.489795375138969	0
473198	0.762871813968534	3.90828151184436	5.78804469149239	9.0658919443919e-4	0.0146189578769706	-0.4922603551523	0
445870	-1.12864386625167	4.00370370827594	-5.77388264537586	9.1892995713133e-4	0.0147214853199826	-0.492503145615994	-1
383005	1.92461567722935	-3.71600464134406	5.41744453522033	0.00130182144537252	0.0178103179875077	-0.492564152517174	1
446446	0.773255303315585	3.91903158253279	5.81077846368795	8.8716875899728e-4	0.0145791772172991	-0.495462240874379	0
545874	1.09243276504906	3.6915128226673	5.77388284217624	9.1892978432607e-4	0.0147214853199826	-0.496464659736324	1
463556	1.22115869156938	2.30395797625046	5.54200144396993	0.00115058243943648	0.0165882880460417	-0.500103613735287	1
496605	1.35319488673406	8.83763778093756	6.191214609044	6.2298387507913e-4	0.0124091417466812	-0.50326815212386	1
427699	-1.07504963555386	4.38443457856942	-5.83131988771437	8.7002482680939e-4	0.0145246303080248	-0.503558618345542	-1
469460	-3.43955906779037	5.61948835190164	-5.83310318664226	8.6855423809661e-4	0.0145246303080248	-0.506996874351871	-1
545063	0.781417697302905	4.86869706632507	5.93186569122219	7.913338638901e-4	0.0138624561986752	-0.508930732338089	0
438121	0.631225377543212	4.53727023867963	5.88667328071324	8.2566152351706e-4	0.0142167504115088	-0.510070317620021	0
467441	-0.765052785116035	4.77325868299714	-5.88828777981247	8.2440652846662e-4	0.0142145251554742	-0.515706781735434	0
559338	-1.01546585566914	6.50761935308005	-6.03741542944448	7.1727199430244e-4	0.0131200491739787	-0.517958073079888	-1
372401	1.11015015670155	4.47192490192694	5.86790311279997	8.4041181100488e-4	0.0143171591056597	-0.518679466133707	1
544163	-1.25361092713789	5.61535805623071	-5.95115660994969	7.7717472036251e-4	0.0137452865359168	-0.525030089184381	-1
491486	2.21601331515137	-1.0528729499985	5.34478641950599	0.00140033222636555	0.0187358235550334	-0.52521279731427	1
253492	0.957526567070146	4.5976493292825	5.8898572100253	8.2318863452527e-4	0.0142145251554742	-0.526592395997842	0
499958	-1.51522524322218	2.85572449244754	-5.51901620797037	0.00117693276019975	0.0168291931433381	-0.52795850026688	-1
379980	-1.29271590006619	6.03096393036662	-5.98095197313163	0.00075586526642241005	0.0135409221690416	-0.52847296484987	-1
541601	-0.537374823921119	6.77375454309679	-6.03044692735831	7.219122002414e-4	0.0131813763536385	-0.540565047332532	0
379838	-0.828300301986082	3.74244253160042	-5.69491940094822	9.9131746587078e-4	0.0153127368209671	-0.540800660346697	0
469050	3.05005819183183	-2.83638640589764	5.34760028355628	0.0013963643534261	0.0187260085889779	-0.542827095789909	1
544432	1.80217566100747	2.90400660230203	5.52009556705772	0.00117568025520713	0.0168281790901104	-0.566075333006909	1
406534	-1.39285774517389	3.15421703906558	-5.56505754871351	0.00112481759394379	0.0164341676587057	-0.569960857992929	-1
244908	-0.908189991756389	6.05651964508619	-5.95518646999882	7.7425321468514e-4	0.0137264865963834	-0.57528691475807	0
357807	-0.938670254525163	4.65878405575034	-5.7922820849945	9.0293323301728e-4	0.014613153527991	-0.57588430301287	0
19597	-0.608492016967089	8.8190277108161	-6.10088446381684	6.765288673654e-4	0.0127617538132689	-0.579347752445655	0
113931	0.607540367635137	5.90593513363688	5.94091268832461	7.8465752436363e-4	0.0137964104468974	-0.585767795079391	0
360292	-0.912543334310438	7.0292760041301	-5.99807725788271	7.4391703908522e-4	0.013406478849643	-0.586083571084288	0
419467	0.550271422747548	13.0534140303946	6.36279723432974	5.3397771422195e-4	0.0113250079848968	-0.58838834853331	0
360799	-0.854470766271393	6.04081726679423	-5.93423807471159	7.8957693871136e-4	0.0138487127600089	-0.590326862376827	0
472068	-0.961717934562485	5.31836776669855	-5.85604593011838	8.4988315094057e-4	0.014392432622706	-0.591227960763576	0
437876	1.46644368417709	7.92394122933089	6.06104191064666	7.0178904714303e-4	0.01291328114911	-0.593043608384856	1
499280	0.757288681880231	7.06693027793726	5.99730184682836	7.4445339610792e-4	0.013406478849643	-0.594517933494485	0
51761	1.84602495875997	1.27923014339455	5.29865283518545	0.00146723065637293	0.0193132110115125	-0.597535777937643	1
466518	5.65109020699414	2.96712481689453	5.31753500327511	0.00143942389017925	0.0190700232966818	-0.597998581853563	1
358	-0.875438147357655	7.22772865577909	-5.99709695364379	7.4459519520205e-4	0.013406478849643	-0.604598694007048	0
63600	0.677430064539378	5.63609264899428	5.90303797903884	8.1304015951864e-4	0.0141492062350929	-0.605356316416321	0
380579	3.73059920459499	-0.927151469710837	5.24358225799578	0.00155184608365227	0.0199890592354891	-0.607524175299616	1
440560	2.1395618235893	0.651422107410229	5.27720359913783	0.00149955403629729	0.0195752965948176	-0.608534842707241	1
546355	-0.724976852651304	9.4969545145653	-6.11238626310291	6.6942945019599e-4	0.0127490539876839	-0.60993249413519	0
372834	-0.68962901428333	4.61749202876447	-5.75564292494837	9.3510467365932e-4	0.0148172678291598	-0.61078178825668	0
492962	-1.89869909109769	2.47880033276619	-5.34292446944768	0.00140296477188335	0.0187439252168505	-0.617988820943671	-1
372540	-0.629835170455684	5.47376443097836	-5.85914689539665	8.4739454178288e-4	0.014392432622706	-0.618548536203028	0
486833	2.29423904816623	6.39941495367822	5.94239789120293	7.83567602839e-4	0.0137948636320146	-0.618836017786585	1
454395	-0.826596922215935	7.73126039505094	-6.00150502772214	7.415512625738e-4	0.0134025039106296	-0.620820637378118	0
457690	1.37340790440239	2.86401600372203	5.49881074424556	0.00120065953108366	0.017048317775952702	-0.621390920945181	1
493899	-0.586562201899142	5.00550295910354	-5.81058117419019	8.8733525877515e-4	0.0145791772172991	-0.625906040434016	0
517232	-2.04569362025359	-3.07647867000856	-5.25923684957125	0.0015272470680528	0.0197977512563877	-0.627189768902426	-1
364413	0.781338723851936	6.23828503406442	5.91810495824338	8.0161235863042e-4	0.0139908862887433	-0.630006518803929	0
473465	-0.61762530922177	6.06138045192611	-5.89080475818085	8.2245431276221e-4	0.0142145251554742	-0.633167229022594	0
408845	0.932548325638831	4.0778666022989	5.68039611570728	0.00100532129860664	0.0154619718517881	-0.634213744388981	0
161280	0.593742901884378	5.23110622525556	5.82896952527934	8.7196734400794e-4	0.0145246303080248	-0.634860617428042	0
473715	-0.598842950103539	6.18691400698267	-5.90092523701073	8.1465728919928e-4	0.0141492062350929	-0.635498858220953	0
361063	-1.68216867462655	4.28818118465278	-5.59736048182369	0.00108980736096576	0.0161319154072386	-0.640062515329951	-1
429018	0.876592541392835	5.09493129763199	5.81544494733327	8.8324082291915e-4	0.0145791772172991	-0.641980930175912	0
48824	-0.802680980051693	5.4538857225269	-5.84176391608647	8.6145206265788e-4	0.0145105764529667	-0.642526077921323	0
379032	0.749456169383637	6.41435659340665	5.91978263703297	8.0035117729429e-4	0.0139860140699697	-0.642964185873919	0
475755	0.957320648045921	3.25290596444545	5.54495278916535	0.00114724748402711	0.0165882880460417	-0.643628137830515	0
419006	-0.813701951684465	6.03263897066947	-5.88233702025512	8.2904292914842e-4	0.0142223801998075	-0.645661336152222	0
362687	-1.00080892234759	3.32816952524919	-5.50586927758062	0.00119231009311764	0.017007447031366	-0.647641292820398	-1
439276	-1.07491271644993	2.39742233726291	-5.35814582064463	0.00138160618198672	0.0186128832885039	-0.652538204655499	-1
357988	1.22124497459005	4.56349784424986	5.74565939515607	9.4409402393096e-4	0.0148736582840983	-0.654559767441549	1
462184	-0.693427988277671	3.88549728690321	-5.61622055415048	0.00106993610954745	0.0160724921719621	-0.654758093667634	0
370786	2.55603956732089	0.148142296411695	5.19454020427164	0.00163184214231615	0.0206499786318801	-0.657055378383884	1
425702	0.934622388417103	4.12279714728634	5.69587062568392	9.9040797979401e-4	0.0153127368209671	-0.658962232241164	0
464081	0.580472946958462	6.43762673754897	5.91115434075749	8.0686143693768e-4	0.0140652638737657	-0.659410619299674	0
376626	1.20573614677746	4.57725100847465	5.74784355278253	9.4211905461914e-4	0.014858980704192601	-0.659880912600873	1
443371	-0.676354023686701	5.26761165050577	-5.79666609996239	8.9916829844564e-4	0.0145791772172991	-0.661275604988885	0
469096	-1.64364436783102	1.13609341518146	-5.19432255907454	0.00163220734669862	0.0206499786318801	-0.662132325307427	-1
461904	-1.91127335828283	6.08564799436125	-5.86008764972669	8.4664119082543e-4	0.014392432622706	-0.662365282440832	-1
501278	-4.84553252124457	5.32093196146592	-5.55399997519274	0.00113709212274688	0.0165221867626716	-0.663188730486472	-1
495041	1.45499984689158	1.31520492281411	5.24293064275285	0.00155287962914912	0.0199890592354891	-0.664413779511291	1
493741	-0.879066524056488	5.96797344510342	-5.8562721830438	8.4970129754793e-4	0.014392432622706	-0.664859034356517	0
167677	1.19123988312012	3.0908216599151	5.50312823226084	0.00119554463465188	0.0170099367499622	-0.667094194631248	1
409635	0.876902078742601	10.2670246472868	6.11124106231888	6.7013252241287e-4	0.0127490539876839	-0.669042438332807	0
173502	-1.35553006164678	3.17687330131003	-5.42709822835315	0.00128933056291933	0.0177808656637071	-0.669239988347705	-1
366366	-1.07815850814216	2.52258648803624	-5.35073049797097	0.00139196526104076	0.0187112394125927	-0.675070091691582	-1
440817	-0.669721605890477	5.40733445667494	-5.79793763060764	8.9807964671577e-4	0.0145791772172991	-0.676937117117256	0
544849	1.81638400566726	3.49096943871273	5.57194472766533	0.00111724802282054	0.0163702122849899	-0.678853645832335	1
353985	0.774345593578613	4.94905452846458	5.77545360146189	9.1755171103888e-4	0.0147214853199826	-0.680287796121767	0
329181	2.81446454347283	-3.46166775710411	5.19407244016352	0.00163262715485866	0.0206499786318801	-0.681012896841534	1
41230	-1.96892154829328	2.49749638142908	-5.34028834285051	0.0014067014355088	0.0187539449282846	-0.681423907059249	-1
376773	0.952427467505901	6.09624621936304	5.8566239796303	8.4941862439041e-4	0.014392432622706	-0.683211349943469	0
442066	0.960119930229683	7.89729753341799	5.96543033009398	7.6688256487796e-4	0.0136183809089675	-0.684159621060045	0
495378	-0.996195133546731	8.64538823503806	-5.98584117384217	7.5243208523184e-4	0.01351341457487	-0.685111871474583	0
496395	-1.728705954768	6.01813000361202	-5.82590599203752	8.7450664507174e-4	0.0145499107933549	-0.686981415055132	-1
437986	-0.453510485059402	11.1104407927664	-6.13127456667981	6.5795307706024e-4	0.0127063822848548	-0.692353124474181	0
439634	-0.961241814537212	4.89728424719037	-5.71354041914754	9.7368371482729e-4	0.0151554136246671	-0.694200924768395	0
529653	-0.955600187200152	3.65476875285962	-5.50529979352823	0.00119298129366203	0.017007447031366	-0.694406238524592	0
436985	0.81634733278436	5.76710333768919	5.8295042807733	8.7152495108266e-4	0.0145246303080248	-0.695237114027751	0
32766	1.76632146562185	6.70205069471678	5.88129833985683	8.2985521317511e-4	0.0142223801998075	-0.697887926004118	1
356399	1.31061590733024	6.42408936742849	5.86882113283271	8.3968350350403e-4	0.0143171591056597	-0.698106048014265	1
503347	3.35613170126309	-2.28927299764131	5.16661026090122	0.00167946789783179	0.0209631742339355	-0.702633441664365	1
503585	4.62984185554891	0.0899119272820515	5.15502020702315	0.00169968836136597	0.0210934786681831	-0.707629707977131	1
450617	0.672008061578324	4.71782279023905	5.71714173750248	9.7031437952519e-4	0.0151526506504362	-0.710052807010979	0
355184	-0.715790183283088	5.88973474531755	-5.80672168968218	8.9059953355014e-4	0.0145791772172991	-0.711285348591612	0
483321	5.00751584762147	-1.2770361717495	5.13873060173429	0.00172857212821962	0.0213145664503064	-0.713973098786377	1
365550	-2.50037302458795	-0.209495727810393	-5.13230763094443	0.00174011229726702	0.0213459770350361	-0.714708887418509	-1
451453	-0.916096617687042	4.48424295163023	-5.60552567435476	0.00108115370130823	0.0161191871899358	-0.717022238805017	0
416407	0.955776542399256	9.7072623245223	6.0248474007502	7.2566546432943e-4	0.0132278870847211	-0.719682038890324	0
448463	-2.54608965771337	-2.23470852344951	-5.1497974733338	0.00170888949117245	0.0211462802689269	-0.723056870975377	-1
358873	1.29657930451741	4.41013423359706	5.65416278670621	0.00103118635218422	0.0157239357899439	-0.733089878745665	1
466739	1.99632098430835	3.30937284899844	5.47428214705308	0.00123019094037779	0.0173021179293085	-0.733994174967155	1
499861	0.523616947136649	5.82239613110298	5.78711015338263	9.073977505436e-4	0.0146189578769706	-0.734422357113806	0
463797	-1.44306054427277	3.5256547306922	-5.4223888851137	0.00129540701213618	0.0177834582678128	-0.73748984640579	-1
409478	0.720869394421346	9.63354799603374	6.00178734180329	7.4135679508254e-4	0.0134025039106296	-0.74250914478556	0
524400	1.66019537454588	3.23282019003535	5.43527485488645	0.00127885644664801	0.0176875378402574	-0.743749555773406	1
449747	1.13537223399823	3.55128039731795	5.4950839067764	0.00120509453985526	0.0170499156071794	-0.744313586977941	1
460984	-1.48865081778562	3.07494445969239	-5.33657723329585	0.00141198087991133	0.0187763134376257	-0.748181498481787	-1
458279	2.29019213175787	-3.09866124367019	5.12329740255189	0.00175644722261902	0.0214355795583034	-0.748738928751328	1
363888	-0.585670588818248	8.96008679902024	-5.95017339520891	7.7788940794473e-4	0.0137452865359168	-0.750410248348973	0
414580	-0.82189441399449	4.21354906658894	-5.56482456581886	0.00112507467120054	0.0164341676587057	-0.75170761425741	0
544364	1.19719551406674	4.57077452176204	5.63936365702752	0.0010461088057447	0.0158160102032017	-0.756654640987652	1
490873	-0.636138720435212	4.80433932913153	-5.64558432281984	0.00103980679615025	0.0157877701394157	-0.756742349360612	0
368409	0.937127617122449	4.85318857135404	5.67107048053105	0.00101443114569772	0.0155684573028307	-0.768612031039337	0
483192	1.09425952276294	5.07870971377281	5.69667290188403	9.8964163920031e-4	0.0153127368209671	-0.769001830371006	1
184206	0.657233960636071	6.47395458815445	5.7988242813346	8.9732140094478e-4	0.0145791772172991	-0.771241381869667	0
380868	-0.779491203885281	4.3951963535119	-5.57837619060424	0.00111023118933016	0.0163028862850846	-0.771952682627939	0
437818	1.403856519124	3.5601305369456	5.48270591189625	0.00121995770809174	0.0172196607320541	-0.772372035684009	1
277496	-0.945548015765759	4.57700417556925	-5.60402441697264	0.00108273893234738	0.0161191871899358	-0.773978378399876	0
439616	0.964872878008062	5.35523287820031	5.73232967452827	9.5624896547269e-4	0.0150153227852944	-0.776144060906087	0
438934	1.44768672106041	8.0194865652465	5.89155313751138	8.2187486462401e-4	0.0142145251554742	-0.776409510935729	1
422331	0.566555046147299	5.095666529822	5.69042515883939	9.9562728321331e-4	0.015362647635454	-0.782376242802269	0
26527	-1.04920121333281	3.70346274932492	-5.41321406288426	0.00130733817243171	0.0178514959269151	-0.784474587605086	-1
441438	-2.42468731008974	-2.91397816661572	-5.08187842468544	0.00183378770972827	0.0219838422238637	-0.785273126037747	-1
42446	-0.739345459041212	8.51099132958416	-5.87610123072941	8.3393307662475e-4	0.0142750899967425	-0.790757598649069	0
371036	0.558166797307964	6.04034604834843	5.75541517718538	9.3530866069697e-4	0.0148172678291598	-0.792816735781106	0
439486	-0.667357875032078	5.53556194665036	-5.69907502284971	9.8735111617587e-4	0.0153127368209671	-0.794152254484309	0
354269	-1.57488538545154	1.07038436670509	-5.0531985690851	0.00188958213981711	0.0224075177645922	-0.797432048614863	-1
375024	-2.18034423610774	-2.28650424907589	-5.06735796561939	0.00186180137036113	0.0222075168481434	-0.799445348995971	-1
382536	0.638828664090741	4.52924514967256	5.60961830885215	0.0010768454322196	0.0161096981572181	-0.799802966346372	0
496344	-1.5961947724492	2.55169645814958	-5.16839994733562	0.00167636971198238	0.0209428574018009	-0.803195589374791	-1
493420	-2.72279431699068	-2.78639462431807	-5.06011183499675	0.00187596055821189	0.0223016947162385	-0.804609829677908	-1
546324	0.937877894773554	6.61098271686865	5.77151009770214	9.210159006865e-4	0.0147383241096373	-0.806480914398604	0
356844	0.81139518833304	4.17397942630486	5.54226857487078	0.00115028013763291	0.0165882880460417	-0.807722355457393	0
492685	-0.443930976879438	6.65962751037977	-5.76737572507148	9.2466364105364e-4	0.0147635197039081	-0.810879983325693	0
447864	-2.82970147089159	0.812777039821457	-5.03816702604075	0.00191958461547827	0.0226157431815317	-0.814506014402356	-1
438029	2.52041409556727	-0.936465107278996	5.02847038641867	0.00193922251474516	0.022666725092029	-0.816104007766826	1
466323	-0.868982577729763	3.77494190726991	-5.42680783496735	0.00128970432572408	0.0177808656637071	-0.816289834200012	0
384448	3.259259278321	-2.85655951567828	5.03803769260588	0.00191984507137142	0.0226157431815317	-0.819107170473036	1
362437	-2.19426135966721	1.65218772349338	-5.06866126282021	0.00185926744007457	0.0221958817112675	-0.82070535688942	-1
478075	-2.16767354346894	-3.02468294438218	-5.04020997412611	0.0019154757186538	0.0226157431815317	-0.824465013516061	-1
481457	1.12916235711324	7.58018762107826	5.8142173149472	8.8427225317378e-4	0.0145791772172991	-0.828714020712975	1
559348	2.89533126345689	9.75805930013274	5.92657356908044	7.9526903320233e-4	0.013914277114088	-0.828719481759316	1
273741	1.40839621013008	7.40765425743064	5.80078278335612	8.9564909292791e-4	0.0145791772172991	-0.829674710817398	1
441242	-0.876543916868729	4.4590396373857	-5.52222529901927	0.001173213288889	0.0168097622337598	-0.831696904825927	0
485043	1.56353807523897	1.91534698087193	5.15843983021643	0.0016936940289993	0.0210668911449852	-0.832878977822046	1
559306	4.32558875743947	3.54212932103735	5.24199169568079	0.00155437028223901	0.0199890592354891	-0.832949730127759	1
387805	2.56310676163407	-2.91775991109589	5.02236335742965	0.00195170636609761	0.0227278839460034	-0.833756918869597	1
458752	-0.960312240104447	6.43199631034133	-5.72736302856432	9.6082302656882e-4	0.0150705303352347	-0.833774417350511	0
355230	-0.531235025115858	5.91531881885193	-5.69605192895096	9.9023473886856e-4	0.0153127368209671	-0.833812443049571	0
356303	2.12704825328791	2.25190529559206	5.18130347085718	0.00165422124402091	0.0207389251385086	-0.837676745859299	1
438486	-1.00404352875657	7.29141832359289	-5.76892458035087	9.2329518301518e-4	0.0147582154842899	-0.839836225281566	-1
370595	0.758359238741104	4.26649096240783	5.54301071015403	0.00114944076173993	0.0165882880460417	-0.843789438401291	0
493476	1.90189364189498	3.05372524554781	5.28212156035569	0.00149207258456664	0.0194955025223835	-0.84488997309538	1
417666	-0.598790028104053	5.14524789171361	-5.61247014159159	0.00107385479736353	0.0160818507087818	-0.848865468310128	0
466786	-0.807628286570125	3.827098083651	-5.42392125727517	0.00129342626229466	0.0177808656637071	-0.84906899935701	0
470780	2.780765192937	-2.18395252932769	5.00284634266314	0.00199221153136544	0.0229741511171713	-0.852240690162566	1
458714	2.37018943288196	-2.96458544466836	5.00969509247074	0.00197789129151317	0.0228831257300817	-0.852469087291479	1
479351	1.96155551894496	-0.225316432593959	4.99023052385475	0.00201889595323643	0.023187996908059	-0.852846894388185	1
358584	0.979915818061362	6.41738352206028	5.71755459513362	9.6992895885467e-4	0.0151526506504362	-0.854915145418811	0
444557	0.634028044039296	8.07733603883024	5.81071784247531	8.8721991568274e-4	0.0145791772172991	-0.856603594592472	0
467768	-0.443858634395459	9.03626187761622	-5.84959477894841	8.5508690296226e-4	0.014454408673675	-0.860493740056091	0
450394	0.980733328951243	5.40317644987112	5.63944065989747	0.0010460305328193	0.0158160102032017	-0.861725474851174	0
444234	0.878517649080945	3.64264021917102	5.43904095958063	0.00127406441823682	0.0176718383445712	-0.864989380571487	0
378676	-1.09903981910563	4.319912143404	-5.45620703968541	0.00125247697717138	0.017522374370211	-0.865614281472692	-1
528223	2.39090128644239	-3.02468294438218	4.99350480575756	0.00201193199653178	0.023145343695158	-0.867394154920857	1
483247	2.41220468324949	1.08035928875732	5.01576647243039	0.00196529304052182	0.0228114942812647	-0.869367320443187	1
444590	0.596999173869974	7.17866430066726	5.7516002386529	9.3873307682022e-4	0.0148384422642327	-0.87223451839606	0
479175	2.93057145883868	-0.185020359492112	4.96946087564394	0.00206370532706072	0.023582742338924	-0.875355087176771	1
378379	-0.563276385246962	6.12151864343036	-5.66884000324851	0.00101662380332414	0.0155778445849332	-0.877795145519479	0
464555	-0.835021987759451	2.94093551680193	-5.26718801473932	0.00151492116709566	0.0197321121004103	-0.878518326741053	0
483289	2.09017444735141	-1.33238013850333	4.97115267588375	0.00206001391127556	0.0235819999137161	-0.879008097929489	1
492840	-0.590181640157868	5.42116086916235	-5.60172891640034	0.0010851679083258	0.0161191871899358	-0.881975359917639	0
233466	-0.636754325793929	8.57848406421066	-5.79795523862279	8.9806458165019e-4	0.0145791772172991	-0.882224955608764	0
481112	1.4164588818022	1.97019044366026	5.13001104471953	0.00174425957676993	0.0213652890222318	-0.883154665792699	1
408852	2.31486869591627	-3.04639767201718	4.97549345652891	0.00205057640951014	0.0234950194885305	-0.884616882473893	1
465446	0.830464193043907	3.93236402965295	5.44904097330685	0.00126143822700172	0.0175605244794596	-0.88470843645386	0
407588	-1.91978654025402	0.356191128208259	-4.9621092378699	0.00207983263000093	0.023682140166509	-0.885513967417596	-1
444647	0.844913714957137	3.67687120579573	5.42021019728778	0.00129822908025991	0.0177834582678128	-0.891488671230644	0
77430	-1.53098370238177	2.33424444917748	-5.10571874772996	0.0017888146055971	0.0217004238610851	-0.896257652559942	-1
503211	-0.681208924195531	5.33345283460532	-5.58060363774906	0.0011078126124385	0.0163028862850846	-0.897841043396245	0
451504	-1.06349681145587	9.90239093372934	-5.84811762210016	8.5628349931458e-4	0.014454408673675	-0.902031697715392	-1
470919	-0.694443605000931	8.78902771465821	-5.78993734872931	9.0495417359643e-4	0.0146164271396424	-0.906613348023694	0
442572	0.648992846520832	9.00397609282339	5.81615356815041	8.8264607416431e-4	0.0145791772172991	-0.906803778653848	0
363628	2.6828980319955	-3.32544266240288	4.93933651500389	0.00213069350387337	0.0240836007001305	-0.915130034001947	1
387410	0.512406883528417	10.2730817750036	5.86820030431769	8.4017595713328e-4	0.0143171591056597	-0.92244706651285	0
462436	0.952496224251371	3.6576308510760702	5.38570999326823	0.00134385377757151	0.0182277766668318	-0.923193284341485	0
356460	-0.528712395795077	8.49274343035651	-5.7599322581921	9.3127221712418e-4	0.0148172678291598	-0.923855669487057	0
476446	0.732554308164543	7.11034547394252	5.68824830415724	9.9772241418219e-4	0.0153650704132129	-0.928292035961095	0
29478	-1.39170377507593	2.54241896717649	-5.08992778047816	0.00181846263968817	0.0218918266860533	-0.933908408430599	-1
428671	0.801564879105269	5.41474700453438	5.56781781793188	0.00112177690549628	0.0164196779939137	-0.935596844857231	0
381376	0.718505034529659	7.81813382722499	5.71423418539189	9.73033611804e-4	0.0151554136246671	-0.93709312940613	0
25048	0.895442908078794	4.39869284010045	5.47878665390199	0.00122470685402141	0.0172695792227454	-0.937786847342933	0
359940	0.613035996748274	7.54952815858741	5.69908535122435	9.8734128057562e-4	0.0153127368209671	-0.942729871277575	0
443942	1.61679928224255	2.83824870124693	5.20023504259474	0.00162231890003608	0.0206111202268633	-0.94335704609972	1
362606	-0.638339392068028	5.36042581251888	-5.53548238792688	0.00115798766096561	0.0166586467348205	-0.960070445231366	0
451551	-1.55275817022328	1.01268513483935	-4.89544860772774	0.00223269693228187	0.0245924746400297	-0.965761469683398	-1
143991	0.610755811686871	6.16391521165016	5.60529636347009	0.00108139566921907	0.0161191871899358	-0.967480869725538	0
469425	-0.983542117294416	6.58254265902073	-5.60549120530088	0.00108119006901042	0.0161191871899358	-0.96843907493901	0
497512	1.26666909424671	4.70778945997384	5.47389874326009	0.00123065899890391	0.0173021179293085	-0.969369464512991	1
468936	-1.45079853032002	2.33494632036407	-5.03255278663876	0.00193092736442541	0.0226434295720682	-0.97068766390409	-1
364719	3.41045175138218	1.29875178457714	4.92092442425485	0.00217283629192337	0.0241848924903807	-0.97380720411749	1
433721	1.17583624833655	4.65362527102511	5.44938621407028	0.00126100484584016	0.0175605244794596	-0.97470776040001506	1
528477	0.693329146324895	4.55294285296777	5.45337212077478	0.00125601346875238	0.0175546063022291	-0.975566975917151	0
389009	-1.09893951872312	10.2324920242138	-5.79745411850232	8.9849344164866e-4	0.0145791772172991	-0.978491711475479	-1
174126	0.614890776391355	4.59504656488319	5.46638249315027	0.00123987549545943	0.0173973466072248	-0.981041366786885	0
422173	-2.24575452714628	-0.739239291279324	-4.86404099635025	0.00230905535558983	0.025084337432731	-0.982320904642473	-1
91683	-1.38298740646306	7.69969767992492	-5.64296966262552	0.00104245040981709	0.0157942326985265	-0.984079271469033	-1
238060	-0.933913254073381	3.57053735061419	-5.22566862933309	0.00158054344713605	0.0202446074940349	-0.985618077899764	0
463414	0.539498961368903	6.5716130703307	5.60250670021777	0.00108434421080902	0.0161191871899358	-0.987998935990596	0
477029	1.13009726142096	3.90221434199824	5.33952386674337	0.00140778716267728	0.0187539449282846	-0.988243232520936	1
435263	1.28102076079736	3.53445496397423	5.21588971209321	0.00159646074451501	0.020373471257511402	-0.988651298537524	1
371744	0.974019735312447	4.09451220608996	5.42430161944393	0.00129293513371574	0.0177808656637071	-0.98935324498798	0
498052	-0.99006260597018	6.8561491953027	-5.6002391588145	0.00108674758107592	0.0161223531767533	-0.992991537183312	0
434287	2.26683309461167	-3.24887590915519	4.8538996167317	0.00233433289022131	0.0252434085212847	-0.999595503290659	1
463518	-0.50342902807182	5.66477199964103	-5.50798817592783	0.00118981647263267	0.0169963552690416	-1.00939269722898	0
470219	0.680416883925846	6.56223435129842	5.58448959161359	0.00110360743924748	0.0162876447147799	-1.01229508903522	0
473658	-0.583538252888076	8.48599035784699	-5.67778594297171	0.00100786172867586	0.0154843222651582	-1.01591510886567	0
544058	1.08397413828779	5.8362441600982	5.53983326372954	0.00115303940470325	0.0166042337732899	-1.01654497267072	1
359952	-0.433228764030037	9.90751907619899	-5.74959539028717	9.4053837337995e-4	0.0148504961348972	-1.01752168120998	0
370851	-0.590581199906521	4.98240746924496	-5.42633938581527	0.00129030751997789	0.0177808656637071	-1.01981900148909	0
446016	-0.944385057897769	8.18793458130498	-5.64618850642685	0.0010391969993054	0.0157877701394157	-1.02071547221646	0
360343	-0.719893821610563	5.80302936936185	-5.49782282083651	0.0012018333834473	0.017048317775952702	-1.02360062691931	0
205801	0.596496899007779	6.10649163910236	5.54285804140083	0.00114961337792635	0.0165882880460417	-1.02841890938852	0
438533	-0.826770888110815	9.23632351211161	-5.69837096654778	9.8802184241645e-4	0.0153127368209671	-1.0330573191841	0
357564	-0.870658035960793	3.14564718926199	-5.14974325898081	0.00170898529627404	0.0211462802689269	-1.03498527689371	0
38611	3.04360423719123	-2.39178504824249	4.8052681426959	0.00245993612028632	0.0260285365714099	-1.04158216204906	1
505578	-0.534106493710402	5.40663711193442	-5.46240880881353	0.0012447794951379	0.0174489661119626	-1.04258302925139	0
465458	2.03086168266022	0.762974077418864	4.83443782986189	0.00238371487531472	0.0255831705005518	-1.04330475966488	1
433002	0.653038473457732	6.8012159137266	5.55821910089794	0.00113239091112521	0.0165221867626716	-1.047069427429	0
498691	1.19689970840106	2.486799158711	5.04855428362014	0.00189879539625247	0.0224980399612543	-1.05056475031051	1
519417	0.592204318357955	4.96010364629055	5.41095633138603	0.00131029313535518	0.0178747076951423	-1.05433112842347	0
462581	1.69868242572094	-0.744008743921402	4.78749455259477	0.00250771553069709	0.0263820841648838	-1.05759763017789	1
203560	0.941800126222094	3.26073582001607	5.19037257306392	0.00163885134412771	0.0206553281797051	-1.05770449974747	0
500533	-0.439689607673285	8.54924993218145	-5.63639731411931	0.00104912911440563	0.0158402105747767	-1.06057601939369	0
546003	-0.904716289201816	7.90342828666051	-5.59643771701686	0.00109079023572327	0.0161319154072386	-1.06128331077918	0
401791	0.506838377757365	7.06682956816672	5.55488755118884	0.00113610130432792	0.0165221867626716	-1.06215330523909	0
211795	-0.940404361533894	3.109729883024	-5.07048083569731	0.00185573621963756	0.0221723114430186	-1.06267124704156	0
197209	-0.633444417317165	5.50890212154464	-5.45218954645433	0.00125749202740982	0.0175580406415399	-1.06348961544821	0
445063	2.06933733589999	1.06691052931529	4.81889990592486	0.00242398133724881	0.0258014515733165	-1.0746634548985	1
369634	-1.64654050639021	1.70490046788981	-4.83119224285136	0.00239206349700376	0.025600082786679	-1.07598824723177	-1
357895	-0.717585637090125	4.79162806320614	-5.34787392811436	0.00139597915910715	0.0187260085889779	-1.07684444757729	0
276766	-0.487842871974984	7.30178958235151	-5.54953002426408	0.00114209685854914	0.0165638935432351	-1.08090849957632	0
462516	1.74045959769229	2.63970255346419	5.00615064452423	0.00198528799773331	0.0229128619641149	-1.08172661200311	1
385497	1.85967555611616	1.82431887660304	4.92779038929326	0.00215701268008149	0.0241616504033426	-1.08256846165144	1
374765	-0.942704490775044	4.06378615724519	-5.25025248227452	0.001541310648239	0.0199376441891189	-1.08414228077666	0
437117	-0.646773744942931	6.97808628593218	-5.53066915926755	0.00116348968209483	0.0167209082264325	-1.08795118832781	0
441476	1.11199088310107	4.29658998924192	5.31590404097152	0.00144180216338322	0.0190837791922897	-1.09125017595451	1
499330	0.846874750135338	4.49438028823015	5.33868335984864	0.00140898195992589	0.0187539449282846	-1.10591076019742	0
17315	1.06452740945097	4.31447566538928	5.3108384186741	0.00144921712418009	0.019146336069177	-1.1086030649743	1
422905	-0.613300552939808	6.31257718334562	-5.46889318297981	0.00123678823569937	0.0173711420639353	-1.11166777552937	0
479539	1.17009926397999	3.05223075268173	5.07261041597119	0.00185161293624512	0.0221602280991621	-1.11166808381587	1
408480	-1.48092398603798	3.44257622217786	-5.09995174308006	0.00179957892215323	0.0217568786157099	-1.11236828921712	-1
371696	1.26289993062895	2.06269212988999	4.91985364335545	0.00217531577588665	0.0241848924903807	-1.1164931419756	1
543948	-1.06727022707863	2.79919461258803	-5.01776740454071	0.00196116081646059	0.0228114942812647	-1.11704376037766	-1
360380	0.857922987516678	3.71610942964112	5.22495773003065	0.00158169455205412	0.0202446074940349	-1.12068973035	0
445221	0.738928768398724	3.97500014022111	5.22470834133557	0.0015820985915504	0.0202446074940349	-1.12069119153339	0
450551	-2.68990587236152	-1.50195380674308	-4.72331362713954	0.0026891012036518	0.0275226662249938	-1.12173014343269	-1
494483	1.05400313251739	2.14586394851073	4.95309033759088	0.00209981086714811	0.0238101165365632	-1.12205446098703	1
359285	1.64731710314129	2.17895698627074	4.88045003010894	0.00226880266704052	0.0248367265601267	-1.12502837355398	1
482493	1.42117374778038	2.09137832880441	4.93139532641249	0.0021487563474934	0.0241616504033426	-1.12551431941577	1
502203	1.16454391629061	1.36557442346226	4.83612865956388	0.00237937849053329	0.025555888734672	-1.12635113567496	1
494823	-0.77217797666126	2.6713273145247	-4.9912993899769	0.00201661964923643	0.0231805464442496	-1.12688138754853	0
441226	-1.20529469910671	1.99985046251462	-4.8482612801358	0.002348520551049	0.0253775642549619	-1.12776329896049	-1
382134	1.25219726484268	5.20998563766916	5.37903053988706	0.00135289423455418	0.0183155130119018	-1.12985033505326	1
495893	1.55083836989551	0.990122428558269	4.81773406037164	0.0024270332136769	0.0258146430389741	-1.13011698275811	1
545459	1.13712631729383	2.48090981937516	5.01281640245292	0.00197140321616575	0.0228497972560554	-1.13012787146538	1
503543	2.39898431442057	-2.01478634151879	4.71348290298638	0.00271816000278522	0.027674597514877	-1.13158687587567	1
373585	-1.28341533880053	3.26996181125733	-5.05353691848703	0.00188891289234848	0.0224075177645922	-1.13178675951233	-1
32193	0.674133972579336	5.79058560206898	5.43883347045665	0.00127432790197126	0.0176718383445712	-1.13205650073729	0
546868	2.41301564494433	7.17974831524495	5.4947125306905	0.00120553749588749	0.0170499156071794	-1.13442865939099	1
443930	1.72997087307009	-2.63954097108076	4.70916363491522	0.00273103833091263	0.0277428301775019	-1.13512601109159	1
355550	-0.970917237836534	3.6737557417666	-5.1458119979597	0.00171594855925252	0.0212140098792312	-1.13564180361416	0
492774	0.536479658840154	7.02804528192305	5.4913413988041	0.00120956679705292	0.0170899308766148	-1.13591725102471	0
94143	-0.636929608570746	4.75134778678243	-5.29722366605172	0.00146935981472037	0.019319195536001	-1.13618912734595	0
377040	0.828482088222775	4.55760720194193	5.29862475546425	0.00146727245572648	0.0193132110115125	-1.13824952701406	0
376581	0.996002112920843	1.92913221973475	4.9055480673048	0.00220874771524915	0.0243817009389067	-1.13872459489444	0
358675	-0.551037077158726	6.14641153536621	-5.43501660744795	0.00127918578679013	0.0176875378402574	-1.14069436207093	0
471649	1.38521784078623	4.47077477321803	5.29037017023921	0.00147961852019435	0.0193971704874668	-1.1425418192128	1
412988	0.752569358138851	5.36488080375859	5.39664211232917	0.00132920393138858	0.018096967633052	-1.14295598855359	0
519684	-2.00683514091372	-0.198731653260774	-4.69816697245746	0.00276413513277087	0.0278822441163893	-1.14520480741436	-1
443220	0.76999282513848	6.92926046330833	5.47477133345895	0.0012295940340691	0.0173021179293085	-1.14592028673221	0
496145	1.03085145956313	8.03579231975502	5.52828240153572	0.00116622892764751	0.0167433794229394	-1.14744359235622	1
420941	0.772029961307916	6.07715659973602	5.43702434963813	0.00127662785029812	0.0176865115213481	-1.14902648606645	0
471843	-0.929697044843013	5.57844347443768	-5.36584251434359	0.00137094577699479	0.0185246771878177	-1.15630521022624	0
446070	0.574780934582909	5.98826104117749	5.41584777388457	0.00130390060606464	0.0178216434084189	-1.15635909761189	0
421037	-0.834019213262266	7.00564568682446	-5.45823298009924	0.00124995654388729	0.0175043078643488	-1.1596564645089	0
383043	-1.82295688186992	-3.17254679396778	-4.6882066157767	0.00279450047041031	0.0280474106410033	-1.16059320220167	-1
462139	1.56181672189886	2.97609926295645	5.02331700178545	0.0019497510168379	0.0227236939294643	-1.1619411239747	1
374260	0.715444161651547	4.76673056105879	5.31760805859742	0.00143931746413682	0.0190700232966818	-1.16274649236853	0
369975	-0.578019565293092	5.91063110996507	-5.39574616378027	0.00133039777501794	0.018096967633052	-1.16650313963103	0
499986	-1.75615436249836	3.05310072062745	-4.93012857452051	0.00215165352431789	0.0241616504033426	-1.17103277221014	-1
394090	0.705653351985205	4.48699662000602	5.25893589839924	0.00152771581454642	0.0197977512563877	-1.17308501123715	0
497939	2.62858373988383	2.70066778354586	4.88562913498282	0.00225626166089047	0.0247563009047782	-1.17426540323066	1
437423	0.862482517488499	2.48306922962409	4.90793282160493	0.00220313478263707	0.0243610602285071	-1.17600227588597	0
280118	0.615057802388699	6.49394333284782	5.42487905977006	0.00129218993695054	0.0177808656637071	-1.1776179262977	0
475416	1.33642840062371	5.36880717905642	5.34428342965368	0.00140104283710929	0.0187358235550334	-1.17828900924721	1
497308	0.630090892809526	4.81830538762575	5.30102637332124	0.00146370225861223	0.0193018958955142	-1.18143866721308	0
407528	0.619872353538397	5.55046826400291	5.36162832836982	0.00137677116626895	0.0185681580965932	-1.18232386417306	0
440168	1.47797249806504	6.3664953468515	5.42102039125755	0.00129717882243967	0.0177834582678128	-1.18427570514531	1
493340	-0.682069833993983	5.17402537864031	-5.30783411880839	0.00145363503922464	0.0191869047531394	-1.18572773995582	0
36149	-0.931745512938541	2.80676780574237	-4.92798140547619	0.00215657430704913	0.0241616504033426	-1.18702317585247	0
472843	-1.19661620060889	3.28509258755896	-5.01725053804408	0.00196222728796185	0.0228114942812647	-1.18961058184915	-1
377975	1.26601415759052	2.36884498629157	4.93083700767421	0.00215003273369435	0.0241616504033426	-1.19034078312732	1
469217	-0.564509016400168	6.17152106256565	-5.39314344735474	0.00133387273046476	0.0181269231176328	-1.1918931802933601	0
480759	-1.39285916414101	2.88265574396519	-4.91747787007913	0.0021808284177948	0.0242272685852055	-1.19236217840046	-1
385900	-0.761661238920819	8.36475588257083	-5.49953777160587	0.00119979650176096	0.017048317775952702	-1.1930791970335	0
286131	2.70185876260764	1.29052285734813	4.73332569385841	0.002659863098459	0.0273783402313474	-1.1943510324005	1
481022	2.74519389647506	1.50096017963927	4.7271176426511	0.00267795024145078	0.0275005695236207	-1.19523221005618	1
459549	-0.546512049456306	9.88201154271614	-5.57685606365819	0.00111188517415059	0.0163084126161202	-1.19807595138616	0
452466	-2.29274423936042	10.827831451043	-5.61622127876189	0.00106993535398521	0.0160724921719621	-1.19999480690828	-1
383514	2.23531688271643	-3.62715766604761	4.63755948059589	0.00295478964156854	0.0289230723390002	-1.21023497937037	1
159306	-0.627654522228799	3.90494631732404	-5.10128270871816	0.00179708818278828	0.0217568786157099	-1.21256350102543	0
380130	-2.32975499790783	-2.72891304039769	-4.63416704328175	0.00296588783283428	0.0289514561447744	-1.21311788120992	-1
398785	-1.77353028160281	2.69268601333688	-4.88450456257966	0.00225897815202153	0.0247670260516479	-1.21364088989413	-1
456831	1.92688602463687	3.90515184602923	5.10047193123344	0.00179860499221755	0.0217568786157099	-1.21373526259985	1
96007	-1.26465931194863	7.19223871629658	-5.40659271141086	0.00131602568275063	0.0179357299270186	-1.21497823196583	-1
446631	-1.46747795026328	5.93619794299991	-5.33926044957567	0.00140816149260591	0.0187539449282846	-1.21705024988145	-1
455695	2.63370846106782	-3.37060633987336	4.6296588587415	0.00298070828068363	0.0290562952316881	-1.2171079219844	1
480705	-0.780901597900147	4.74730559629533	-5.2213867237633	0.00158749109592739	0.0202953753933553	-1.2180398063195	0
379622	1.72989076235089	-3.7340806993339	4.62609146870568	0.00299249456569109	0.0291313107344994	-1.22294744626481	1
448702	0.924402183079731	3.54057035578346	5.06085835932126	0.00187449625010504	0.0223016947162385	-1.22826280090458	0
355751	-1.06177634644275	4.80156640197695	-5.21695989077008	0.00159471004019653	0.0203693815179184	-1.22833586108898	-1
500546	0.596161685892144	4.61625699099906	5.24563319173752	0.00154859808779336	0.0199890592354891	-1.22903438991382	0
72	-0.72994835508266	6.72233460544051	-5.384324453695	0.00134572345838247	0.0182357692619249	-1.23196119067067	0
475201	1.32208012093452	2.29418980740328	4.85910730602129	0.00232131413042842	0.0251599359555263	-1.23374031540381	1
424266	0.830601837425039	4.23580516260863	5.18240893565303	0.001652339105382	0.0207335802104409	-1.23512203875099	0
542399	0.585885846033557	4.36713760896551	5.19122471748057	0.00163741544208823	0.0206553281797051	-1.23554954928578	0
539374	0.795731721766002	2.79477534931908	4.92966685426237	0.00215271060976828	0.0241616504033426	-1.23623138121151	0
447162	-2.49141796215393	-0.427066735294774	-4.61194217612493	0.00303975788926467	0.0294705458535789	-1.23624992240294	-1
173173	0.879766350262194	5.64022430208425	5.32535962852565	0.00142807526076375	0.0189726192759304	-1.23653174891183	0
441197	-0.73846142716748	4.00078030785902	-5.09023137282751	0.00181788745613334	0.0218918266860533	-1.24048106374806	0
382550	0.884385205719095	3.91637692015407	5.11190841016565	0.00177734180634897	0.0216135512642255	-1.24090558055355	0
455418	-0.691046194387712	5.2350319663087	-5.2632772901796	0.00152096952785784	0.0197642773866344	-1.2457405279037	0
211907	-0.627501436313687	4.08976346215414	-5.11045919890266	0.00178002054845801	0.0216135512642255	-1.24715955155941	0
393299	0.924571134157119	6.32692429961582	5.3502529151222	0.00139263542882659	0.0187112394125927	-1.25145337448278	0
285476	0.683429393274761	5.71175639157796	5.31206482977058	0.00144741799588793	0.0191403222817418	-1.25174059180106	0
378237	-0.84936827454074	6.95282492886337	-5.37407239128448	0.00135964926545647	0.0183894822779023	-1.25238208489233	0
437935	-1.39415673434225	4.18448484126423	-5.09176930566987	0.00181497683981412	0.0218872990284782	-1.25692173416002	-1
495775	-0.465936911613156	9.90747599284551	-5.52672865552412	0.00116801604757252	0.0167521495967048	-1.25903134458529	0
472103	1.90118704018027	0.648913850703419	4.64000024382319	0.00294683350962465	0.0289230723390002	-1.26079887366905	1
292359	1.83276859836264	-0.598578462049442	4.58533805161332	0.00313089939125623	0.0299313438336844	-1.2619430003614	1
428358	-1.43550101620841	2.60013192507748	-4.8104896313009	0.00244609395191899	0.0259205878446653	-1.2687058601906	-1
371630	1.05897872345117	3.97202961040992	5.0926907149131	0.00181323553406891	0.0218848309120419	-1.26879911831016	1
141718	-1.4501990195912	6.19980303905241	-5.28651765297116	0.00148542057448636	0.0194442645421275	-1.27299683908883	-1
468408	1.43696314659998	2.40089609400199	4.81286734893028	0.00243981954415945	0.0259028940983741	-1.27438520240819	1
447761	3.95250759787135	-1.11109259604135	4.5736676782968	0.00317183993353605	0.0302162838350639	-1.27546099929793	1
372095	2.27289663549274	1.25772226762972	4.67148613689583	0.00284631715375521	0.028347726506141	-1.27659487323961	1
361136	2.43542388383772	4.52502790608117	5.13593963804135	0.00173357605856797	0.0213393173950951	-1.27882052532062	1
368552	1.9922579710451	4.75967962229241	5.1873626195024	0.0016439345991619	0.0206645335933485	-1.28360889661725	1
503075	1.32724051011128	4.57711470910012	5.157232884409	0.00169580699265192	0.0210747671809325	-1.28934857868849	1
529189	1.31705925830149	0.668596207594876	4.61747736307417	0.00302116993377242	0.0293502743497864	-1.297423819873	1
434530	-1.052090799002	3.03157520878056	-4.87154691533802	0.00229054424556916	0.0249593964387116	-1.29833897525972	-1
166797	0.481498219266674	4.79309925142712	5.18801213474867	0.00164283618950162	0.0206645335933485	-1.29922455419118	0
437944	-0.699347184251183	9.22752819454751	-5.44841112703107	0.001262229306466	0.0175605244794596	-1.29934236479709	0
440860	-1.01911821751149	4.06735806417395	-5.034576261492	0.00192683057842727	0.022630068429486	-1.30583575676329	-1
487816	1.24849340987653	3.61440466572472	5.02834359102236	0.00193948079394083	0.022666725092029	-1.30656732032073	1
372140	-0.637759980284731	6.3640034535991	-5.2898097741104	0.00148046091278447	0.0193971704874668	-1.31217580137803	0
471478	-3.34849395317259	-1.23969643394528	-4.5314949888292	0.00332484498550516	0.0309995780822915	-1.31739131378228	-1
445231	2.83976719546211	5.98551127469985	5.2836479968143	0.00148975904283046	0.0194831481065118	-1.31910068018923	1
441139	1.88450208510355	2.71238070155429	4.83745453004984	0.00237598427972189	0.025555888734672	-1.31943820028931	1
375126	0.925592188288602	2.89676830800513	4.90124320956634	0.00221892058490036	0.0244596493577019	-1.32012277140788	0
354748	1.60400546196443	2.34881584458285	4.80170988746018	0.00246941931058513	0.0260901111434372	-1.32404850221365	1
457211	0.808691755972958	4.80085617434111	5.15942631542884	0.00169196921720168	0.0210668911449852	-1.32450529763231	0
475308	-0.89402639118738	4.22262968713578	-5.03514440310185	0.00192568205785829	0.022630068429486	-1.32473950720185	0
469505	-1.12391926375719	5.50238038160496	-5.20299405912709	0.00161772760028021	0.0205711397171347	-1.32629907388347	-1
371688	1.67656526028342	-0.730617604825097	4.52151647539398	0.00336224137907759	0.031074005010268	-1.32923964896939	1
456279	-0.855460944072775	4.09232554626827	-5.02518010047889	0.00194593726763161	0.0227164250537782	-1.33315541739337	0
559350	-2.05474693795411	4.44923890830976	-4.96534249679687	0.00207272246864311	0.0236496076961895	-1.33317862150869	-1
507848	-0.766599262310811	6.037890098392	-5.24746414714292	0.00154570492581901	0.0199763426075448	-1.33342115834213	0
477325	0.681392246856544	4.81806997194752	5.16008028194179	0.00169082688344309	0.0210668911449852	-1.33356456783886	0
379023	2.63828163819127	-0.579874696897852	4.52533674444958	0.00334786902725832	0.0309995780822915	-1.33397521825253	1
505176	-0.681638385276704	4.79833022873505	-5.13903137017556	0.00172803384898688	0.0213145664503064	-1.33462967300129	0
21836	0.578596194456335	5.17339679631653	5.20471555878177	0.00161487024501397	0.0205531564159865	-1.33552604741358	0
503496	0.805189436901693	6.18586040115792	5.27118395099387	0.00150876896283626	0.0196775527186025	-1.33871207586688	0
354233	0.987593065615006	3.32246449691213	4.93710059438989	0.00213576199295753	0.0241026325702862	-1.34401725083488	0
467979	0.814371522205827	3.07136504712517	4.91586612558183	0.00218457715861811	0.0242499983577858	-1.34607804698219	0
363583	1.65770243356898	1.24385727288353	4.57126899186459	0.00318032855525625	0.0302300396984086	-1.34638766697358	1
445412	0.74509559512202606	5.16365507450014	5.19205432476889	0.00163601887523092	0.0206553281797051	-1.34682814128392	0
400509	-0.500429146900963	8.29442621528364	-5.35735901908018	0.0013827012020248	0.0186128832885039	-1.35238151866538	0
493032	0.448575375279288	9.7830866613668	5.44811458237173	0.00126260195667509	0.0175605244794596	-1.3528657273854	0
448386	-0.680011532477133	5.70170397414361	-5.20600700779809	0.00161273041677808	0.0205442813915504	-1.35414220352741	0
400066	0.870848599326346	4.03492566910208	5.04598072113587	0.00190392250268092	0.0225384359517488	-1.35616291931484	0
354109	-1.47890206971459	3.94221839720231	-4.91237365387894	0.00219272508270461	0.0243025607999059	-1.36134261259904	-1
438250	1.11272732107126	4.51763927934281	5.1206775512199	0.0017612291209643	0.021475535223265	-1.36213723883313	1
407321	2.40235405469252	0.93559338500008	4.52546348672763	0.00334739338237256	0.0309995780822915	-1.36551821020795	1
398047	0.551690709941177	11.113642679145	5.503840817999	0.00119470280446181	0.0170099367499622	-1.36561920075152	0
465292	2.62817444467883	-3.10054808569126	4.48146936815804	0.00351711819501885	0.0318997091277581	-1.36640328021772	1
364083	1.84086248829946	-3.73988669711924	4.48210478724198	0.00351459952412032	0.0318997091277581	-1.3672286066506	1
364806	1.51016827665228	5.95434522323447	5.22902130619454	0.00157512740153205	0.0202098778852427	-1.36732008916546	1
545488	-2.3288742766033	-2.17078581245362	-4.48107600296677	0.00351867842247622	0.0318997091277581	-1.36750171915804	-1
272519	0.82529161513181	5.345352474595	5.18899704842949	0.0016411721544208	0.0206645335933485	-1.3686111738135	0
485338	1.03167864578928	5.05623743925442	5.15384389080106	0.00170175586222036	0.0210934786681831	-1.36876390304567	1
543812	-0.79300463671352	5.09739959716807	-5.13264021379154	0.00173951262331707	0.0213459770350361	-1.36937347706691	0
458273	-0.716694907529394	5.84228930542432	-5.19077170248103	0.00163817861670492	0.0206553281797051	-1.37023998141416	0
236009	-0.653608149911206	7.55846271183469	-5.29649942754619	0.00147044010398996	0.019319195536001	-1.37266949009705	0
503666	1.97232665073649	-3.37393059406234	4.4752192411119	0.00354199995447627	0.0319635498344792	-1.37405476536068	1
501548	-3.28537817623247	-0.227051139999226	-4.47367748564577	0.00354816781860355	0.0319829152357923	-1.38056145827211	-1
467558	-0.727388291369771	6.59711550406943	-5.24152608637025	0.00155511007112217	0.0199890592354891	-1.38064975321512	0
372210	-1.53907217986907	0.939442177266079	-4.52493012912453	0.00334939550308185	0.0309995780822915	-1.381797418164	-1
131674	-0.47556211710067	6.70763501130064	-5.25106444353433	0.00154003368166644	0.0199376441891189	-1.38269728697498	0
458799	-2.56491755111842	1.34632615778743	-4.51152453832121	0.00340015889784699	0.0313633827870057	-1.38292652729957	-1
502495	0.921722526521299	3.52291546085036	4.92272056776825	0.00216868428287538	0.0241848924903807	-1.39428198390098	0
475894	-0.64619629746273	5.23577304086208	-5.12977474842853	0.00174468692127901	0.0213652890222318	-1.39502735333266	0
441555	1.32884495215995	1.4206737260078799	4.6356748834876	0.00296094926767746	0.0289230723390002	-1.39702862604291	1
359764	-0.641395074308011	8.4994573091846	-5.3204071609893004	0.00143524643365883	0.0190501208836618	-1.39787318289483	0
477342	1.17016174638901	4.56172073388107	5.08775940508404	0.0018225767760477	0.0218918266860533	-1.39814993248823	1
365747	1.19566400575387	3.46245903863519	4.89366770596845	0.00223695017217133	0.0246012697699337	-1.39954873883805	1
430336	-3.75951355179086	1.18627009718725	-4.48228304847645	0.00351389329443346	0.0318997091277581	-1.40635343930358	-1
461999	0.908438698278073	3.53055985940386	4.92002277224958	0.00217492393268145	0.0241848924903807	-1.40771729321258	0
494654	-0.550709354181731	4.98972659713382	-5.09826613840604	0.00180273889358913	0.0217765965415576	-1.41041666656892	0
487457	-0.7487828273171	4.40150008968053	-5.01185158585297	0.00197340616661622	0.0228497972560554	-1.41123901189404	0
503012	0.785410184366898	7.87783027782586	5.2937780285074	0.00147450739921227	0.0193547782300287	-1.41221759016063	0
465272	1.78896941793192	-0.373224296617914	4.44928047536293	0.00364738023459992	0.0325470750211036	-1.41801500004887	1
449926	2.84656796082521	-2.64895067976441	4.43122872261808	0.00372277972948375	0.0329130962117082	-1.41845372640911	1
384108	-2.53999194586565	-1.83379169447757	-4.42783554142444	0.00373714558158763	0.0329767208010973	-1.42194094443511	-1
494159	-0.761793005475214	5.22521125483577	-5.11039684275073	0.00178013591019074	0.0216135512642255	-1.42405723838887	0
431556	-1.18431578326959	3.76428619416039	-4.88044154101753	0.00226882328708923	0.0248367265601267	-1.42453765176361	-1
440921	-1.01946924041853	2.17694125217092	-4.6270151841263	0.00298943771813946	0.0291214582638455	-1.42531322108937	-1
220737	-1.23452230485312	5.08160330338739	-5.07142686436613	0.00185390325152408	0.0221690093267892	-1.4266177155825	-1
468685	-4.19529209841546	-1.26502565277498	-4.42467950370283	0.00375056288460897	0.0329795539196182	-1.42681738295493	-1
546909	1.99595484633062	-0.100979336325966	4.44273288088181	0.00367453010660977	0.0327079111114602	-1.43013753581003	1
485542	0.538659956910866	7.23066689923683	5.24007059262452	0.00155742520572889	0.0200007662578818	-1.43350910497404	0
476624	1.11811098676073	1.71674379623965	4.6221070238893	0.00300572035410667	0.0292201155516636	-1.43553886694721	1
218387	1.82776258296532	2.29584369209919	4.68654562067864	0.00279960041228645	0.0280637476303613	-1.43726916846295	1
91699	0.72227237984706	3.64991362461534	4.93843210607669	0.00213274203355745	0.0240876384154839	-1.44073485310141	0
378114	1.07801455222376	2.08007582952189	4.6123100412559	0.00303851858986392	0.0294705458535789	-1.44466742670115	1
546528	-1.23848881955191	9.73829477878214	-5.34435358401577	0.00140094370051626	0.0187358235550334	-1.44663353849302	-1
58690	0.891006839149345	3.28331569903752	4.82755124720254	0.00240146823500935	0.025600082786679	-1.45094782092558	0
462371	-0.754153838736845	4.78473205533878	-5.03438848491678	0.00192721034524143	0.022630068429486	-1.45251925340471	0
461080	-1.52298395889983	0.963419528488767	-4.4514513472699	0.00363842802959238	0.0325087713462268	-1.4550042736084	-1
518368	0.722799107844496	7.10831957329079	5.20657572183449	0.0016117891144873	0.0205442813915504	-1.46189930608929	0
445523	-1.01464402228018	4.74243143681692	-5.00615356869305	0.00198528188266896	0.0229128619641149	-1.46204940236927	-1
468418	-0.892373300647927	6.10776549405779	-5.13399663875398	0.00173706928300326	0.0213459770350361	-1.46232999990029	0
438642	-0.736858696994666	5.61248328384754	-5.10295942186473	0.0017939559309466	0.0217442726540778	-1.46304213454347	0
493680	-0.726667988902319	4.09621352669705	-4.9246145298205	0.0021643157887439	0.0241757456446991	-1.4653641867133	0
409706	1.49889799059948	1.78761624719721	4.57633085357011	0.00316244494267626	0.0301469483759004	-1.46556046880771	1
430083	-0.811655175278434	6.03235101174541	-5.12764225151075	0.00174854889348854	0.0213758226103551	-1.46669041057425	0
286471	0.697501696217373	8.27379919496368	5.26666839251036	0.00151572325781834	0.0197321121004103	-1.46738577889928	0
484600	-0.461521783797942	10.2961976019458	-5.36477960873887	0.00137241243894189	0.01852691749328	-1.46741671755057	0
363541	-1.14077109504959	1.92426730022666	-4.54958074832035	0.00325824216670534	0.0306498579512665	-1.46938306279181	-1
380177	1.67717055094675	1.50753639555192	4.50996887007734	0.00340610516927358	0.0313978963241387	-1.47338923699025	1
171373	3.22369329532065	-1.2130084340681	4.38190107825426	0.00393782091000359	0.0340926719758487	-1.47585994459967	1
401814	0.865955668889006	4.36530577285684	4.9836191398323	0.00203304008915575	0.023312847785633	-1.47746491326018	0
494935	-3.23934198606569	-1.60585138399578	-4.37373230388689	0.00397475003264081	0.0342449335043019	-1.47826811581546	-1
359328	-0.480488331480208	7.34955206453525	-5.19774816391215	0.00162646989491378	0.0206270563164399	-1.48077903060217	0
406489	-1.46408754999987	4.57707259567731	-4.94717353995208	0.00211303439678819	0.0239363029199085	-1.48247901411814	-1
459913	0.91467355219693	7.25490119240103	5.1984581215233	0.00162528364601987	0.0206270563164399	-1.48249103933353	0
395377	-1.77210540651345	0.197924349204318	-4.38335361611108	0.00393129440614347	0.0340568703967733	-1.48540723817063	-1
503004	1.02628175907797	4.84998442523337	5.04525564849631	0.00190536981364314	0.0225384359517488	-1.4880608526938	1
39533	1.33291641251537	0.464245760256772	4.41691870962183	0.00378378525453412	0.0332153080024396	-1.49053514588747	1
367359	-0.493845608070161	6.2159986503073	-5.12338948335098	0.0017562794172571	0.0214355795583034	-1.49166269321506	0
26826	1.16364102430951	1.51990132257807	4.50539527162851	0.00342365424066577	0.0314578604487496	-1.49613182878264	1
495676	1.11652775105097	1.27743943574118	4.48016577087845	0.00352229168918232	0.0318997091277581	-1.49919674654749	1
221814	-0.812980545816345	9.08961827237865	-5.26207851598072	0.00152282900107975	0.0197704016712651	-1.50153132513691	0
559287	1.887762889023	2.54008369323595	4.68131873926739	0.00281571712753629	0.0281413637406118	-1.5027244454661	1
444249	0.849811048044707	5.15225795454852	5.04138458969774	0.00191311773503005	0.0226113052135253	-1.50487339528718	0
501911	-0.992763355465621	3.35728441676413	-4.78732771090958	0.00250816893408599	0.0263820841648838	-1.50588657318321	0
505806	2.47327959255346	-3.18175946917516	4.34590748877557	0.00410346213923974	0.0348331534858637	-1.50759868637306	1
241125	1.80762350869124	2.10846939817939	4.58740568862947	0.00312370767349534	0.0299178511673979	-1.50828845238643	1
482628	0.741489650442008	3.15517600060555	4.74679263053234	0.00262109516291808	0.0271154986916973	-1.50957875615549	0
184806	1.24914549942298	1.2370120143697	4.48495527913681	0.00350332547831497	0.031881381125982	-1.51022271707693	1
539727	-1.08017880204708	2.90269536902145	-4.63710098228785	0.00295628688051242	0.0289230723390002	-1.51066902175903	-1
496557	-1.97179504686431	3.1931737508115	-4.63581157851911	0.00296050201069623	0.0289230723390002	-1.51202302249282	-1
399976	-2.27668593047634	-0.202234568803995	-4.35729122431989	0.00405025081605247	0.0346506104069389	-1.51621526178387	-1
112842	0.552378361596393	9.18732352287769	5.26497391435239	0.00151834218273015	0.0197481546725504	-1.51701759514367	0
368519	-1.35155064791912	2.401616767885	-4.52673804948003	0.00334261432745587	0.0309995780822915	-1.51725368475851	-1
494206	-3.33235167910939	-0.703283933636208	-4.34381007336006	0.00411335076620301	0.0348496975682708	-1.51756285009018	-1
432792	-1.61667403859054	6.52295233455164	-5.11383998855698	0.00177377849000666	0.0216072563617143	-1.51867297657611	-1
446745	1.17760310592551	1.91775754678497	4.57036356123937	0.00318353934108713	0.0302300396984086	-1.52029579755655	1
425685	3.1667867768654	-0.693512143791736	4.3411370959085	0.00412599142519398	0.0349351096416123	-1.52047580366576	1
478752	2.07640565585706	0.476722052014332	4.36867458930158	0.00399780794106774	0.0343406397446844	-1.5225692691059	1
443321	0.491456960522802	7.76324638624521	5.18395056251099	0.00164971838678967	0.0207189499688347	-1.5242500094155	0
354025	0.624485295039059	5.67724873990369	5.06498094806695	0.00186643287198691	0.0222441313496549	-1.52569813049301	0
470786	1.08453993712504	3.1902149244681	4.75680946967635	0.00259266918482041	0.0269720924252829	-1.52651044378307	1
363571	-0.501227683690593	6.9570042168366	-5.13758304565262	0.0017306276183172	0.0213214520242851	-1.52694236363321	0
470405	-0.707200470313621	6.08491055219163	-5.08573972309652	0.0018264181989881	0.021913941019367	-1.52990701201967	0
399806	-0.779164106618182	5.37841188143183	-5.02414541708277	0.00194805422177305	0.0227225128800097	-1.53038379714483	0
469732	1.83461444023354	0.206179974186927	4.35145215562031	0.00407744799811056	0.0347682185862261	-1.5305600924331	1
474562	-1.47760834863008	2.70882874875753	-4.5696026260104	0.00318624052450412	0.0302300396984086	-1.5326009018618	-1
457022	-2.70213609221089	-2.05710481991327	-4.31998722787275	0.00422754787055645	0.0353545136655696	-1.53462432755199	-1
438441	-0.975409312115932	4.07112774750421	-4.83310141884538	0.00238714856515485	0.025600082786679	-1.53528066018833	0
458586	-0.77301851352123	6.15641712497187	-5.07949259619466	0.00183835789514045	0.0220200951577715	-1.53678577473457	0
544656	1.52896363948335	1.62819631944573	4.47515407104833	0.00354226042824712	0.0319635498344792	-1.53723352829703	1
374	-0.598167197186472	7.29019588492382	-5.13382556535969	0.00173737722635203	0.0213459770350361	-1.54055179539109	0
441683	-0.533220100547478	7.72170945230683	-5.15851946803798	0.0016935547135925	0.0210668911449852	-1.5476976477602	0
376881	1.34613618001271	-0.0995898137000025	4.32393856674818	0.00420836522037635	0.0353469218150232	-1.54810834962835	1
463626	1.40398939788606	0.40478830805404997	4.36514510863987	0.00401398689015456	0.0344380730660128	-1.54877777881608	1
388528	2.6961647664027	-1.88070176676313	4.30552806537111	0.00429857659145407	0.0357595372754024	-1.55115893910744	1
445087	0.64976019732571	9.32830283718105	5.24174934304208	0.00155475529768123	0.0199890592354891	-1.55419348867146	0
546344	-0.669005848072485	5.8066817648606	-5.03428631829279	0.0019274170063872	0.022630068429486	-1.55475704402621	0
544254	-3.08444685226338	-0.727496458685948	-4.32336537552786	0.00421114189136609	0.0353469218150232	-1.55590220281188	-1
544989	-1.21194383382157	1.24444420375728	-4.38060410337191	0.00394365863739461	0.0341043578546009	-1.5562162803021	-1
469720	0.829842616029799	3.56251660073054	4.8123097247361	0.00244128940362847	0.0259028940983741	-1.5608855611637	0
493842	1.50321051610172	2.15192747208859	4.53146024850724	0.00332497437382182	0.0309995780822915	-1.56641367663751	1
469716	-0.810058856671535	3.15661355361315	-4.67653410981713	0.00283056117730502	0.0282500716798726	-1.56788747415336	0
559290	3.02308846958048	-2.07763199865652	4.28874396520719	0.0043826953248867	0.0361217284820813	-1.56861183456878	1
282840	-0.678648028558569	3.44984510664462	-4.71260141600724	0.00272078271738716	0.0276781339007343	-1.56913681325252	0
363728	-1.18265329188058	1.2020374712039399	-4.36314498059988	0.00402318771065682	0.0344754749549786	-1.56932818605196	-1
450762	1.1172581368819	3.16092186744122	4.74658597454465	0.00262168527583677	0.0271154986916973	-1.5695256439245	1
468826	-0.67572523535744	4.93286709419459	-4.92737919113129	0.00215795669941383	0.0241616504033426	-1.57092774597089	0
547096	-0.737767331025215	3.96302286913138	-4.82779065619035	0.00240084856793935	0.025600082786679	-1.57126476904475	0
512542	4.28654341549789	-0.151732005688672	4.32276042977744	0.00421407459895564	0.0353469218150232	-1.57473400977506	1
432567	-1.20965206241634	5.26510629623145	-4.92966119794545	0.0021527235632339	0.0241616504033426	-1.57619874687733	-1
439951	0.44517843124008	5.8901535524279804	5.0313709353231	0.00193332469875263	0.0226434295720682	-1.58028974758243	0
358558	-0.678197514034157	5.79463839475082	-5.01594458172329	0.0019649248221807	0.0228114942812647	-1.58194576110487	0
442029	2.71239605769578	0.603730101827002	4.32722175709535	0.00419249987084737	0.0352685074782092	-1.5833816266487	1
426890	3.02623165649416	-2.33564059210694	4.27330722073747	0.00446167924758049	0.0365611253417959	-1.58525637785776	1
408454	1.06294097302149	4.75434800962785	4.92844776895596	0.00215550444479536	0.0241616504033426	-1.58583398869238	1
366999	-0.520035765694117	5.59142587819381	-4.99860143584459	0.00200114572749402	0.0230398685941551	-1.58936254430656	0
496186	-0.408009908840652	8.79130735893573	-5.17446145958176	0.0016659240685634	0.0208672740408794	-1.59169956801242	0
415488	-0.656697469574055	6.50406496869548	-5.05477046414672	0.00188647522028843	0.0224075177645922	-1.59328851373549	0
287631	-0.485797372040548	7.63477552741884	-5.11314156223374	0.00177506599797822	0.0216072563617143	-1.59695594539236	0
541708	7.89187017074284	4.8612498843097	4.56847033650733	0.00319026468661059	0.0302300396984086	-1.59882148889192	1
358826	0.929414509867212	4.15603243247364	4.85713126377146	0.00232624445732598	0.0251809472604158	-1.60018760528462	0
492752	0.756345257150035	7.19628951061097	5.08796387438987	0.00182218838290303	0.0218918266860533	-1.60322282279725	0
418721	-0.562061335002236	8.18374331317536	-5.12827442819818	0.00174740301445487	0.0213758226103551	-1.60355882921206	0
471828	-0.824311962850588	3.61210802271266	-4.72583952964411	0.00268169107769556	0.0275005695236207	-1.60432125407402	0
463668	0.974181893191314	2.98825581189383	4.66116637326371	0.00287883373347556	0.0284724653001104	-1.60579467310798	0
424398	0.928051023830823	5.2082959559259	4.95323849144637	0.00209948094956984	0.0238101165365632	-1.60712807703327	0
379049	-2.56412589496482	1.06680746513532	-4.29437477916021	0.0043542724703715	0.035949883201757	-1.60781459680779	-1
439542	2.32370792836937	1.30634244063099	4.35000845727914	0.00408420374208372	0.0347682185862261	-1.61100575154065	1
465583	-0.941796286565823	6.65361505423038	-5.03837222475348	0.00191917146101941	0.0226157431815317	-1.61161705309599	0
526758	-0.563092717461487	8.77072456184199	-5.15453969349714	0.00170053257363886	0.0210934786681831	-1.6125636989561	0
455616	-1.29249601913276	4.41077545033715	-4.83834762886259	0.0023737010161897	0.025555888734672	-1.61374079986235	-1
461496	4.38034436376492	2.94564990593662	4.52481308517849	0.00334983504203389	0.0309995780822915	-1.61377368216159	1
148867	-0.474061810750668	6.00580459655507	-5.00679919343062	0.00198393226033518	0.0229128619641149	-1.61626369100373	0
359389	-1.09124146552939	3.04357465821346	-4.58518820480309	0.00313142131106514	0.0299313438336844	-1.61725753942216	-1
359847	-0.940317818065271	4.06487604981596	-4.76414287487742	0.00257207704546853	0.0268559540187411	-1.61735878779889	0
503747	1.9374844132526	-3.56950882884175	4.23947289735061	0.00464038903820337	0.0374438644091175	-1.61946173205288	1
432757	0.547714378261917	9.1324876303986	5.16879525746471	0.00167568624422913	0.0209428574018009	-1.62472986091532	0
360121	-0.747850573564487	4.80625133278646	-4.86934415808772	0.00229595938968802	0.0249801784781794	-1.62550718476116	0
466353	2.51747950638724	-2.17767967716002	4.2360299916886	0.00465901541507298	0.0375516115118672	-1.62572952076916	1
429754	0.762181030756707	5.15323314859315	4.94660916645169	0.00211430059494769	0.0239363029199085	-1.62785968115204	0
444815	-0.982497071739488	6.71525278975009	-5.02804541560276	0.00194008832236928	0.022666725092029	-1.6282368224338	0
500397	1.01017364482413	2.2494397595002402	4.50688251384271	0.00341793659468247	0.0314458998588293	-1.63451819413483	1
497064	0.721998169981151	3.48255671705474	4.69806868281316	0.00276443297200864	0.0278822441163893	-1.63541703288404	0
466820	0.91053759826258	3.16149036069846	4.68522175978718	0.00280367266627065	0.0280708343309619	-1.63578987396296	0
431083	1.23946098078287	2.43487521739529	4.52088702159237	0.00336461606549776	0.0310757859953432	-1.63732532307032	1
488426	-0.906319172767046	5.70731730465587	-4.96118355963825	0.00208187329648008	0.023682140166509	-1.63737234537146	0
254885	-1.85789277673484	1.03033354626472	-4.2608922670226	0.00452635018558535	0.0368156935140528	-1.63780281583737	-1
470454	2.28686716923898	-3.32676650810629	4.21806055941043	0.00475758885788467	0.0381303210545827	-1.64255490321126	1
355930	2.81629016244684	-1.95270783895421	4.21669655766533	0.00476516528509503	0.0381625522752864	-1.64751787816569	1
498956	-1.45827963580233	2.82602744929258	-4.52850220410431	0.00333601207196489	0.0309995780822915	-1.64808461664662	-1
392677	0.394635601845334	13.4209355580225	5.39186028331038	0.00133558967968347	0.018132953496713	-1.64851816408079	0
360602	-0.850553386108711	5.4293272615905	-4.92633636682807	0.00216035286981231	0.024165897661639	-1.6487632795612	0
387620	0.841597959485225	4.52888216293888	4.83659314525544	0.00237818879556752	0.025555888734672	-1.64880794261145	0
449916	0.593306019297662	7.06623093798043	5.03176630316774	0.00193252234038234	0.0226434295720682	-1.65648103043647	0
453105	2.15353822613154	-3.65051462780231	4.20441936237579	0.00483396578333399	0.0384640020652625	-1.65701425179643	1
420154	0.938739625725055	3.16985113539873	4.64621072872021	0.00292669699066964	0.0288203472563042	-1.65740825494897	0
374070	0.847640376486217	4.61946700934896	4.87303181929604	0.00228690191199274	0.0249578981077399	-1.65916941042212	0
540551	-0.889466026052387	4.02555723136654	-4.7133712940082	0.00271849191990682	0.027674597514877	-1.65985198510791	0
382303	1.2992331903994	3.55627213993889	4.68639311522253	0.00280006918850888	0.0280637476303613	-1.66199797792244	1
123380	-1.10046964650942	2.72225098592648	-4.50562909248688	0.00342275461894203	0.0314578604487496	-1.66404601427473	-1
541880	-0.607688514901462	5.95435228719072	-4.95922892249982	0.00208618969637531	0.0237123014012587	-1.66647088861718	0
499134	0.863020620677815	2.3535160919572	4.52805559326667	0.00333768211288199	0.0309995780822915	-1.66755355811497	0
493218	-1.04882490655488	4.04633953688589	-4.73814630558134	0.0026459125143212	0.0273065840789583	-1.66788596246985	-1
498595	0.633799308062575	5.19252630724442	4.90529113794614	0.00220935339918004	0.0243817009389067	-1.67143119318504	0
476668	-0.917229910390982	5.10240207433424	-4.87013540038783	0.00229401259113767	0.0249780789931061	-1.67300897059185	0
545958	0.496935949832668	6.19325386013377	4.97048061694535	0.00206147941950404	0.0235819999137161	-1.67536117208662	0
385631	-0.538436207251253	4.55614315426491	-4.81181077313979	0.00244260544685553	0.0259028940983741	-1.67614044667998	0
374935	1.20253454834409	3.46039940924059	4.66990679859433	0.00285126677923102	0.0283634913047943	-1.67947756570707	1
388036	0.578182139196362	6.9823291227772	5.01237244703236	0.00197232457998157	0.0228497972560554	-1.68087923795478	0
401279	-0.521962349355831	5.65303831301283	-4.92008305656463	0.00217478428319634	0.0241848924903807	-1.68236298745535	0
121985	1.38303673801062	2.62459970494925	4.55084151693025	0.00325365505979769	0.0306269367889218	-1.68263188420991	1
463162	0.715755472000098	3.5825948782653	4.68262708425048	0.00281167322772386	0.028120681256491	-1.68586143690316	0
447373	-0.601929554601749	5.85625629852887	-4.92957721499328	0.00215291590190109	0.0241616504033426	-1.68604708167958	0
384955	-0.878656375943055	6.5678965707409	-4.96893419120701	0.0020648560382417	0.023582742338924	-1.68829446624445	0
456054	1.20142737583148	10.3815667497115	5.17324226775239	0.00166801917599784	0.020875157385379	-1.68865746882867	1
438775	-1.11394571445558	3.57226182135486	-4.63676627470247	0.00295738041275428	0.0289230723390002	-1.69308986187381	-1
421044	1.07321851747544	2.66650003139923	4.52508637880942	0.00334880883382006	0.0309995780822915	-1.69555577070519	1
479915	-2.06502003782115	-1.94518864843545	-4.17056638024955	0.00502945495342497	0.0392490396968101	-1.69565706245114	-1
452912	-1.85456580663024	0.53341087206095406	-4.19991894481025	0.00485946138834414	0.0385777308209573	-1.69911218024386	-1
437942	-1.70514984847761	2.82797991700695	-4.43783488111264	0.00369498712123129	0.0327875430408574	-1.69954273198928	-1
261793	-0.660811833312918	5.15915895071641	-4.86136237005161	0.00231570193088116	0.0251182230766256	-1.70028892945119	0
433737	0.710019549122147	2.82787863763987	4.54532460649937	0.00327378085666929	0.0307148794207405	-1.70406306639128	0
473267	1.98519411287432	0.73886668661729	4.2679831587845	0.00448928630933455	0.0366470535238073	-1.70453306701785	1
377821	1.43458858113072	2.64641539812223	4.55761000016159	0.00322915189319277	0.030436519697453	-1.70560325205788	1
494253	-0.625127660259355	5.43187368607373	-4.87884769431342	0.00227269847397639	0.0248600396823132	-1.70569632337776	0
358090	0.990919622151385	4.42287069886487	4.79811799812785	0.00247903368024482	0.0261335289963337	-1.70570809272504	0
486835	1.37777717729715	0.89780088262103	4.25956421640288	0.00453332959995043	0.0368303937036475	-1.71050702949578	1
490371	1.27656535508838	0.983753673113809	4.2787011549672	0.0044339021337315	0.0364173207546736	-1.71172998972147	1
499030	0.525190930542313	5.67037993875148	4.91010900595417	0.00219802670847632	0.0243234626123697	-1.71221046444656	0
496199	-1.05362402780955	7.493637438679	-4.99927787285591	0.00199971903274086	0.0230398685941551	-1.71402841790542	-1
460640	-0.638887101858669	4.76473099421917	-4.80182953835512	0.00246909976177213	0.0260901111434372	-1.71512755726129	0
464505	-1.86989479635998	1.67436348646629	-4.30409192667846	0.00430570357194327	0.0357603582203513	-1.71683995996729	-1
461846	-0.442205381115389	6.76480530755058	-4.95673445234106	0.00209171279190437	0.0237561192841325	-1.71907307172267	0
462752	1.55514579967255	1.18770082044322	4.3006003783015	0.00432308558930365	0.0358378259388025	-1.72039538652788	1
397645	-0.629249657847891	10.3604173954949	-5.14172137617712	0.00172322796862553	0.0212855270851386	-1.722634482486	0
446592	-0.716097246260256	4.32830944057458	-4.72276550485864	0.00269071222821314	0.0275226662249938	-1.72522340967506	0
480653	-0.979157437791337	5.1663010056885	-4.8303189727489	0.00239431539792042	0.025600082786679	-1.72638468393341	0
482699	3.11487376375478	-1.96918793048458	4.14233640791549	0.00519919069166992	0.0399973464177376	-1.72686556620401	1
381926	-2.87236231186247	-2.45962054368082	-4.1398476823236	0.00521445646006126	0.0400562507573854	-1.72729191322527	-1
71140	-1.48731653827686	2.40556024824046	-4.35400641775762	0.00406552584377283	0.0346921624128296	-1.72873580688397	-1
91570	-0.777308115189443	4.78223647775836	-4.78386379517043	0.00251760312060409	0.026461773906748	-1.73053405710427	0
155172	-1.8331332496	-2.66652842191316	-4.13442385798529	0.00524789849658905	0.0402082434842744	-1.73341061764741	-1
457423	-1.63983934632664	-3.18175946917516	-4.13037819337119	0.00527299794447516	0.0403102719942111	-1.73652940664098	-1
462154	-0.952199139266575	2.6857968740329	-4.43008283648596	0.00372762422338754	0.0329130962117082	-1.73883940314871	0
500141	0.988214608149388	3.11117184386529	4.56850427960797	0.00319014397021053	0.0302300396984086	-1.73900332079736	0
357977	0.875884526620105	4.22540860746581	4.74930413514597	0.00261393534710264	0.0270943720621803	-1.74583175817932	0
444581	0.929987144215865	2.93930813390349	4.50937481890699	0.00340837888629359	0.0313985330521302	-1.74624565578445	0
364058	-1.25685304725834	1.84048022244365	-4.25137951421311	0.00457660815498791	0.0370341212178056	-1.74797788551342	-1
465192	1.46974171254191	1.1126601371003	4.21933466656325	0.00475052383499006	0.0380951353929777	-1.75407570231213	1
540379	0.639561090269352	3.17158045431352	4.55124872296887	0.00325217504539614	0.0306269367889218	-1.75513605207662	0
381800	2.18937315012992	-2.66381597128681	4.11421387247859	0.00537461828148289	0.0408058293036466	-1.7552289420745	1
442449	-3.35046559646546	0.687356832391541	-4.17349838612602	0.00501218124554689	0.039174551507108	-1.75580561968854	-1
365047	2.89884614252996	-2.77490276823874	4.11502326756857	0.00536947854577479	0.0408058293036466	-1.75656554508083	1
462447	1.60978639066074	-3.49597261477893	4.10745698825316	0.00541773848992787	0.0409768622270593	-1.7608573370738	1
420347	0.905113936486268	5.34364298700084	4.842657931916	0.00236271595800384	0.0255116002076502	-1.76294867350032	0
362898	-0.904851299546122	3.73340220586956	-4.6046088381934	0.00306458133976395	0.0296083022248444	-1.76564814132591	0
364913	0.661930448012418	3.77266286242677	4.66152664166784	0.00287769159172196	0.0284724653001104	-1.76600826869307	0
446356	-0.570744846887539	4.33089574961923	-4.70141833750325	0.00275430298092164	0.0278588982214413	-1.76732034677539	0
497414	0.948450357029278	5.67863794923539	4.87453218864325	0.00228322823506679	0.0249560525892719	-1.76886507865025	0
501365	1.25648110843264	1.44864823191967	4.26809354343721	0.0044887120041854	0.0366470535238073	-1.76944076199029	1
438335	-0.52117587425679	4.41876980595315	-4.7187277572948	0.0027026131816049	0.0275918400949226	-1.76961131379829	0
442864	0.881963596905553	4.87823026606448	4.77647132381186	0.00253787012601527	0.0266024127267082	-1.76969616329946	0
225329	0.964434678887748	4.71798773061683	4.77522213562628	0.00254131287479977	0.0266127779138959	-1.77036727066699	0
363605	0.886462147512629	6.5408199685821	4.91381290648408	0.00218936319073173	0.0242841982573219	-1.77216120329045	0
527854	1.32884448386857	2.9218013249921	4.49938223658186	0.00344688013031513	0.0316100880978417	-1.77542857600606	1
432979	1.2657470376920399	3.10263039967956	4.54665076351164	0.00326893035596778	0.0306897103520399	-1.77604441043589	1
459642	-1.53926956088372	1.25644532343183	-4.18805135868649	0.00492741181461045	0.0388142693936295	-1.77867013871871	-1
184859	-1.55758629551232	1.62592147100397	-4.19278594591166	0.00490017729475247	0.0387067803837297	-1.7814977027889	-1
499405	-2.48473746196687	0.368567931241383	-4.13886373699668	0.0052205056534828	0.0400811005481952	-1.78232647382894	-1
480761	-0.812277893432471	4.26732644816977	-4.66844194689143	0.00285586620777103	0.0283634913047943	-1.78242806983278	0
441267	0.680695219352074	8.32121674282568	4.98861894215523	0.00202233350157739	0.0232087620704796	-1.78594078581231	0
520214	1.66568749992556	-1.19677469821309	4.0956517502385	0.00549399853260187	0.0411818563691136	-1.78816794716012	1
434876	0.710306802680779	4.18346155177943	4.71523282055452	0.00271296179585689	0.0276578395823865	-1.78866642974866	0
498312	-1.10334705593343	6.99053209868295	-4.8946312042078	0.00223464797017589	0.0245949431153362	-1.79159165113513	-1
559329	-0.999489549001637	2.87686798787843	-4.46092287066775	0.00359965497754288	0.032303898040432	-1.79245069636283	0
453112	-0.503010313097201	6.6779865238128	-4.89200719192941	0.00224092408024004	0.024625957369428	-1.79390902879941	0
438384	-0.380157749341933	10.5756133183424	-5.08751668519764	0.00182303794759578	0.0218918266860533	-1.79471359154693	0
473521	-1.80077583675475	1.83013291855804	-4.20134689713746	0.00485135567451632	0.0385633438646457	-1.79649255589842	-1
486983	1.37301483433601	0.00291127823043809	4.12906262974452	0.00528118839700788	0.0403512259389411	-1.79922306942089	1
460574	-2.04569362025359	-2.39720902684235	-4.07289091623808	0.00564440922637324	0.0419017314996508	-1.7996500679345	-1
424326	0.887187859149485	4.08329651428992	4.6884350180138	0.00279379999390623	0.0280474106410033	-1.80056154248599	0
497887	0.758332056504931	5.5507357970627504	4.82924325832829	0.00239709260687046	0.025600082786679	-1.8038486448181	0
480367	1.78420432558876	0.0833804955920309	4.10908207202443	0.00540733284019896	0.0409416450346165	-1.80692748787442	1
496056	-0.479155695915846	7.56013863345719	-4.92573777406429	0.00216172964618228	0.024165897661639	-1.80767549994942	0
443918	1.01758794878289	2.98666576704677	4.53461233089112	0.00331325746364077	0.0309995780822915	-1.80837971157809	1
461769	-0.6523653952913	5.03914372316563	-4.75097695719026	0.0026091785982275	0.0270918419199135	-1.8097449335357	0
386935	0.603223278036992	4.57085694076373	4.72597222189344	0.00268130243646446	0.0275005695236207	-1.80983918174611	0
530651	3.39406560570169	-1.43655913796419	4.06916347535638	0.00566947314982636	0.0419017314996508	-1.81175817369154	1
389833	-0.996525126733609	6.2608359632138	-4.8394105666594	0.00237098675172809	0.025555888734672	-1.81211312699491	0
361902	1.93410448049594	2.14286562465768	4.31108262281818	0.00427113476684678	0.0355936227907735	-1.81341798135375	1
451153	0.883955426573006	5.39373258968564	4.80953581062782	0.00244861600551636	0.0259280216732818	-1.81492671062182	0
31406	-0.706483256829411	4.88764417450322	-4.7226932992221196	0.00269092453332771	0.0275226662249938	-1.81533352262834	0
442716	-1.01803872460227	6.63578235543419	-4.866868013383	0.00230206375142996	0.0250274747693629	-1.81539589871557	-1
359861	-0.492952395568682	6.4571392294421	-4.86273377618392	0.00231229633514401	0.0251003996990251	-1.81719584428315	0
457546	1.4928063339145	4.35000847882072	4.69037268453764	0.00278786534381665	0.0280474106410033	-1.81866294116268	1
482097	-1.45344828006885	4.00680410842621	-4.56356129187846	0.00320777720115155	0.03031530384791	-1.81890915727014	-1
428954	-0.840967356871925	7.70196858522174	-4.9238814131312	0.00216600557805337	0.0241757456446991	-1.82135397452262	0
453367	-1.63983934632664	-3.25110615877091	-4.05190963099105	0.00578710734147824	0.0423967812248256	-1.82206670008055	-1
395044	-0.64006731477078	8.21524213487126	-4.9407206208034	0.00212756270957912	0.0240673138282969	-1.82485354219153	0
402513	0.852600380892706	5.40308121804002	4.79870798147395	0.00247745160551316	0.0261335289963337	-1.83312241395483	0
462559	0.650417949578808	4.22049196203854	4.67445768984596	0.00283703036363295	0.028292572300182	-1.83338194467782	0
443648	-0.841083798932814	4.16800763379566	-4.60775741081909	0.00305389574508683	0.0295874715656643	-1.83386790291527	0
439863	0.967844296901363	3.81787310713165	4.60162210835008	0.00307475628356585	0.0296083022248444	-1.83792741269817	0
365220	-0.825037125631924	2.85480189258276	-4.37736040082655	0.003958300875148	0.0342075977329234	-1.83964918628606	0
438413	0.691966430238415	4.81176718335129	4.73342801659235	0.00265956612858076	0.0273783402313474	-1.84152631178315	0
445827	0.819060921443298	2.91202776422511	4.4404618354251	0.00368399963406036	0.0327534468249014	-1.84216714369463	0
439370	-0.714932802292934	7.19698708496869	-4.87351293365888	0.00228572317516099	0.0249578981077399	-1.84245475939122	0
517317	-1.699601962397	-3.22555273617523	-4.03337830614438	0.00591646867321368	0.0430349064575634	-1.84252621344103	-1
356322	0.724695709867331	3.99384828797186	4.64069964461316	0.00294455809460479	0.0289216526781803	-1.84273895717764	0
441948	0.763837768367797	4.38006640609011	4.6675220027918	0.00285875894281608	0.0283724354450081	-1.84644315509753	0
442940	-1.81920162260422	2.46453609031681	-4.25457453241435	0.00455965935598715	0.0369599707159756	-1.84696541599938	-1
362389	0.605298816296993	5.33449313936395	4.76697555038056	0.00256417198072108	0.0267930574830739	-1.85027779466731	0
436014	1.35361868664224	-1.01767629975724	4.03533999032395	0.00590262447916229	0.0429716855609841	-1.85068569407498	1
353997	-0.566008448899598	9.00503360562393	-4.96141662829601	0.0020813592828961	0.023682140166509	-1.8508211452825	0
373942	-1.24378466977446	1.8529406303896	-4.22196350962595	0.00473598347874609	0.0380642645058137	-1.85121551366808	-1
440599	-0.592337305534998	6.71261128280966	-4.83780147316049	0.00237509700561237	0.025555888734672	-1.8534550978423	0
461360	2.17582687607974	-2.88158401424741	4.02394989091787	0.00598351103752298	0.0432170693170256	-1.85363968471261	1
447844	0.759556981033128	4.61599784444924	4.70462333749507	0.00274464930330913	0.0278017748063504	-1.85402267156717	0
495833	0.510242321780769	10.8583294262602	5.06231136680766	0.00187164985404705	0.0222876565395803	-1.85411708177497	0
464485	-0.533836703166424	5.29922320061757	-4.7592792283011	0.00258571358772665	0.0269390877223138	-1.85449601283501	0
391470	0.853875313577278	3.81986238684412	4.57683891486274	0.0031606561656283	0.0301469483759004	-1.85666918651402	0
367165	-0.972788823346487	4.99500829325761	-4.69369015222334	0.00277773736390333	0.0279777479043219	-1.85832463023952	0
381508	-0.713087934492262	8.14822926546817	-4.91089623626009	0.00219618214477503	0.024321948760409	-1.85986013265198	0
393767	-0.610167885974141	7.74109996072977	-4.88873282313445	0.00224878344274079	0.0246932720057936	-1.86011038715349	0
244583	-1.64976420974699	3.41232614198129	-4.38053722185561	0.00394395993445638	0.0341043578546009	-1.86072740101473	-1
366851	-0.642187826263454	5.41285264341979	-4.74436228208645	0.00262804451793656	0.0271615457361774	-1.86299107831996	0
458845	-0.443759103758099	6.82650180864452	-4.84129957322365	0.00236617165592171	0.0255295581239674	-1.86611351606318	0
358497	-0.689791306043116	3.99327699581976	-4.56941106590187	0.0031869209315694	0.0302300396984086	-1.86926128827078	0
466289	-1.161562139416	5.39420082759864	-4.72233693507873	0.00269197261981579	0.0275226662249938	-1.87120453018583	-1
356143	0.759822519939879	3.38909511023122	4.49763768705072	0.00345365145892326	0.0316122349797419	-1.87334295475282	0
366995	0.695714351925523	6.62520218088568	4.82879498412936	0.00239825099684426	0.025600082786679	-1.8734989244462	0
446101	-0.786896719243114	3.02394925323084	-4.37600990458575	0.00396441491900879	0.0342206073576365	-1.87404171075025	0
188422	-1.4476638477793	3.75150701437362	-4.48103073922811	0.00351885800420381	0.0318997091277581	-1.87623842105268	-1
366426	-0.755698522196595	5.66585231938134	-4.75090483322507	0.00260938348620621	0.0270918419199135	-1.87683688350165	0
370319	0.736230030454553	6.59955021515601	4.81403649771452	0.00243674096390715	0.0258985558268401	-1.87727810683169	0
442154	-1.07311423159532	2.88902842435714	-4.33902497742773	0.00413601032053125	0.0349392151815118	-1.87798032332592	-1
544231	-2.7344369754611	2.23081614995036	-4.15554520814437	0.00511899327390749	0.0396221207646687	-1.87895285670017	-1
363927	0.594119968516146	6.80822665635951	4.83035688368546	0.00239421758772316	0.025600082786679	-1.87984470091794	0
473230	-0.821075745831727	6.03144275460911	-4.77625889981185	0.00253845519559025	0.0266024127267082	-1.88116619189343	0
398850	3.53404349075128	-0.0156656654294727	4.10093852382416	0.00545970072430464	0.0411277912806807	-1.88293757309566	1
377626	1.57805004192368	0.0702639508090671	4.05612460750196	0.00575812287377873	0.0422717453445138	-1.88337477905929	1
419228	2.33203834278223	-0.234797102381335	4.02704995749472	0.00596137519167934	0.043141212134094	-1.88792665017737	1
427866	-0.827510970805281	2.49324213048876	-4.30127903936257	0.00431970090346819	0.0358338215394093	-1.8887077349758	0
363811	0.810098520812192	4.25179295866839	4.59389375823034	0.00310126016341522	0.0297829718458258	-1.88920216779388	0
359252	0.850413075751496	4.45780995992172	4.6541395379464	0.002901212207386	0.0286143104276949	-1.88986214101639	0
414157	-0.525760791260843	5.7159422101815	-4.75046254463947	0.00261064032251898	0.0270918419199135	-1.89478253158444	0
446755	1.57089418395043	1.27408788398333	4.13777116776422	0.00522723177285294	0.0400895179908302	-1.89637576425503	1
471212	0.625632302109194	5.68126669994575	4.75693662786887	0.00259231055749089	0.0269720924252829	-1.89985631103034	0
469397	1.72989076235089	-3.59644153876606	3.98011429010424	0.00630644565981681	0.0447806205359913	-1.90068595664048	1
415536	-0.685199417342194	5.05146056695887	-4.68488219625926	0.00280471824553846	0.0280708343309619	-1.90115935285944	0
440621	0.778315054334599	4.12556201236738	4.59276573853461	0.00310514992966219	0.0298002326807607	-1.90148014211396	0
449448	-0.691101801139398	5.88949310281249	-4.75005852574226	0.00261178900126676	0.0270918419199135	-1.90382635898813	0
362704	-1.38297162345694	3.83358128877419	-4.44396355771339	0.00366940991471137	0.0327032140208506	-1.90769318839727	-1
351135	-0.952594192858541	4.77332892737752	-4.63342949162362	0.00296830685616389	0.0289552234558124	-1.90797581028718	0
462026	-0.946463058762938	5.0805344654225	-4.6641406074375	0.00286941981443958	0.0284350835687866	-1.90806436819775	0
473595	0.779007164773983	4.72817743563921	4.6457538229826	0.00292817318353266	0.0288203472563042	-1.90816028859715	0
500468	0.980221006677654	1.83809157109713	4.19452547011378	0.00489021311624953	0.0386664823240431	-1.90888790634123	0
431411	-0.398867225765303	7.38111698431263	-4.82903215772027	0.0023976380360268	0.025600082786679	-1.91170391579529	0
452897	-0.734615810965081	6.38771382969565	-4.77157401470035	0.00255139702084553	0.0266987482519339	-1.9153752883166	0
542729	0.700070447313777	8.9680447777718	4.90495871227035	0.00221013733409132	0.0243817009389067	-1.91705859874426	0
182362	-0.646239317683847	5.41836410675037	-4.7022372215927	0.00275183283966066	0.0278547287153142	-1.91746247223487	0
542441	-0.521153162909939	5.95356974491775	-4.73308737922956	0.00266055489960573	0.0273783402313474	-1.92142888602559	0
420368	0.928587310408175	5.21924437606175	4.69843861698197	0.00276331217674931	0.0278822441163893	-1.92184482656873	0
438569	-0.764288636964126	10.3743266210334	-4.96474618873089	0.00207403173799611	0.0236496076961895	-1.92335626234045	0
478008	0.943119608553278	5.62390749240667	4.72936939626157	0.00267137390631449	0.027469824674174	-1.92402923566264	0
410042	-1.96410756042011	-3.11241277957942	-3.95957677729325	0.00646433402084936	0.045521692397675	-1.92481325187728	-1
231389	1.20760833085436	3.27672975174763	4.43594982561536	0.00370289404758624	0.0327964036229622	-1.92561833358817	1
490766	0.837254116881714	2.36186715305081	4.32074298835493	0.00422387135517611	0.0353545136655696	-1.93089582251905	0
485224	-0.545210094204723	5.58336626394905	-4.7116934330499	0.00272348722618151	0.0276858708602977	-1.93102340722606	0
427568	1.85154241476097	1.88026230681685	4.19828045813311	0.00486878071624074	0.0386086720271162	-1.93118083536111	1
60290	-0.96299627132835	6.6272540918925404	-4.76995993119384	0.00255587296196603	0.026725949136799	-1.93174627969294	0
358427	-0.536094681578523	4.19378610703872	-4.55802495430142	0.00322765639655144	0.030436519697453	-1.93296182306554	0
188021	1.52064933521061	0.915090339072003	4.0418453121457	0.00585697037470382	0.0426893408784707	-1.93418278499883	1
383250	-2.01849116819281	0.593182940238485	-4.00042481372037	0.00615448382528136	0.0440463108741996	-1.93742903464595	-1
364517	-0.755550501413776	5.52012779137979	-4.68918653659947	0.00279149658094543	0.0280474106410033	-1.93857051470124	0
99874	-0.617516596990962	8.43129315122757	-4.85691336836949	0.00232678883546603	0.0251809472604158	-1.9394764618652	0
357200	-0.697148770640747	5.45481963732571	-4.6789646098876	0.00282300977934315	0.0281944637288956	-1.9395181955193601	0
354594	3.15200008481153	-0.204205945565561	3.99296658210598	0.00620981032184689	0.0442864890354248	-1.94544683973061	1
362980	0.816890766794464	4.39058719298279	4.58946239883033	0.00311657225785314	0.0298695976422237	-1.94715024056931	0
400893	-3.39626384053174	2.54012605516905	-4.13049373171216	0.00527227929729384	0.0403102719942111	-1.94863884016733	-1
493966	-0.642120845749569	5.18497689731423	-4.65488786749484	0.00289881976374458	0.0286105274256759	-1.94997007785411	0
433906	0.641494465764655	5.55938967932381	4.70631857941868	0.00273955842552568	0.0277723053540854	-1.9520000758686	0
546211	1.72576555271604	4.0160871417085	4.49525325453669	0.00346293044940948	0.0316332926126541	-1.95295884534667	1
51660	2.19252171191488	1.42697875482905	4.11633701709778	0.0053611477028165	0.0407980871973301	-1.95681547549131	1
510382	-0.7877540165173	4.54448160111907	-4.56089009661354	0.00321735148344674	0.030365486963054	-1.95701778501705	0
126207	1.49253569951031	0.836993648793241	4.05192561872083	0.0057869970965145	0.0423967812248256	-1.96309155804912	1
497447	-2.37939040818021	-1.36008043325526	-3.92686542694989	0.00672490670333873	0.0468925033848878	-1.96458158937072	-1
428490	1.45318740096253	5.70973701066494	4.70747647559654	0.00273608728857952	0.0277723053540854	-1.96560303881133	1
161529	0.732939562968929	4.71412577605012	4.6027638707588	0.00307086217354891	0.0296083022248444	-1.9681152869901	0
501998	-1.07148132882134	2.00345338774913	-4.11115609250483	0.00539408473614752	0.0408848083087882	-1.97271986120625	-1
44121	0.63535200560091	7.71123653216292	4.79890475340041	0.00247692420156356	0.0261335289963337	-1.97500922496288	0
353760	-0.718373535664969	5.00016836858895	-4.62246334031163	0.00300453495821983	0.0292201155516636	-1.97545554886946	0
439392	0.994518384267609	1.02961801374518	4.08234845105767	0.00558136403951026	0.0415741561980675	-1.97582457325382	0
368636	-2.10436938024517	-0.607218342402745	-3.92994769181785	0.00669986555342258	0.0468201595740159	-1.97894342522881	-1
78464	-0.731317304015468	8.30110646994536	-4.81897702478407	0.00242377961201388	0.0258014515733165	-1.98002166221608	0
494314	-0.800116449529519	5.41109292731027	-4.64453585845835	0.00293211230859356	0.0288391874993021	-1.98177668676472	0
231560	-0.637966103288973	5.41923777067298	-4.64299527193804	0.00293710333887751	0.0288683407538258	-1.98370369378678	0
371628	-1.58577743881778	1.79528187083148	-4.04194174339399	0.00585629656949682	0.0426893408784707	-1.9859614164493	-1
462300	-1.19069683335137	2.51263352395644	-4.20682177085948	0.00482041655408711	0.0384176679145543	-1.98697119695563	-1
432854	-1.93101715836223	-1.72868314713174	-3.91841280781992	0.00679410984974998	0.0471778217845632	-1.98909461545244	-1
420898	-1.86109668860135	-0.827034247524035	-3.93387794196439	0.00666808435458141	0.0466438395765955	-1.98928247658979	-1
547321	4.43182146265719	-1.14987773669592	3.92237284459193	0.00676159091140413	0.0470437605081669	-1.99298594783636	1
542281	-0.948393178615532	3.56877434028515	-4.38969968502653	0.00390292131539102	0.0339556538630415	-1.99448029787151	0
448826	1.20992392480798	2.40719610932666	4.24974737357852	0.00458529326553352	0.0370833314524295	-1.9944955657946	1
381637	-0.932892527075435	3.04119156614912	-4.25219460529236	0.00457227765381815	0.0370341212178056	-1.99547577211494	0
441093	0.58263170100073	5.84134459890496	4.68921779043544	0.00279140083358934	0.0280474106410033	-1.99702506611664	0
462297	-1.00197130903665	5.32010567331923	-4.60344573592151	0.00306853922245198	0.0296083022248444	-1.99789097877045	-1
502046	2.63436826681597	7.81337094062786	4.77813820000704	0.00253328436248758	0.0266024127267082	-2.00038957463024	1
440709	0.436205803140157	7.00932208607497	4.73498150747312	0.00265506200718961	0.0273783402313474	-2.00416287817012	0
30510	-0.751852908214549	2.82578917842818	-4.27504583907457	0.00445270482897202	0.0365296210680988	-2.00479874108747	0
185475	-0.971593389479257	4.62751333849944	-4.52508144582775	0.00334882735388844	0.0309995780822915	-2.00824132038256	0
120396	-2.44082826244165	2.91637962876646	-4.18834753759239	0.00492570320377561	0.0388142693936295	-2.01656773878401	-1
326273	0.531757953227591	3.85421913539452	4.46247048449829	0.00359336347583852	0.0322881278377868	-2.01677219024804	0
443904	-1.63840813295298	-3.25110615877091	-3.87594180308941	0.00715393603625088	0.0486563309590664	-2.01798862540996	-1
439325	-0.889333832447457	4.4750640907906	-4.49473309762511	0.00346495832577871	0.0316332926126541	-2.02024766125169	0
466834	-1.80201404375121	-2.51835144206449	-3.87371915540824	0.00717333747132227	0.048705251735222	-2.02089786581709	-1
379729	-0.772861780246845	4.42922103673203	-4.49526439490015	0.00346288703222564	0.0316332926126541	-2.02177497318646	0
463627	1.95229714980011	-0.487308898596786	3.89875633625879	0.00695810023930233	0.0478499582849559	-2.02197031409171	1
472938	0.614221161529462	5.02971859668562	4.5981961039625	0.00308647420265782	0.0297010578339545	-2.0229950903026	0
502204	1.12334748208851	1.74505725736848	4.10117319828989	0.00545818378765288	0.0411277912806807	-2.02335071400844	1
446208	3.56845886260985	-0.748949516902697	3.90277819544271	0.00692419438704625	0.0476971231919145	-2.02663050726743	1
448216	-0.449475056718375	4.88380898687279	-4.56626844245147	0.00319810648373069	0.0302671187342256	-2.02725713278883	0
483601	-1.63831065655377	-3.25110615877091	-3.86478674377813	0.00725189547563136	0.0489253886138995	-2.03059891007571	-1
367075	-0.821387698480439	3.31910198585271	-4.3042919301937	0.00430471024769298	0.0357603582203513	-2.03160301132402	0
98755	0.420869956203489	10.2099636690922	4.87191412496408	0.00228964290921807	0.0249593964387116	-2.03196846404846	0
493962	3.1698456598104	-1.66921982398542	3.88763095140379	0.00705284960041977	0.0482452853070021	-2.03199645683352	1
487004	2.02237492561246	-1.18329536015342	3.8803015073085	0.00711604814604048	0.0484996502578078	-2.03203731389368	1
470973	2.09568250962257	3.42169715685719	4.3225961854321	0.00421487122874093	0.0353469218150232	-2.03486927274552	1
367350	2.67131707054342	-1.64215156700489	3.86592637806705	0.00724182012750557	0.0488805697895423	-2.03830710147522	1
446837	-0.829633346643839	8.03439129684564	-4.74762853838874	0.00261870971688481	0.0271154986916973	-2.04047927187458	0
433280	0.79191983264907	4.04517877366735	4.47477520500008	0.00354377511505706	0.0319635498344792	-2.04131568972667	0
468130	0.64992977766198	3.96927891407616	4.45213732918227	0.00363560428254552	0.0325087713462268	-2.04260255638575	0
494668	-0.928392639329127	5.38865350931468	-4.59192078171138	0.00310806717540131	0.0298081432404481	-2.04290955344046	0
292223	-0.650702521171515	3.88095624355389	-4.40562034084298	0.00383273878831259	0.0334882612411951	-2.04446964885929	0
481704	2.58026834300257	-2.59787084758692	3.86045179240873	0.00729036161524645	0.0491442075598306	-2.04460800993573	1
450986	0.70902955144649	6.239123654406	4.6695048920854	0.00285252788433485	0.0283634913047943	-2.04691797855124	0
412843	-0.787432464933055	6.43506262109772	-4.65955545883255	0.00288394694086614	0.0285032424231891	-2.05126060167961	0
534846	0.555044023886473	4.05997299359371	4.45586672775148	0.00362029541316036	0.0324278284743584	-2.05173419565079	0
369701	1.03318294033524	5.62050211616091	4.60696788461102	0.00305657131646871	0.0295932621952055	-2.05425281845749	1
497730	-0.688466554492744	5.16650862154884	-4.56617825101701	0.00319842814878595	0.0302671187342256	-2.05477423663861	0
381488	1.56879838833617	-3.74830008126975	3.8421824487611	0.00745496404562935	0.0498084920787673	-2.05480787317955	1
116364	-1.23759653561593	0.439564993485942	-3.91137621853525	0.00685231949973458	0.047391193552479	-2.05854038824783	-1
437744	-0.764125279359163	4.01980320758663	-4.41659600369691	0.00378517377390531	0.0332153080024396	-2.06026440488148	0
527168	-1.91259209967578	-2.30074684785048	-3.8396632938544	0.0074779806024611	0.0499069352109892	-2.06099786655872	-1
416361	0.975090654249039	3.52835486213713	4.38565533888324	0.00392097701432497	0.0340503381939123	-2.06321727284053	0
249540	0.504282357035385	6.56174760712186	4.66899040576725	0.00285414315328154	0.0283634913047943	-2.06433405732186	0
111086	-0.643340296052841	4.91977868538187	-4.52502837406781	0.00334902661031104	0.0309995780822915	-2.06792693627808	0
379242	0.779802897613128	6.577063812728	4.66362131993801	0.00287106095856728	0.0284350835687866	-2.06909504924375	0
356440	-0.738445922240595	4.2104116156583	-4.43819394460545	0.00369348315176698	0.0327875430408574	-2.07043437165253	0
372478	0.877915318888626	5.67444528922062	4.61252026136918	0.00303781063357766	0.0294705458535789	-2.07090089874118	0
496836	-2.65259147284072	-0.112256381895429	-3.86941827920978	0.00721104468601386	0.0487421444794539	-2.07249241680073	-1
546786	0.705142059859765	7.37203785103098	4.69745359575593	0.0027662976363192	0.0278822441163893	-2.07423315454551	0
157237	-0.803211030154684	7.14524001995725	-4.67389294454624	0.00283879271288864	0.028292572300182	-2.07551223925881	0
44071	-0.640776314823955	4.36901614169685	-4.46096980706753	0.00359946398693709	0.032303898040432	-2.07835358806978	0
370197	0.55835618138543	8.08441437844461	4.72570418148563	0.00268208756272358	0.0275005695236207	-2.08103636131106	0
462200	0.890617681219045	3.79890959907544	4.41453637692649	0.00379404919260411	0.033272690025288	-2.08107764068782	0
379657	3.06412025660474	-0.813045328647	3.85078245948755	0.00737697528137698	0.049549158106711	-2.08336323363246	1
469191	1.95601665688443	-1.5083432768468	3.82742602789898	0.00759090748759284	0.0503773086851338	-2.08368481488221	0
380195	0.748808628336605	4.32772015078692	4.47255206711014	0.0035526776679744	0.0320033114151116	-2.0865692543992	0
503578	-0.65061577195952	3.52430194157455	-4.28128030859912	0.00442068824415287	0.0363717169111642	-2.09065329143005	0
323789	1.9948222677501	-0.817515258390208	3.83499599210769	0.0075208311649555	0.0500990072269861	-2.09106167828465	0
455539	2.52269064041207	-3.54523382863571	3.81148068158851	0.00774088107758972	0.0508044370078492	-2.09349384721818	0
371026	-2.5002446021111	3.18603408761996	-4.127081207297	0.00529355098921111	0.0403806926557818	-2.09534592476197	-1
413887	0.473777261326742	7.20610657216636	4.66657890506499	0.00286172788436578	0.0283821229311542	-2.09754751967734	0
48518	-0.568890661195198	4.85760188492105	-4.50171346492712	0.00343785475631525	0.0315476336594341	-2.09863117400986	0
492830	-0.481741655309417	8.35851131545081	-4.7213406650111	0.00269490512846872	0.0275328829552736	-2.09883463245032	0
367887	0.532951956999507	5.1050022903569	4.5466472192009	0.00326894330880807	0.0306897103520399	-2.10090625994744	0
369365	2.39982238575254	-2.13120334405067	3.8070880166066	0.00778276735359305	0.050985360004541	-2.10189302622413	0
470781	-2.17700812785014	2.55281794863006	-4.06414368185636	0.0057034219975945	0.0419783649042589	-2.10299730067372	-1
410143	1.11060752021614	3.43543291024266	4.30878888588569	0.00428244309935048	0.0356669910064033	-2.10307898376393	1
438346	0.727554983611559	3.29539497098654	4.30613243621456	0.00429558126359073	0.0357555045915016	-2.10408276338468	0
432038	0.74242241812141	5.52883524154283	4.56453055296653	0.0032043109762091	0.0303026539994489	-2.1082757232307	0
369541	0.542444766876794	7.0413689236021	4.65659132980555	0.00289338193587545	0.028576661255713	-2.11172169094157	0
173124	0.633706941806551	4.43047544368681	4.45880416289458	0.00360828806265248	0.0323609814787762	-2.11336669397611	0
444852	-0.922959695180622	5.39938426825766	-4.54370295375608	0.0032797230707861	0.0307503725965343	-2.11467233789013	0
496363	-0.591318408127643	4.48994922950224	-4.43948885451908	0.00368806496898045	0.0327669502733746	-2.11773613782716	0
381674	2.31751866997054	-0.691588169883593	3.822336516918	0.00763842613286588	0.050527851827346	-2.11889755266763	0
447878	0.737788380236188	2.05367421185091	4.05137080470161	0.00579082423088855	0.0423967812248256	-2.11892936148554	0
433498	1.51590415156956	0.00166814337815445	3.84890418092483	0.00739393129881125	0.0496250563419745	-2.11918966144779	1
214392	0.834280152938234	5.27131511031726	4.53839921092708	0.00329924176785165	0.0309130271432521	-2.12032142974788	0
421696	-0.918077544060454	2.33756130098887	-4.0682828230532	0.00567541278072726	0.0419238738709116	-2.12091718997655	0
176636	-0.701739785093539	9.72388956014413	-4.76317122847953	0.00257479487079257	0.0268646363002402	-2.12219376687707	0
359157	-0.881159449377122	7.27628724730282	-4.64737177424257	0.00292294956992869	0.0288087527854148	-2.12308603008033	0
441377	-0.949686539861587	3.75635068387453	-4.30399038074072	0.00430620800083574	0.0357603582203513	-2.12317652416279	0
432299	-0.800126333737067	3.09871441699798	-4.18644457108299	0.00493669259611958	0.0388658794659674	-2.12333382706466	0
546212	1.34336424102277	2.7298670628248	4.18299641444203	0.0049566746443917	0.0388926839033174	-2.12356809913812	1
437276	-0.971374489126153	5.76585763957084	-4.54881721274381	0.00326102367894454	0.0306557750729559	-2.12403047893804	0
376706	-0.816160005949104	3.7730159949667	-4.3183479515805	0.00423553462539662	0.0353797560908497	-2.12451417163675	0
2218	0.450676092103924	9.87873944399722	4.77754674521652	0.00253491045839285	0.0266024127267082	-2.12506363358429	0
364999	3.19303564519289	-1.6294080624009	3.78844913354675	0.00796329539422034	0.0516133282108038	-2.12601032265146	0
464826	0.524456956221956	5.24011204748566	4.52572612036223	0.00334640799744201	0.0309995780822915	-2.12660247007366	0
361732	0.769531666247319	4.85695798012315	4.49803425616089	0.00345211090595667	0.0316122349797419	-2.12685825707304	0
85133	-0.855397882283289	6.56271324472719	-4.60211403104308	0.00307307784967775	0.0296083022248444	-2.12737723893133	0
544872	2.22556379749811	-0.16085448435496	3.83798273700001	0.00749337874717233	0.0499862764015121	-2.12789833272268	1
457271	-0.541526790978191	6.38297586032625	-4.59572602719224	0.00309495351730973	0.0297498694104586	-2.1289104690497	0
487157	-0.481707801150801	5.8567938053045	-4.56149516457378	0.00321517996588063	0.0303651147706047	-2.13369165073361	0
245968	-3.64815167478162	0.393437590452495	-3.82657004257029	0.00759887663627922	0.0504067075239351	-2.13527183389137	0
494370	0.622391684719415	4.65657491338647	4.46898110873643	0.00356702980267838	0.0321122872627974	-2.14018949825748	0
547297	2.05818233016362	-3.07067267222323	3.76841185465801	0.00816252360755487	0.0524356847401953	-2.14273871572805	0
369320	-1.10096124392019	2.27224362889208	-4.00885765866667	0.00609258307452668	0.0437572204475083	-2.14433147293397	-1
406335	0.740321760863082	4.66356749493231	4.46460782889937	0.00358469469098129	0.0322305693112093	-2.14444601288578	0
64123	-4.40124829259207	3.28911962866331	-3.99001089469226	0.00623188808704072	0.0443862507557711	-2.14521179358344	-1
466259	-0.598106011583334	4.04191416074534	-4.34460616255181	0.00410959434781692	0.0348496975682708	-2.14588383566116	0
371150	-1.38410513326618	1.76639333552516	-3.95286103369079	0.00651690700796874	0.0457329122222947	-2.14765595597041	-1
439278	1.34469397131268	6.41254533808186	4.58342118796342	0.00313758320352025	0.0299701274208822	-2.15032057847735	1
522447	1.74914136909066	1.93615000895835	4.00520226748341	0.00611933029808444	0.043882931573675	-2.15122890470567	1
466099	1.77576405749187	3.63092048548693	4.26217884672566	0.00451960010046536	0.0367817969319015	-2.15125983569933	1
496681	-0.931705587790348	5.3760384135689	-4.49297738165383	0.00347181292037517	0.0316755666956971	-2.15251882281148	0
494484	-0.785638608499071	5.80703652612362	-4.53737419427244	0.00330302893553735	0.0309281644312445	-2.15388227540163	0
366613	-1.96157162140132	-3.11241277957942	-3.75383797479364	0.00831087374239112	0.0530257131267501	-2.15825121509051	0
12114	-0.941570858875566	4.88105361579724	-4.42518607976241	0.0037484056604905	0.0329795539196182	-2.15831309183148	0
122035	1.36211340014655	2.96669690933578	4.25561949543197	0.00455413122152254	0.036936182720344	-2.16011647174581	1
170559	1.29251336184514	0.475850438611882	3.81558637659096	0.00770195555763265	0.0506870172648102	-2.16133562256163	0
498342	1.69943447922338	0.124471914466993	3.82569035105922	0.00760707609098101	0.0504376059998844	-2.16198565644251	0
559300	-1.80057148604346	-3.18175946917516	-3.75005349379055	0.0083498799129219509	0.0531972575612142	-2.16211023824239	0
386292	-0.553406234472277	5.77517025247725	-4.53079250775521	0.00332746242770155	0.0309995780822915	-2.16273240446082	0
503378	-0.680641171461396	5.4156441116505	-4.49089734343131	0.00347995329795281	0.0317295101596952	-2.16475200532514	0
374141	-0.875515761178145	3.5686005945518	-4.2589350477725	0.00453664029544388	0.0368362777010899	-2.16743971793566	0
437019	-0.545814638208664	7.13513760481988	-4.6050961360313	0.00306292482504466	0.0296083022248444	-2.16779757280879	0
441832	0.788958934401183	6.6403567068374	4.58524175598024	0.00313123477995611	0.0299313438336844	-2.16792698262107	0
425566	1.29774983384549	3.00491662348275	4.17351521026983	0.00501208231737774	0.039174551507108	-2.16818802143931	1
372928	0.754522534379402	3.9844587814948	4.33242174066959	0.00416750795713813	0.035182956920901703	-2.16861690383872	0
440919	-1.77695919039805	-2.96539187305663	-3.74345813670089	0.00841833941937303	0.0533668678107135	-2.1696441622438	0
369486	-0.975084080111008	3.10942421825935	-4.14764231029525	0.00516680960783642	0.0398526468985034	-2.16983462946872	0
537816	-0.692481485204472	4.76450305992149	-4.4254161313323	0.00374742645594549	0.0329795539196182	-2.17088773780281	0
487328	-2.7078711026523	-1.63273107802486	-3.74880484829461	0.00836279367726619	0.053225238870971	-2.17225672287169	0
369851	-0.60825648204996	9.10211658145425	-4.70080425467481	0.00275615697191481	0.0278588982214413	-2.17417305658659	0
371032	3.77709883094244	-2.25850318548544	3.75705737219548	0.00827784952288089	0.0528507616967074	-2.17473661653309	0
374670	-0.937374452585781	5.16014596861271	-4.45084934937707	0.00364090808215933	0.0325102275273437	-2.17636488618978	0
448047	0.926280276396573	3.82337315379321	4.32723826213764	0.00419242028183592	0.0352685074782092	-2.17894078252955	0
372376	1.9773959577772	2.77268863564427	4.08741175993309	0.005547932155994	0.0414378033114705	-2.18342125947176	1
493491	0.890556316750176	4.29900012351296	4.39141450009232	0.00389529360693525	0.033910007059885	-2.18478655832242	0
496212	-0.325860233273531	10.6419213354714	-4.76209308239291	0.00257781435284157	0.0268764509613247	-2.18596215290869	0
376799	0.812570717814269	4.30875724669361	4.39156714935315	0.0038946154091816	0.033910007059885	-2.19179823924001	0
483360	0.993262853713178	2.1766930903584	4.06221841432878	0.00571650223786767	0.0420311950809041	-2.19397583971912	0
496741	-0.840902731716818	4.6587803941421	-4.38352844145562	0.00393050969789268	0.0340568703967733	-2.19559438054723	0
541323	-0.828336195385688	3.85410177033973	-4.24054736907256	0.00463459301059524	0.0374182957238647	-2.19804422065716	0
482644	0.626872403822025	11.3338380774615	4.79729690915966	0.00248123736130839	0.0261374130915341	-2.19888770317001	0
225784	-1.13071956483994	5.37413809279382	-4.45763544732281	0.00361306009501685	0.0323833869560919	-2.19947382909373	-1
440924	0.424069648723751	7.38305643611521	4.59550184812738	0.00309572436921076	0.0297498694104586	-2.19972558531407	0
377905	-0.818095049604459	2.77026416701861	-4.10812183005784	0.00541347873094175	0.0409663996206548	-2.206504621354	0
150122	-0.542210019875838	6.42323529077942	-4.53342777074037	0.00331765529452638	0.0309995780822915	-2.20746493264019	0
454819	-1.79946091690305	-2.5826492201185	-3.7106765954535	0.00876789229567239	0.0550797111257455	-2.2076500713482	0
356089	-0.499803914329629	10.1451689985484	-4.7168164815868	0.00270826704523402	0.0276297559156324	-2.20823918201409	0
175000	-0.569591213622475	4.35690371806653	-4.34064189891494	0.00412833798110052	0.0349351096416123	-2.21047022607805	0
501294	0.386276682864051	6.18161948771722	4.52358043409358	0.00335446796661834	0.0310222940133626	-2.21086159707641	0
501135	-2.04660314026591	-2.44900475246874	-3.70680525117288	0.00881021488422489	0.0552024110783682	-2.21296141536483	0
374148	0.999665050951163	3.68276772174678	4.26376441329967	0.00451129675103423	0.0367532932156122	-2.21426079330792	0
34591	0.681870610444157	4.44457664691529	4.386546517234	0.00391699043697714	0.0340364721192364	-2.21517928085813	0
422812	-0.634904275264706	4.89345183160037	-4.41181152077225	0.00380582688201374	0.0333541311806504	-2.21700460453826	0
368398	0.878171001528325	5.77670954145875	4.49568372413392	0.00346125322761355	0.0316332926126541	-2.21714241264093	0
453557	-0.64915114140025	4.5320536801722	-4.35070045046201	0.00408096402736008	0.0347682185862261	-2.21716809632877	0
361817	1.36954947092037	2.03232488905162	3.96430274757471	0.00642761852458604	0.0453628062572619	-2.21723520714168	1
467038	-2.06975922222724	-0.0209413671700528	-3.74543760942762	0.00839772798930772	0.0533454246314543	-2.21829515937044	0
426899	-2.35751514551136	-2.31864966203922	-3.70421529607179	0.00883865423850688	0.0553405496138492	-2.21892161439779	0
466898	0.5853944982172	5.70036130490462	4.49001158619186	0.00348342623178998	0.0317408550180121	-2.22157526657943	0
475709	1.08063385027491	6.12888787755766	4.5174818126634	0.00337749509016745	0.0311745204628418	-2.22186087830264	1
438290	-0.713365426353891	3.97836692178167	-4.26934898418352	0.00448218598522438	0.0366470535238073	-2.22198689976383	0
546731	-0.57990969235024	8.74428994693067	-4.63689120404462	0.00295697219984732	0.0289230723390002	-2.22258475270221	0
195080	-2.95880538809321	0.126984678556686	-3.75862431638211	0.00826182822125484	0.0528119198954719	-2.22452224791685	0
455597	-0.63559573201771	4.29814251970957	-4.32134986021456	0.00422092170594744	0.0353545136655696	-2.22662904043108	0
276400	1.56150415219177	0.157790130563297	3.76539425669302	0.00819299952181646	0.0525133659719667	-2.22723056157322	0
428175	-2.24622308277567	-1.8667708373468	-3.69721030713513	0.00891607988977238	0.0556949226870353	-2.22821444219126	0
442540	-0.835979809564493	7.56414157595478	-4.57098905260905	0.00318132087343827	0.0302300396984086	-2.2292368685504	0
435013	1.30294536665171	-3.29072122934864	3.68788632362757	0.00902029502808015	0.0561236530318556	-2.23069574467098	0
472224	0.518280623051183	8.11542887303991	4.60203516323178	0.00307334687673924	0.0296083022248444	-2.23243882075337	0
435301	-1.21099970468259	1.31248035521574	-3.81529628773119	0.00770469876068334	0.0506870172648102	-2.232890873644	0
443979	-0.452411417643964	10.9140320880863	-4.73850278287246	0.00264488414409465	0.0273065840789583	-2.23308147325787	0
475807	-0.622198050140661	7.78729578595165	-4.57935447930435	0.00315181601950302	0.0300859006365697	-2.23447725397465	0
436043	-1.2459420410068	1.67877728190062	-3.84294006343224	0.00744805728700798	0.0498084920787673	-2.23452289309066	-1
383313	1.31624512602364	-3.72268002010029	3.68411865959115	0.0090627853963755	0.0563142188547905	-2.23510898277202	0
125721	0.778582082567398	4.78878039545717	4.40827630700257	0.00382116792514813	0.0334217932085226	-2.23534043990084	0
100073	-0.850598536140158	3.54098947725486	-4.18360019846004	0.00495316924766486	0.0388926839033174	-2.24150643760368	0
494778	-0.597601103039567	7.6104422313674	-4.56942561686047	0.00318686924196893	0.0302300396984086	-2.24187549038975	0
462350	2.40088633634067	-0.173892451548325	3.74984914332905	0.00835199184853777	0.0531972575612142	-2.24239518093185	0
480181	-0.650491880197218	2.66615073008354	-4.02949064500139	0.00594401133918464	0.043141212134094	-2.24526483591346	0
394705	0.608125504306689	5.74748796476131	4.47992248445675	0.00352325814197187	0.0318997091277581	-2.24569741619369	0
502449	2.73362886858707	-2.88092095385045	3.683010114302	0.00907532897450451	0.0563429970596744	-2.24718339364035	0
427733	-0.812994320147014	4.66132919129891	-4.3393266853276	0.0041345775047814	0.0349392151815118	-2.25244727167193	0
364901	1.33483333717369	6.04085234433899	4.47696729258851	0.00353502124891178	0.0319452871998741	-2.25343916300116	1
462946	0.503784138026099	6.17436765125421	4.48632398149271	0.00349792642651836	0.0318526011294594	-2.25535443117559	0
449757	-0.808077964065303	3.54835267834212	-4.16523719956418	0.00506102080264638	0.0393659520869961	-2.25571195243297	0
542970	1.43804150835507	5.08405993508318	4.43173669752034	0.00372063439456406	0.0329130962117082	-2.25823826222584	1
357442	-0.726944545039342	3.68821958950649	-4.20435444103242	0.00483433251627719	0.0384640020652625	-2.25866721288759	0
463818	-0.648391390297254	3.73380037450836	-4.2201332530023	0.00474610155025614	0.0380951353929777	-2.26073153465903	0
429373	-2.44810246630645	-1.60306334786061	-3.67294109882782	0.0091901401208881	0.0566605954985664	-2.261960102567	0
538650	-0.748017942635078	4.76146162252093	-4.3457803859527004	0.00410406063398956	0.0348331534858637	-2.26335444086645	0
390202	-0.444542814956367	6.1209260857423	-4.47815942674923	0.00353027071170681	0.0319226130007164	-2.26422469121118	0
412620	-0.789922237806706	6.07976302881795	-4.46689573985058	0.00357544105203064	0.0321676762242706	-2.26495121586294	0
448618	0.947982350208936	4.84431324984677	4.37273624839431	0.00397927927656569	0.0342449335043019	-2.26555088113936	0
424679	0.413468503076964	5.09802464355295	4.40962578185196	0.00381530377279952	0.0333973917223176	-2.26555413270028	0
376182	1.71562998807859	4.3158091724713	4.27994069759791	0.00442754606020235	0.0363860998207743	-2.26624697879408	1
359341	-0.822761452664757	2.66627592563813	-4.02270146496637	0.0059924510195117	0.0432562024429223	-2.26717305717146	0
448817	-0.620281013136029	4.84466461967616	-4.35506958500245	0.00406057489156961	0.0346706880130302	-2.26874673770405	0
377259	-0.739192274953496	4.42068767945059	-4.29629146893902	0.00434464432390604	0.0359328829622938	-2.27058188058389	0
463839	-3.18295739447113	-1.42471514823849	-3.65843067743791	0.00935840749510017	0.0573011348001791	-2.27171806318437	0
356444	0.690566212408551	3.15780562913848	4.16137743581605	0.00508402020195678	0.039437154529558	-2.27212601914578	0
371670	1.70497547407573	3.26192425791026	4.12799210695824	0.00528786367832769	0.0403805654191652	-2.27267857242953	1
359960	-0.69416533640721	5.07566030818067	-4.37164199273637	0.00398426167789835	0.0342449335043019	-2.27299154591416	0
432515	-1.87535530575472	-1.19149770456076	-3.66580182305519	0.00927251076564255	0.0569465710755848	-2.27390176191998	0
467535	1.03881684723407	3.19849862493267	4.14806959356795	0.00516421171059577	0.0398526468985034	-2.27443066195594	1
458897	2.00055694346735	-2.1012761234411	3.66177193164028	0.00931936381256532	0.0571357638478499	-2.27514339720369	0
365356	2.3027823663372202	-0.813124811598836	3.67060750348221	0.00921697570598805	0.0567445191924408	-2.27524130216824	0
449269	-0.73895323119978	5.94356040441673	-4.43708564135101	0.0036981275767982	0.0327949769294894	-2.27708696957956	0
444063	-0.705488409173509	2.47829162078275	-3.97031924760056	0.00638121002351626	0.0451247235128692	-2.27748151529494	0
369006	0.84213585568588	3.43825992945463	4.16171520198395	0.00508200291348641	0.039437154529558	-2.27771726669563	0
154085	1.01436265499798	2.56125818572293	4.02644388529584	0.0059656956808538	0.0431505525072219	-2.27890690423297	1
397065	1.40788167347481	-0.271648197348361	3.70408996334592	0.00884003302706832	0.0553405496138492	-2.28062201391843	0
70251	-0.807158763174615	7.49764070812312	-4.52908740202716	0.00333382521438471	0.0309995780822915	-2.28320645335717	0
491896	2.20119824122415	-2.88182580152503	3.65291934821682	0.0094232019467805	0.0575631783808025	-2.28432389293478	0
546626	1.96415144872489	-3.70477863791896	3.64328513698628	0.00953765261549612	0.057950191360877	-2.28551632528699	0
385205	0.84263423709729	4.58307081903317	4.34622850930487	0.00410195096782743	0.0348331534858637	-2.28653801031752	0
370423	2.3476567733858	-0.744733501084938	3.69196458740462	0.00897454818481537	0.0559612588652104	-2.28661757622739	0
433270	0.531934846735801	5.87949339577911	4.45327886056046	0.00363091074310619	0.0325024706494773	-2.28726651634201	0
372414	2.11135431221497	2.8235950251898	4.05104947879973	0.00579304203375178	0.0423967812248256	-2.28746759334332	1
437488	1.16914332769774	2.75932059404527	4.066596846361	0.00568680321766642	0.0419406337347163	-2.28782947820867	1
401799	-0.465304483758135	5.1500841705754	-4.38823693367954	0.00390944095813495	0.0339916105773858	-2.29073051505409	0
442426	3.0229797974308	-2.79825972999344	3.64525204574468	0.00951416322263841	0.057950191360877	-2.29278030792188	0
503483	-1.0511717867565	3.7359425801095	-4.20112068769318	0.00485263874236878	0.0385633438646457	-2.29694112564514	-1
186790	1.62186103189605	1.68211021703864	3.9144930499343	0.00682646811459124	0.0473565643150159	-2.29772790858688	1
464864	-2.52982557004436	-1.44371695404119	-3.63763032567831	0.0096055389880959	0.0581394331782668	-2.2999602299168	0
414030	1.23916116964848	3.04989461286314	4.08558519215523	0.00555996692844449	0.0414581408350295	-2.30067532148837	1
401602	1.85591941532477	-0.350181851067184	3.67705784564261	0.00914300770448713	0.0565659060500893	-2.30079060422685	0
370922	-0.613195644768262	7.31799287536659	-4.50873015093612	0.00341084825366832	0.0314009701543272	-2.30421244122555	0
367980	0.446350891792822	4.53039018597081	4.32022803966167	0.00422637601764164	0.0353545136655696	-2.30476254509514	0
162917	-0.579721870087784	4.59369553442221	-4.29569327883318	0.0043476466812831	0.0359368450579419	-2.30488046811796	0
465341	-0.663364358157221	3.16048845354063	-4.09592885748612	0.00549219489073465	0.0411818563691136	-2.30489917632317	0
126073	0.566389287571407	7.8425125519388	4.52969654829282	0.00333155056182471	0.0309995780822915	-2.30631186351744	0
450163	-0.446673703911325	7.22157980775791	-4.49760636204331	0.00345377317992405	0.0316122349797419	-2.30744940017329	0
441320	-0.659559539876689	6.39722479672404	-4.45144300078434	0.00363846240176138	0.0325087713462268	-2.31009621923047	0
464614	-2.73786122443675	-0.727899442111317	-3.6444875026952	0.00952328607077014	0.057950191360877	-2.31315672231218	0
479963	1.35745282684452	3.19389692443178	4.10495895754222	0.00543377703942411	0.041054563711129	-2.31358892055228	1
369248	-0.75179979194439694	5.27906711380394	-4.35587971793871	0.0040568067723626	0.0346592933725184	-2.31385020761026	0
493324	1.03591016513919	4.35242950361888	4.27110971849448	0.00447305111007591	0.0366332339906275	-2.3148818219462	1
502843	-1.62244320410402	0.895809825762203	-3.69670923434975	0.00892164669027417	0.0556949226870353	-2.31578562071221	0
198228	3.19253220043917	1.17818878231417	3.76495185239988	0.00819747804855531	0.0525184356129216	-2.31760085940255	0
542873	-1.32906727013497	3.44175799058848	-4.1004186337609	0.00546306295946274	0.0411277912806807	-2.31881749834299	-1
439612	0.448881321421901	6.23856269159686	4.43643255102029	0.00370086744601163	0.0327964036229622	-2.31891133853768	0
441750	0.75483187041518	3.65014982360555	4.19535906803365	0.00488544615044989	0.0386664823240431	-2.31933309590762	0
410912	0.607040663525423	4.64083108491775	4.31205687949783	0.00426634164296097	0.0355910400407296	-2.31989509072831	0
354040	0.820025905875222	6.41798885502541	4.44291816489708	0.00367375872951094	0.0327079111114602	-2.32175370222217	0
496841	1.29759657921379	-0.0594488195778942	3.65272844393342	0.00942545513158486	0.0575631783808025	-2.32757965487186	0
408337	-0.896306584797642	3.89232380975828	-4.18358255353422	0.00495327165001379	0.0388926839033174	-2.32785382995562	0
441650	-2.34396670546276	-0.0626390059195429	-3.65225190922355	0.0094310821040734	0.057572855261986	-2.3297263374514	0
464753	0.419255853888937	6.18824398052482	4.43077883315246	0.00372468090252308	0.0329130962117082	-2.33057422090112	0
437936	2.98256660331535	-2.62556693458478	3.61314361529839	0.00990567921974235	0.0593257710040246	-2.33128599295118	0
259470	0.817536919994041	3.06099593200235	4.10336716837157	0.00544402452376402	0.0410883928285358	-2.33156026598438	0
357276	0.543885536202894	4.53101652053333	4.28730625556292	0.00438998551271409	0.0361608870283829	-2.332970035512	0
116146	-0.603888668703754	7.29506455423333	-4.47862575972003	0.00352841435778985	0.0319226130007164	-2.33328400874168	0
409149	1.2430861787606	1.83139252877175	3.83660448553799	0.0075060330876011	0.0500266424780189	-2.33656295682454	0
472245	-0.766402783019625	2.78182714435437	-3.98108970871324	0.00629905357270222	0.0447660284343439	-2.33683055594794	0
179410	-1.02180962081357	3.1842384603571	-4.02388221674868	0.00598399527406084	0.0432170693170256	-2.33912178241081	-1
464908	-2.5946431497153	-1.29766210332968	-3.60351406028938	0.010026514366895	0.0595940164841071	-2.3413427504552	0
441063	0.784689407010224	3.70699678013277	4.17656019901408	0.0049942130082773	0.0390810888263106	-2.34256847716953	0
446258	1.08305253137199	1.87607326669347	3.89044655128316	0.00702873673952763	0.0481728915516614	-2.34417350568313	1
466967	-0.906884260009464	3.44283726350382	-4.06438586247797	0.00570177897337502	0.0419783649042589	-2.34657689410233	0
453936	0.566368487542475	3.88774226642483	4.1825594639936	0.00495921317009018	0.0388926839033174	-2.34776152849655	0
404921	1.14358184966179	0.387659695480132	3.67576384826343	0.0091577939594337	0.0565836449328654	-2.35035256650717	0
360992	-0.735818521608108	4.73193781024138	-4.27761123594847	0.00443949935331559	0.0364422765359773	-2.35357378319353	0
469019	2.47955556878199	-2.42647539704639	3.59085834814517	0.010187785082637	0.0600059698705192	-2.35430523152521	0
444397	-0.769500508914231	5.41504139881996	-4.34420650503797	0.0041114796904034	0.0348496975682708	-2.35578765635973	0
371743	2.07726576997378	2.91666401966049	3.95296413831728	0.00651609631080893	0.0457329122222947	-2.35646771948567	1
450153	-1.32300039725066	-3.38651506972303	-3.58161862249252	0.0103073199353485	0.0604848992662682	-2.3569431426569	0
376988	2.6193950282005	-2.27903212021547	3.58574742857238	0.0102537165976328	0.0602945630815388	-2.35873328425246	0
540004	-0.730002498416847	4.76141182694745	-4.26781189204109	0.00449017753117847	0.0366470535238073	-2.3592546731882	0
463070	-0.764963579420011	7.08884828652266	-4.44040300055147	0.00368424531761635	0.0327534468249014	-2.36225810972623	0
370224	-0.584440716746163	5.92118813429526	-4.37596644150139	0.00396461186210505	0.0342206073576365	-2.36309839710246	0
446556	0.59247319856969	5.03765398148432	4.32235443093899	0.00421604410857143	0.0353469218150232	-2.36565743482536	0
466274	0.863432733832087	3.89413534522068	4.16957298280596	0.00503532245471816	0.0392518130268725	-2.36600561116668	0
466349	-0.799134396631265	5.67060011108347	-4.35714606814689	0.00405092447181247	0.0346506104069389	-2.36808625786718	0
354219	-0.751679377665181	4.14696347303547	-4.18177789184894	0.00496375742298589	0.0389068977535306	-2.36837367009275	0
371191	-0.832241862277603	6.59159168218322	-4.40323691433162	0.00384315554518387	0.0335381257809489	-2.37097080902225	0
455660	1.13996755379586	3.8311661179656	4.167942491096	0.00504496941941528	0.039284010099132	-2.3757726142256	1
480417	-1.11776352880772	8.09001381957348	-4.48038227728009	0.00352143186830632	0.0318997091277581	-2.37674883236497	-1
205235	-1.11823260425193	5.58542810213152	-4.33898864620118	0.00413618289538189	0.0349392151815118	-2.37822290814911	-1
404033	-0.478641523382555	10.7380878973948	-4.6061230862134	0.00305943709606075	0.0296008852731638	-2.37870641205572	0
437815	-0.777668471896959	3.55127824346869	-4.06940418548735	0.0056678508587582	0.0419017314996508	-2.38079152334799	0
383262	3.16406609645086	-2.22977177744431	3.56914815861011	0.0104710924399488	0.0610041418433678	-2.38354004497016	0
378372	-0.760922192960373	6.76188985746825	-4.40790463270201	0.00382278480105907	0.0334217932085226	-2.38500343592097	0
440564	-0.497711365871933	4.50089168425534	-4.21637208452759	0.00476696956170022	0.0381625522752864	-2.38503825734603	0
6681	-0.770855391462309	5.73895905787834	-4.34934428572754	0.00408731589556036	0.0347739265140804	-2.38570390667082	0
67178	0.636480325654616	5.63749933567008	4.35634507326977	0.00405464405470655	0.0346592933725184	-2.38581100117709	0
375968	-0.759301895260412	4.86983672429911	-4.2691920815915	0.00448300101784849	0.0366470535238073	-2.38585095834238	0
539854	0.663308054980803	3.70351093531486	4.14842396692412	0.00516205820695463	0.0398526468985034	-2.38601001326626	0
502586	-0.690653994334241	5.32417758195057	-4.31165342461767	0.00426832582429196	0.0355910400407296	-2.38677292203665	0
464399	0.862391679676592	4.18621522086684	4.22046605204399	0.0047442599781993	0.0380951353929777	-2.38680972400073	0
461299	0.750168304416444	6.10023110469342	4.38478527982227	0.00392487347554966	0.0340568703967733	-2.3870075857087	0
19393	1.27475706867047	1.11225808340761	3.7166847296592	0.0087026513445634009	0.0547936164674058	-2.38776875477369	0
476022	-0.712329772585858	3.74684435564738	-4.09037141432702	0.00552849297953977	0.041346085642474	-2.38811371329023	0
489792	-0.408409942598538	7.186992326944	-4.43030244693709	0.00372669522653235	0.0329130962117082	-2.38837113329056	0
469745	2.34065892024068	-3.37060633987336	3.55448796627047	0.0106672737843467	0.0616571888135821	-2.39251352449563	0
382803	-0.500019111200282	5.85283570656974	-4.34851643372208	0.00409119871247416	0.0347861803361534	-2.39378058370612	0
445112	0.465257403891221	6.15432365662696	4.37538101061965	0.00396726567078808	0.0342227726731459	-2.39453870610922	0
361229	-0.623954425637177	7.82584357680754	-4.44874182556092	0.00364960530885426	0.0325470750211036	-2.39670446391591	0
544865	-0.404176607379572	5.55323000322495	-4.32814748457547	0.00418803851289176	0.0352685074782092	-2.39678623433	0
465861	-0.648876126428447	4.79254108686203	-4.24313237357719	0.00462068162390989	0.0373483244538733	-2.40009862791871	0
496355	1.65455305338713	0.00942981725657178	3.62062941485049	0.00981284698902511	0.0589433010618708	-2.40064472369831	0
127141	1.72989076235089	-3.54523382863571	3.54409395692355	0.0108088007903751	0.0621222521616314	-2.40119212583689	0
472280	0.877427673433896	5.42738490336935	4.32943032645147	0.00418186484049348	0.0352623558663754	-2.4035057428312	0
375691	1.12025567531618	3.38222565612414	4.08445737619269	0.00556741224661184	0.0414919336558063	-2.40578437520215	1
502910	-1.05339006943401	3.53227042744862	-4.03085147684908	0.00593435423594017	0.0431209556266632	-2.40693277225436	-1
46726	-0.736530375857089	4.45125846270857	-4.19463250306064	0.00488960075495853	0.0386664823240431	-2.40699000870277	0
462754	0.857514272850916	4.1396374583078	4.18830329433828	0.00492595839457128	0.0388142693936295	-2.41106625069833	0
426382	-2.11066882893199	0.682396794865283	-3.60760029684282	0.00997504266030378	0.0595158505972788	-2.41293183060169	0
499434	-0.452826018288589	6.91169691791485	-4.39421215221668	0.00388288490986986	0.0338433579475928	-2.41453326701819	0
369876	-0.530701704710507	7.37295906694068	-4.41130522131185	0.00380801975142098	0.0333541311806504	-2.41470647568007	0
426812	-0.752613731533421	6.38426872278438	-4.36113335449727	0.00403246510470223	0.0345341960439982	-2.41782860021884	0
111046	2.58619802997932	-2.77246369490175	3.54200583219691	0.0108374801567386	0.0622368517710769	-2.41804269620716	0
377056	0.556508840128403	7.70322422479313	4.42682065312583	0.0037414543471253	0.0329795539196182	-2.41853308677545	0
482356	-1.72239634953204	-0.912950374389755	-3.5570372035715	0.0106328732414348	0.0616541707453247	-2.42052141033163	0
446412	-0.397937601537971	6.43071729656306	-4.36402222602033	0.00401914939351923	0.0344616048540042	-2.42161653086118	0
503621	1.20509482306839	1.67058217136838	3.74081626747692	0.00844593480904874	0.0535084535366869	-2.42221343135179	0
467534	0.651437305240917	5.5945031415773	4.33081287603622	0.00417522265657848	0.035227204428312	-2.42228244655067	0
479780	2.45040062441257	-1.22271039040777	3.5689863973138	0.0104732354497174	0.0610041418433678	-2.42319131747654	0
472858	0.495401206478138	5.19857253183563	4.2964541235274	0.00434382834795302	0.0359328829622938	-2.42499782880505	0
375673	-1.49335293059764	-0.957058492694234	-3.53844592764742	0.0108865657648648	0.0624432016203001	-2.42910116702977	0
445762	-0.550868007688503	5.45622603359564	-4.28902686655872	0.00438126240338155	0.0361217284820813	-2.42925560948834	0
173606	-1.384098380784	2.34946941822784	-3.8307623160979	0.0075599346921211	0.0502313412113443	-2.42954831260691	0
379544	-1.91548309302604	-1.83365782029842	-3.52651176438714	0.0110529012838548	0.063041818215723	-2.43027080558935	0
537820	-0.894537599892357	6.09283778741043	-4.32852844327372	0.00418620409275108	0.0352685074782092	-2.43129523096833	0
399959	6.34440745431212	1.28085783608478	3.67724232484848	0.00914090183172445	0.0565659060500893	-2.43374738268352	0
356151	0.938788484727789	6.664073706727	4.37266163875015	0.00397961877127976	0.0342449335043019	-2.43553322434435	0
361310	-0.604370351341927	3.75032963401621	-4.0859979947783	0.00555724455425336	0.0414581408350295	-2.43590900069962	0
379289	-2.68761232002985	-0.574805233758912	-3.53375689169474	0.0109515917387091	0.062639586161725	-2.43722649666098	0
162838	-1.92169691426581	-3.12996374354878	-3.51538953344644	0.0112104239873658	0.0635913805290505	-2.43805580367233	0
471038	-1.46204219494694	0.19309571394503	-3.56792051472873	0.0104873682445169	0.0610135206447753	-2.44353525671212	0
355123	-0.587305875082436	5.09753024149879	-4.2407175539464	0.00463367571942345	0.0374182957238647	-2.44393640324672	0
541604	-1.29727995836705	0.710052151345111	-3.59168510499647	0.0101771635039855	0.0599736201613996	-2.44514282639241	0
332249	1.54403535024415	2.026096663129	3.7928356832483	0.00792039817798605	0.0515785600598433	-2.44708722859391	0
373684	0.452561041124206	6.81680853051124	4.37205585432189	0.00398237645349037	0.0342449335043019	-2.44806366788445	0
354010	0.859235614697623	3.51491838146779	4.06999116166758	0.005663897025893	0.0419017314996508	-2.4482116791977	0
366201	0.722981362037157	6.49217992778589	4.35037226336264	0.00408250014912932	0.0347682185862261	-2.44895080423455	0
409183	-0.781435543395662	3.76786628201174	-4.06628441933245	0.00568891674909341	0.0419406337347163	-2.4490094201942	0
396082	1.05692200118575	4.44422878440972	4.19837246143977	0.00486825689769743	0.0386086720271162	-2.45009492427396	1
376378	-0.84448831308178	3.98603986977539	-4.09418351159151	0.00550356599232862	0.0412208240079439	-2.45179096528924	0
445701	1.10883911168506	2.1985276215725	3.85135725534061	0.00737179492315228	0.0495465329379588	-2.45224493378501	1
535143	-0.566333884214731	3.4418420368331	-4.03503709366384	0.00590475976989509	0.0429716855609841	-2.45224980372207	0
379554	1.20034708858305	-0.868917256493326	3.52373435304781	0.0110920094679909	0.063198044017209	-2.45235579917325	0
467806	0.484983007112716	4.08713480421384	4.14941112511085	0.00515606456008424	0.0398526468985034	-2.45660742240698	0
447700	-0.346343569645009	9.90775305378292	-4.5028529876646	0.00343345267551448	0.0315275519050143	-2.45669197310372	0
417250	1.09639469370562	4.60009345848097	4.20507427953056	0.00483026796077772	0.0384640020652625	-2.45690374905782	1
456145	0.577610110902478	3.61678325955618	4.06102013706747	0.00572466008202352	0.0420694576306393	-2.45699484482268	0
421191	-0.680974428517692	3.14711878452628	-3.95531920654962	0.00649760904100143	0.0456756900108304	-2.45777569537879	0
357422	-0.706299925814474	4.00681932815404	-4.11215527807861	0.00538771513528986	0.0408582742048979	-2.45838570098419	0
454372	1.70510487351637	2.32396373962618	3.78058465042078	0.00804084585174862	0.0519099933284118	-2.45920871114449	0
499734	0.922071555393403	3.53701471341036	4.06343404312464	0.00570823941340338	0.0419921207260801	-2.46013669105895	0
486427	0.818207914430425	1.82365655463142	3.78754117055805	0.00797220650681619	0.0516326353206349	-2.46261528766463	0
61180	-0.910471285636111	4.07564586684517	-4.09925190647148	0.00547061677652416	0.0411277912806807	-2.46480520011374	0
362681	-0.465657215854166	7.43607461938703	-4.3843361294251	0.003926886631859	0.0340568703967733	-2.46517327595407	0
446928	-2.2209291974523	6.57384290841817	-4.31886794293058	0.0042329993480532	0.0353793290580831	-2.46685629092829	-1
546368	0.625204374702187	4.25536626075953	4.17311968888557	0.00501440860816304	0.039174551507108	-2.46695061426795	0
498185	-0.721122551822717	5.12639293936251	-4.2362749142023	0.00465768762613519	0.0375516115118672	-2.46759984058728	0
506733	-0.40947393931289	7.18220135983662	-4.36657448518943	0.00400742594105367	0.0344025076868513	-2.46918905257141	0
462698	0.877026071779431	5.19239559300685	4.26424241529298	0.0045087968600425	0.0367532932156122	-2.47031634491491	0
287180	0.666867465391192	4.28682169021063	4.16993018976595	0.00503321173820759	0.0392518130268725	-2.47064448281274	0
363444	2.51203899434416	-1.26220535191445	3.50853975944564	0.0113086562100279	0.0639651237406935	-2.47139650407681	0
500191	1.52923176639115	3.26177533720992	3.96848216311608	0.00639534105825343	0.0452022071224047	-2.47222879514932	1
434765	0.715130805298944	5.49255236015365	4.2801988616474	0.00442622353225772	0.0363860998207743	-2.47343827213731	0
87095	-2.26317687596736	1.46078630234003	-3.59315421158734	0.0101583193863107	0.0599736201613996	-2.47383079255942	0
249848	0.51970719099207	4.59211951386299	4.19415021665596	0.00489236070410937	0.0386664823240431	-2.47837555207662	0
369151	-0.663293971873519	6.03453958668563	-4.29013640186282	0.00437564752887376	0.0361054299572538	-2.47903788446045	0
496447	-0.629730839946112	4.78180870358185	-4.16001714626116	0.00509215344649868	0.039457262995122	-2.48030608495521	0
539581	-1.50967197258176	2.97623927686433	-3.86988731082465	0.00720692193070978	0.0487421444794539	-2.48451292800105	-1
455590	-1.10298968568939	2.49815990000035	-3.77310522682147	0.0081153709134004	0.0522509550400762	-2.48610440099608	0
432057	2.52269064041207	-3.31881061424697	3.47729345673531	0.0117688432147479	0.0656015127453777	-2.48612583218168	0
498231	2.7998743311824	0.499551343638505	3.58541444833328	0.0102580282681884	0.060295022119496	-2.48727123801555	0
279486	2.66367413565618	-1.14793195176055	3.48963131560211	0.0115847357872757	0.0649566169615673	-2.48780226318827	0
147648	2.13563967314778	-1.4179209189495	3.49223339325011	0.0115463101384882	0.0648177173797194	-2.48792161844934	0
434284	2.12754768443405	-2.45069410038257	3.48231628974151	0.0116935090105617	0.0653756465350102	-2.48800306089503	0
462004	-0.701883024819035	2.90312580580717	-3.86956113878414	0.00720978868493772	0.0487421444794539	-2.48865556660359	0
383706	1.16239308522124	0.592707090657181	3.57497105084737	0.0103942695852745	0.0608686254735075	-2.49036951333866	0
481994	1.73113200035471	2.1103834253771	3.78906576949244	0.00795724973290257	0.0516133282108038	-2.49217270603563	0
416128	0.415080573831008	5.47967465066056	4.25778348718787	0.00454270678584017	0.0368645185435531	-2.49254815791056	0
368485	0.656841025896147	2.89334442807315	3.9366437924328	0.00664581864367076	0.0465337999622217	-2.49485133892695	0
463314	-3.38785713157879	-1.25364004794382	-3.4902590883094	0.0115754525175632	0.0649301279067091	-2.49542846773911	0
494207	-0.611093624580719	5.02568183082997	-4.19638141469496	0.0048796068562108	0.0386572972346031	-2.4962634168004	0
361626	-0.819442410661198	4.28738481995596	-4.09898493167289	0.00547234689488063	0.0411277912806807	-2.49720760046189	0
500516	0.616080401129701	3.99244244429206	4.10932742877648	0.00540576370994099	0.0409416450346165	-2.49794763826203	0
476314	1.32762756567789	1.83808817801404	3.71260643559981	0.00874687821525089	0.054974862992764	-2.49839181833689	0
457186	-2.11671364062492	-1.61984882387385	-3.46952901040496	0.0118863416214279	0.0660238991311921	-2.49898609624937	0
559312	-0.98112638544975606	3.3283174183501	-3.95782519824546	0.00647800063009861	0.0455603382586985	-2.49900364349907	0
176863	0.675810300391164	3.96903454532062	4.09396587182232	0.00550498576485811	0.0412208240079439	-2.49915872291907	0
399478	0.664705390518995	3.74711087501288	4.07672044471807	0.00561878656043198	0.0417655314163216	-2.50100041267775	0
514602	1.91592359199976	-0.29893663121168	3.52275040294117	0.0111059005409279	0.063198044017209	-2.5010764992698	0
226092	-0.963328619318461	3.97849263930946	-4.02788394619134	0.0059554356187333	0.043141212134094	-2.50196461254282	0
468783	-0.669364093803811	4.87757270216277	-4.16525999241976	0.00506088532874689	0.0393659520869961	-2.5025199650462	0
507714	0.932835098608161	6.27034028268747	4.28271889606806	0.00441333688557754	0.0363322219216158	-2.50336412554182	0
439159	-0.793896460821339	3.83227577409677	-4.02531115681827	0.0059737798194046	0.0431870924811981	-2.50595832406913	0
468552	1.17830123215378	1.13391911810015	3.6441060383322	0.00952784145052207	0.057950191360877	-2.50652592704707	0
15000	1.14125114001931	4.742948029063	4.18051670242989	0.00497110003474085	0.0389430179839269	-2.50764648013883	1
378989	-1.28797239655924	5.92810112032648	-4.25967185456505	0.00453276347514668	0.0368303937036475	-2.50799773731382	-1
546392	2.08242697345442	-0.72300328948677	3.49129837335734	0.0115601018080249	0.0648695705082309	-2.50839888261187	0
379658	1.21779778186987	2.01528774883453	3.76943292786886	0.00815223964078593	0.0523935906877587	-2.50893775583515	0
[truncated: 12,243 more rows]
