# Supplementary material for: Preassembled Cas9 Ribonucleoprotein-Mediated Gene Deletion Identifies the Carbon Catabolite Repressor and Its Target Genes in Coprinopsis cinerea
Source: Appl Environ Microbiol. 2022 Nov 14;88(23):e00940-22. doi: 10.1128/aem.00940-22 (PMC9746306; doi:10.1128/aem.00940-22)
Supplement: Supplemental file 6 — Table S5. Download aem.00940-22-s0006.xlsx, XLSX file, 0.7 MB [file aem.00940-22-s0006.xlsx]

## Sheet: Table S5
Table S5: Normalized count per million reads (CPM) for Δcre1-43, Δcre1-91, and wild-type samples (Sheet 1). Total number of raw reads, trimmed reads, uniquely mapped reads, and assigned reads obtained from quant-seq data for each sample. Also shown is the percentage of uniquely mapped reads compared to the raw reads obtained (Sheet 2).

## Sheet: Table S5_Sheet_1
jgi_protein_id	ΔCre1-43_avg_CPM	ΔCre1-91_avg_CPM	wild type_avg_CPM
100073	9.999844940818189	8.600278679978238	15.73743645610984
100427	0.9721988546642171	0.6371335271462588	0.31170262968087264
101237	1.6549223862150626	1.402512908918773	0.750004559357562
101352	0.22547205778410107	0	0.15916960249946807
101384	6.968321404236004	3.6285892952449115	7.9136950479508075
101561	17.770165684531595	8.973430288867188	20.006874392159965
101701	17.2431014809669	19.781869687745456	15.779274619482447
10181	7.4384904025277425	8.181254192214189	9.539795145918402
102092	184.35683327894986	205.7043834258745	204.18701772866726
102198	0.01052202936325805	0	0
10247	15.945292729994646	21.93304398402359	11.013039400625638
102704	27.419951188900317	22.993762349104664	43.026848538602664
102823	0.21504828508449847	0	0.032466410400863725
103039	0.2957826813119138	0	0.09255166484252789
103089	0.059156536262382764	0.19134484544312855	0.09255166484252789
103175	0.3006294103788014	0.2552629854570053	0.1914282286947568
103581	0.059156536262382764	0.31959070006938395	0.09423678169774065
10369	0.23662614504953106	0.3818705416892535	0.1541142519338298
103773	31.554450229112202	42.3158092994864	38.2771071037903
103809	73.60115593953412	100.62653715253342	116.01544603020903
104104	1.0742959827338698	1.096245740242759	1.2850823676201177
104269	13.765480557883404	14.51968165076017	11.14576659395564
104404	2.545656530086037	1.910581432241773	3.2252295507087196
104479	8.362384000067099	8.288879471878893	9.58022717191345
10452	775.3038352517201	660.691420733386	668.2245491948738
104564	0.22547205778410107	0.06391814001387679	0.15569547668625508
104876	86.34183741155441	89.24172363596651	65.41436334418884
104956	47.42259162589706	59.37060536506877	27.489177112295344
105035	1.0309198463517388	0.40661864849780055	0.7994946398419033
105233	0.8689942503619273	0.44496953250612664	0.3851081604974521
105265	8.757692420007187	6.837612484149847	10.755294132052246
105437	12.604658007166607	12.042847599560545	10.391412371691835
105562	9.216137045759599	10.35516050817034	10.205477905184479
105671	330.62180055769875	419.6505942500954	587.204746655891
10581	0.4732522900990621	0.2812398160610579	0.12818052474824213
105890	47.69995816448016	45.806419217728745	46.1517876519622
10606	21.731811301667697	17.5723995552626	17.925931947361953
106118	2.4671130775561037	1.7839738760095245	2.1895128552198724
106132	0	0	0
10617	54.32631372005331	44.25994910288108	123.00720205609716
106286	4.2835042562259975	5.285136465825184	14.27315834867294
106425	25.708976367435227	30.63936467485977	31.128856779829903
106805	4.817973294090056	4.328821813208044	3.7785820216623476
106958	5.710033326393649	5.163034230176456	3.655162662473345
107170	35.43558109978876	22.87084096425893	25.761722282893743
107232	10.930348704683995	14.631737057421805	10.118528340257315
107239	23.816363538899395	26.01004684409508	30.230751982302575
107363	122.29501980012961	127.44229376664242	96.79081277590592
107513	42.689508482021566	49.60730824520472	54.45617537194306
107568	4.969613887712075	5.927184888153466	5.2681754757097385
107791	136.32580813990782	136.9875616962139	156.5130913633116
108063	11.521914067307822	8.821125147837297	7.5977532837307535
108726	88.43626782714935	97.0910091901976	98.01305084501152
108913	10.322782525727849	9.874136159672254	11.979125588889424
109229	164.56465611590374	135.88686059124717	159.04646719885974
109246	3.546470917479656	2.826528378640627	3.1726916179820317
109769	0.13431388885708312	0.4466078309001339	0.31772525978663135
109809	5.24818407042495	2.981818408091799	3.2489939098290397
110021	3.6870921645352817	5.44253163900855	6.2839353195056065
110342	218.90146140614985	239.664626101869	412.4745015576071
110711	9.52423967347763	10.51946117878855	7.036653138216199
11074	122.24154374684983	138.4120489477176	129.4840119397488
111021	0.3117834976442314	0.03175428270768749	0.0038959692481036466
111046	0	0.6359048033507534	0.06324770394651469
111086	28.34653790704308	23.78099670115734	37.22333769826219
111208	3.0795259855791364	1.5307587635450284	2.719304685500602
111399	167.42448645610955	139.1266227022902	351.0524234447187
111574	10.057702881492931	8.102859096216287	4.642138005887138
111909	0.7147251642154808	1.0202327926310177	0.3473314895865869
112752	0	0	0
112842	567.5836012904318	744.6151023908462	506.2149482407183
112927	0	0.28722205546394375	0.17103417740768678
112978	0.3117834976442314	1.9712229754676351	0.7175381489566984
11299	153.0335134321341	167.77120773660658	163.10933777942208
113001	100.23032798033836	59.8822514348485	61.998235844927294
11317	0.059156536262382764	0	0.06335159604930218
113578	3.1483759799752944	2.868943957851423	5.09225859676093
113721	3.6919388936021695	4.136657818567912	3.8903336590415174
113931	70.7199140560834	72.24397921021122	47.45069753862355
114016	2.617427782745504	3.313503915759048	4.3863084815851465
114068	3.6352057218732305	4.456658093235797	3.3292380585310606
11408	24.152731190612446	20.47603315085648	37.089359486667476
114412	4.621463396037216	4.760610605673218	0.24824714152878297
114685	4.373450742886293	5.2050402347887506	7.663889886120745
114966	349.297973420335	360.3819974627012	163.05894512072794
115138	2.551582781499424	2.3474449236864907	2.1617901190762843
115229	41.97172879488065	38.964925575952165	71.38071341578777
115338	20.33378155381147	19.56348066747741	18.943195947801083
116024	10.994351970013266	10.966069009688685	11.39874663121164
116060	0.036570160026742245	0.3179524016753767	0.31465729498014816
116146	127.4535804518834	133.51449256531313	202.60258273533734
116183	0.7738817004778635	0.3830992654847589	0.22231341434319526
116193	6.708922242983691	1.7171887138061352	0.6947668712759613
116205	0	0.06391814001387679	0.06493282080172745
116364	0.6851468960842894	0.9868402115293229	2.3859964344802673
116376	29.05618392135571	16.752311230662336	12.218959210822698
116395	1.074511110856665	0.7864723679770935	0.7834288418941261
116413	73.85763384252313	41.90372650549574	88.49746987682185
116432	91.9420063892324	102.17655817353183	76.49186610455477
116464	10.617104577908108	6.484631758861791	4.8589697227234865
116614	38.150493558724826	27.409438479842684	39.18400574207409
116663	1.3974486957663264	2.037598563072523	2.2524488828580247
116764	7.544614260841259	9.444538031552007	9.876442713803387
116852	167.21126771240048	165.64286389731834	167.86268551476596
117152	114.4232808990424	117.01478197959926	28.441615226851415
118113	3.143529250908407	3.312275191963542	1.9135429775475015
11832	33.03301688189827	25.640631115301524	41.57316289603956
118364	0	0.38146096709075167	0.0958180064501659
118369	112.91283070149011	106.97983889033813	124.8907625761993
118544	6.107736559325707	5.097887366367074	3.557446365697362
118644	7.665585122987513	6.752386663954837	5.532864492403239
118682	0.3709400339066142	0	0
119055	65.4398059906099	75.99243747594306	55.002441691038946
119132	0.02484574523020076	0.06391814001387679	0.10484680502723817
119293	3.1692235253744996	1.9122197306357802	1.7638607235625847
11944	13.458062421605165	22.917897023670754	5.689095997790304
119480	273.5002576517626	291.9640776351698	329.76895634824797
119597	13.362406154865202	6.195578974646651	7.03456451763039
119659	9.5076705761235	3.1237973687099263	4.995450382584888
119721	325.3240104340974	344.4318783223813	311.4511400676807
119838	29.048648354861477	23.598719662002672	20.033190066016033
119961	21.304054937672106	16.251205475513867	26.60934463618953
120094	4.485762570546219	7.004782627222331	4.01755631165406
120234	13.104197459176705	14.161446993775135	11.22229237858782
120271	0.5017330821294286	0.12783628002775357	0.43988315442911474
120343	0.7201920101864664	0.19175442004163035	0.5493027986941058
120396	4.10764605128621	3.646213359922551	20.023587592288855
120499	7.392110616206459	7.713616211754001	5.938693736655324
120687	123.8370067886746	102.9533811414148	142.90503600736116
12097	12.853898868613225	11.854369776306932	14.380957114104557
12114	30.867995271577975	19.498743378266532	38.09297129434925
121142	34.63831040147983	41.230538162357526	40.01845580995576
121411	87.19348267190946	80.01332207000905	84.74374278138443
121423	72.2351944566736	58.46222931746204	56.20544771000423
12161	0	0.06391814001387679	0.03078129354565096
121768	0.9969303937285208	1.9560936404437181	2.4159465912036184
121857	8.295958797929737	3.883033131504913	10.687742451620714
121942	49.3698482443338	52.70077861102155	67.0343057422303
121985	6.427679748872439	11.14103087119174	4.136480115303938
122035	5.8775167113081395	15.862781740248586	6.300381698176643
122044	0	0.03175428270768749	0
122090	3.4184643868211158	6.185724470398485	3.8888563263918794
122104	2.18248448350962	3.400427755352507	2.472223200313094
12231	2.1194439535821386	1.3365468959123872	2.1379570771570595
122629	121.95702760826043	126.51915465650393	136.07079401317537
122698	0.7627276132124335	0.5728058125338802	0.5326426034772176
122848	1.8914190577662213	1.4062325813525973	1.0159595441039
122918	1.5269158555565219	0.44578868170313024	1.9190138965242896
122920	2.473420435754646	1.4631544521446354	3.7418170613978763
123380	5.420558003280277	4.474992682180652	9.721032475376846
123898	146.76205700909355	140.56317318251794	379.31428736418354
123940	0	0	0
124024	3.7287872553336925	6.890462308945137	5.089511715667229
124096	0.07515735259470036	0.008948539601942751	0
124139	15.476173380425617	19.547507258135838	19.788036820273984
124370	0	0	0
124572	126.09279629107495	93.95611441357413	101.8135362499028
124670	1.5269158555565219	0.7014612417586374	1.2579829840932548
124704	14.178150141243117	15.294071673699722	16.214515889786263
12474	0.5052539227636973	0.19175442004163035	0.24866270993993295
125041	0.9513513092650119	0.9870449988285739	1.16848987665279
125252	40.67327489195469	52.34780145551237	12.109332867964023
125585	4.529823859409303	6.326673263240195	1.1278056661814375
125721	29.87537923340318	37.355082160924894	21.692079954132875
125864	0.1774696087871483	0.3187715508723803	0.47551201433482904
125938	9.902436516775577	7.966421749619995	10.484853151748334
126040	4.152576467304147	1.9130388798327838	2.4874120952206216
126073	258.38980528026696	278.5646446126798	187.53943740320085
126206	0.4620982028336321	0.44496953250612664	0.15569547668625508
126207	1.8163911786698932	3.2475379027526614	1.1667008676947896
126253	71.73038884955285	76.58959358195784	55.21684674156728
126563	503.1371708168336	544.9741814318381	623.8530383921569
126636	335.6131916741539	249.85553320211366	250.86181559941608
126677	27.562232433865614	21.09260113262843	27.795326487956757
126948	0	0	0.03078129354565096
126949	1.3591397049031486	0.8288879471878892	0.9434295812158942
127110	5.34806965687816	5.491987875271698	5.909058563112555
127141	0.059156536262382764	0.09546763542231337	0
127303	8.26993651125727	7.532926431533817	7.0157915724665845
127523	1.6820772898128102	1.5299396143480246	1.2454431105169175
127844	23.13691177434624	22.29598727873254	23.941954604921715
127979	0.983352941929647	1.4664310489326497	1.5982623299506282
128077	33.67387752989373	27.65139018523012	49.87427354133968
128199	0	0	0
128386	2.3880717312963045	1.5283013159540175	2.8456962012908438
128637	2.6862777771416626	2.1509695089788843	3.230676187157333
128647	5.441454634754097	5.348235456642057	6.318513193702891
128772	1952.2543250287283	1945.514246502776	2212.50613265976
129266	35.35708534786531	38.91104201360159	30.857156679990574
129426	27.700197895551835	20.277638721789604	9.583861654780735
129447	155.60346971167044	202.44253491482186	365.5507853917778
129582	0	0	0
129746	33.55616403973992	32.76668457765178	30.718667162285044
130151	0.6132275551309653	0.7767492423310305	0.0038959692481036466
130255	15.231779248045887	14.023081216195221	19.793627368655144
130441	829.1970162066939	737.5313902878535	493.4634065051581
1306	0.07515735259470036	0.03175428270768749	0
130604	0.07418800678132284	0.25567256005550715	0.1947984624051823
130698	8.100528422223398	6.692564269925979	11.137838913133397
130707	8.054934689211358	6.2434989914348344	8.753330589832826
130742	90.6245948271856	94.21750876668486	96.05726620532016
130811	3.6424758154735617	2.9291759264787833	2.2746953107597947
130885	835.7501185641843	861.4505444818361	826.7320024276206
13094	63.501389054998995	68.85918481166526	80.87055555474527
131298	0.4940998354982673	0.31754282707687487	0.217465847983132
131539	86.73000597807672	87.0873473070258	110.67626921855049
131589	16.343707001655886	16.879328361493087	19.752019793547476
131674	85.30877244463122	93.01739921736876	129.38245852050193
131890	942.6784574682863	1166.4304308622036	555.9174143512577
131936	64.60351991112533	72.28924945466946	56.391284522617696
132156	32.148557044167895	36.70095128794081	49.83263928928054
132573	85.53032745669228	96.87829081790699	85.74664075134532
133073	17.66835132206901	19.6773914111561	26.336544206417198
133411	11.902547559348212	8.822353871632801	11.92620175954479
134058	281.5589577185254	299.2388863103809	158.1662700201123
134126	2.66469991717663	2.1707593128808	2.4941633411715314
134217	16.30629035890255	19.305350659830893	31.66905705980792
134640	0	0	0
134641	9.611443461447601	9.617644450419744	1.6326216414122796
134646	0	0	0
134710	0.5052539227636973	0.06391814001387679	0.27744721032200864
134726	11.973323024547948	11.531912054048032	10.30780575163931
134856	35.61767966535537	54.85248657941011	56.55167042398619
134913	68.50643976138554	80.04897956272632	65.52549524012967
135623	47.79041331168633	39.14816294608919	53.17986562737832
135790	22.45976528642811	25.50602449745643	27.434149570803573
135811	55.46439905643294	34.40439131670097	35.27271265752045
136330	1.0063104670758454	1.2375797782335367	0.44915970256795273
136858	134.76977224748043	154.31331844890158	79.566528707965
136894	9.744473297622537	6.692564269925979	1.7226813351054704
137403	3.5673184628788612	2.7382406556341565	3.9237579415780814
137541	15.86650033059978	14.777402083808187	13.291169826192945
137695	15.299851100498099	13.49487401548215	15.071936897108447
137716	14.57209755305474	18.15769116177062	24.931204568776884
137783	14.688070271505847	13.495762686742635	14.785542053711936
137924	37.21757845583808	33.33130379874515	29.885865562637136
138135	0.5337632663355381	1.041108704298391	2.2294698209717123
138237	23.517545266386634	22.116929671244467	21.63700133695485
138272	1.3751405212354664	3.1254356671039334	2.1063446467891085
138391	71.82034757906605	59.597402810311635	82.91146970456872
138880	0	0.12783628002775357	0.03088518564843846
139002	0.059156536262382764	0	0
139008	7.77141821981423	8.77094011381529	5.687294924151749
139100	12.371417962052309	13.731546270504946	11.909148196052117
139333	2.1538689507802173	1.9740899976571478	2.43617877199623
139620	0.38342000960466305	0.12783628002775357	0.15896181829389308
13965	55.98211101376481	59.24621686246271	89.08126346848078
140037	1.1483425750187464	0.5740345363293856	0.692977862317961
14010	0	0.06391814001387679	0.03078129354565096
140506	12.057211099874635	5.042160718323234	3.605395893368532
140510	1.558917488221157	1.0210519418280213	0.31507286339129814
140785	55.40577346595836	68.50926108865914	48.281701091513675
141215	0.8970415020695166	0.8288879471878892	0.468771546913978
141270	6.069819273034833	2.7427459762176767	3.8920079973666715
141512	10.425094781920297	6.974871430207902	0.9398515632998937
141635	40.30203232459206	39.27282379784617	53.30174927567577
141718	76.13638869692056	42.03689950662782	108.79169271571494
141731	9.01649199888854	11.639548955575371	12.082422086010013
141809	0.873840979428815	1.4029224835172749	0.24993225838399571
141976	0.38694085023893177	0.46633693369170215	0.972006297392395
142229	80.85473281303254	85.62173540729015	63.04834410643401
142254	1.3918716521336112	1.8290454588304197	2.5229829767346654
142396	4.03778423541365	6.308645855244217	10.658956665088143
14244	1.6869240188796977	1.9753187214526533	2.2349751184093654
14270	4.3586616088206975	3.821162864483546	6.216556515388483
14289	5.4344986081099815	5.099116090162579	5.47614319664826
143188	0	0.036199882286763733	0.220939973796345
14331	366.53057545903545	404.5842990443372	470.63553569210615
143353	4.545606903454191	3.582698563227013	4.214559351428392
143525	0	0	0.032466410400863725
143648	0.6092572246716778	0.2544438362600017	0.4625505400070644
143991	66.48564045715005	95.2414277307024	62.507570346912125
144023	5.196546574627831	7.332633046488747	1.515405797828227
14413	9.944323451355972	12.118233828332473	7.710598097823494
144147	12.383302363883567	7.541533623764254	9.647709868133362
144171	261.92987629378587	224.28758922110416	289.1954536460105
144192	21.993154464004647	14.605716819093145	8.895939143028412
144255	6.062798126299435	3.483749543717434	3.300768250627486
144275	0.7947292458770687	0.7002325179631319	0.37336910887496205
144411	73.95832168533111	68.47588075888125	51.91034396195514
14442	7.104095922224742	8.598640381584232	1.6618217102055053
144784	0.8490390530725639	0.9034599272923318	0.7205967063587614
144801	38.12600646600899	43.47381668182074	32.704161482622816
144953	41.803156225545564	48.142788614810584	26.28071107521485
145103	59.29017377639708	60.136803896038295	67.4879199920557
145364	39.28319396992562	41.739413583553734	27.711289417848487
145651	14.59851879462365	9.750395625629519	3.286121659444509
145674	91.65883842431757	111.88023779228453	92.76338351445716
145676	0.8970415020695166	0.12783628002775357	0.5341199361268554
145871	20.057385788767107	27.98756876215709	28.130612337464807
146171	19.204099588998613	25.224753630612824	62.40871573853221
146260	4.389202612353678	7.073206087819727	7.010638362138436
14629	5.422018632411932	3.951047017503808	3.183116690054185
14631	33.627470450727465	40.01608125077007	54.41559656701488
146390	4.419924179711727	3.375968556001195	1.1453942048262946
146751	1.1928241833814304	0.3818705416892535	0.8129405869957143
146926	9.954031494652455	11.00933044810657	15.390994504043416
147126	21.992139126036378	22.433243774525838	21.58869983581912
147141	2.2356284315644266	1.989659958062115	1.930233487632842
147262	52.258644752775	75.97621527590641	33.18845101734188
147566	2.0738648691186294	1.4012841851232676	2.480025431972433
147648	0.43009657016899694	0.8276592233923837	0.15748448564425532
147657	29.83660540086808	36.4436281781675	27.36671301558467
147716	0.38694085023893177	1.3385947689048963	0.706423661978605
147811	1.1145131516874591	1.8470728668263978	1.004368815690471
147926	2.0995591435847225	0.4466078309001339	0.8760843988394414
148252	0	0	0
148285	1.7763360432603186	2.933681247062303	1.0711945375529863
148382	2.7279728679400725	0.985896964820389	3.2155911843525926
148386	1.9987075165239292	1.2087106158846335	1.260152426281347
148428	5.591417445740975	6.947008106185981	7.115954495633212
148523	10.685653768428441	10.453904740380665	9.576348256219145
148588	6.782240546083431	7.130161459659073	4.69694934702753
148855	12.924886712128083	10.267685703080708	10.700898359323004
148867	52.817491944389666	57.075970358527734	79.21044872468416
148883	57.96377923954758	42.114321357068455	67.23960501987187
148910	2.2106021225091563	3.1213399211189152	5.370445116483005
149072	73.15651918216446	81.53670849078105	68.68529050954406
149100	54.506209443181575	64.69588504207665	42.115427778863165
14921	0.32536094944310523	0.12783628002775357	0.09244777273974038
149517	0	0	0
15000	35.914588866321886	39.167533722854095	17.693602231610708
150122	78.3746105646994	71.3835295162911	103.4524640502287
150151	126.66058581705254	133.9443445916461	199.238169699689
150340	18.355921582686744	14.652842400568446	12.475794034411894
150431	1.1580360331525217	2.549353257782039	4.062672520074325
150697	34.116829746316405	27.139021234241113	31.907045207831906
150842	4.41781814508308	2.6755512394157854	3.651896320865707
15093	5.34944667789469	5.287593913416195	3.812958824425963
151020	3.2603816943015174	4.203033406172799	1.7921029202201102
151024	1.5783044044887076	0.9559050780186391	0.6417781132154783
151067	4.71214019726334	3.063155825484064	7.515660750449214
151260	151.92026154080025	141.99799347942314	203.0735523165328
151297	0.33309313490768805	0.14625376399821233	0.03078129354565096
151348	0.22899289841836978	0.38105139249224984	1.4773936791885682
151514	5.2564945370431575	7.457130628163388	8.340113227621417
151779	3.1689380099597573	3.698066342666362	2.2308432615185625
152154	3.3258455887624425	6.881861242376599	1.8227736088910682
152251	40.687663812427346	47.326119467114225	37.401524657331215
152439	1.9776110242597913	3.824029886673058	2.9446995004564727
152667	0	0.12701713083074995	0.09739923120259115
152834	18.152757699433504	14.075121692852544	12.93962490139308
152861	19.809854503317077	18.86611517170379	24.565355645948177
152927	4.820759811654329	3.308589020577026	5.345008006600742
153191	16.606919769281355	17.259970179386837	22.638230546351085
153273	252.09627971394312	395.735957808086	177.11121764043202
153500	159.45661192483354	154.2795285445252	182.61371737357894
153538	39.532434831372235	48.35373072818017	62.90233793599622
153902	54.02246947673091	49.56653096438792	42.94823369154234
153984	6.047046256832051	3.063155825484064	5.153810405322173
154085	7.807666999174793	8.182136178055718	3.942097221309905
154410	33.76855653945501	46.16984665116162	45.65127565321637
15443	761.4636870700633	1177.850427555065	1302.6796899238257
154711	14.726525325282191	13.061032519199056	24.268881264691174
154712	0.44609738650131453	0.19052569624612492	0.43335047121383874
154929	34.617888358266455	32.27233669776032	28.17189705734227
155160	7.766934643778171	10.996799355900118	5.635082171731541
155172	0.019521656966586313	0.03683496794091748	0.2869439662409804
155580	7.446057270371124	12.179632419190241	17.316146422835864
1556	0	0	0
155983	6.109659280321613	6.464755033892392	7.547609071461779
156038	8.878792010096225	9.653078673233786	11.09157989158247
156206	3.540163559281114	1.9970323008351478	0.6066441882122081
156791	364.39128931296483	227.3648999785024	195.03524225575762
157237	138.7376817269246	103.01404718728826	179.8233308714621
157687	62.34879933328432	69.53579264856218	59.842258800775305
157784	299.8814075463706	410.263924525637	306.27307057290017
158005	38.87879167422271	49.42558829720811	52.39262639942173
158278	14.863030157836755	17.268980820553878	17.45428807019137
158289	0.23662614504953106	0.06391814001387679	0.09234388063695288
159021	70.71545101458048	70.77072947929295	92.53117702132569
159218	5.834653757116957	4.96759363874831	3.1631003773646924
159306	15.001460461194899	11.470451361625168	17.74273358341824
159466	55.25256479535063	38.9476989401675	53.663663971415474
16009	26.873135932012644	38.30012126075944	24.8677477944743
160113	28.291763258175664	23.71078742560637	23.2034801009534
160139	144.16501446254262	157.2123783910667	155.93271414231597
160155	7.479882685198244	4.774610494911173	2.551501714519495
160527	10.912887259220023	11.534779076237546	16.775067456552524
160727	11.507838721779084	10.966286153929996	18.065445294534033
161175	52.11702518579238	45.34588585047955	23.88033532558924
161275	22.736380209228045	23.989817989100274	23.614196808329957
161280	54.56832028976521	41.35467601967497	27.4103366195813
161362	10.53510540483519	7.136714653235102	10.144780076656149
161529	34.99676845543631	31.798497162207607	19.16392005349431
161785	18.603772202293655	18.72066718394046	21.447167911133462
161813	2217.1160613551665	2567.1614872859022	2484.721544533192
16197	35.20723548434783	41.9647776233201	56.429997128147185
16198	45.80090336381839	53.245406567790354	36.454947831816746
161999	6.502053692322532	6.243089416836332	5.501349679114336
162268	0.4892531064313797	0.33032645507965025	0.24993225838399571
162435	0.07515735259470036	0	0.22252119854877028
162486	0.012776749941099062	0	0.0709690003586243
162543	0.059156536262382764	0	0
162762	0.41894248290356695	0.8288879471878892	0.6199311335485322
162790	10.708262746835127	15.224419489306822	13.555896968133435
162801	25.514792153778906	22.38243202166402	23.76599181226179
162838	0	0	0.21894318063276974
162917	23.41911700385928	19.18201970038666	28.703812416099975
163161	1.7620813714743981	0.765788956371016	1.4836666321468757
163332	0.3549392175742966	0.06391814001387679	0.3715800999169618
16349	0	0	0.12659929999581687
163684	0.7212323832043429	0.5076577235921182	0.4709271944018731
163961	31.653461421209897	23.52444429079448	160.3155710103683
16417	14.807459090287624	9.119405717460788	2.6052512914213994
164203	15.711338896343491	12.327816994732729	18.215095212928773
164498	13.414425333974204	9.758490849611828	10.554657895561125
164638	0.5748342317256827	0.08487596660095054	0.12333295838817884
164659	14.546498187789293	13.320397376302974	13.574848821951926
16490	6.741880000638526	7.330516946269242	9.627329052456593
164971	48.702028053014445	44.19986465081328	53.21090039155077
165033	24.712863201593454	24.285231536534255	18.511448590648047
16520	1.735656782442478	2.071810293371221	3.0695185082046996
165422	45.490241779669255	57.26663121439137	59.66830357980902
165671	0.5324088263614448	0.38105139249224984	0.16566288457964085
165705	43.51235536689818	55.83091826034635	65.14517273502629
165767	1387.0456968981273	1366.1248184434976	1252.4741320805285
166096	60.70576535740469	71.99608856752724	78.3490620100871
166250	0.07515735259470036	0	0
166270	342.79088769613503	482.58664091429705	140.51761435740497
16635	4.389202612353678	5.409286574466422	8.235334577538586
166371	0.3006294103788014	0	0.03078129354565096
166751	0.059156536262382764	0.22330391545006695	0.09244777273974038
166797	30.560131675107495	32.49135243686818	23.26905911758246
166870	17.945211928785298	19.63938187451928	31.81317399509282
167032	0.059156536262382764	0.06391814001387679	0.09234388063695288
167247	4.760142646260292	4.458705966228306	3.937758336933721
167510	76.8926547452413	55.9600077668172	93.21115054242037
167677	10.987532069536325	12.684896021888827	5.530319120491373
167773	308.9679693113361	430.59681153813625	50.765049330045024
167797	32.47195947074948	27.596687579300795	21.42586038798142
16780	124.62834993461644	116.98673112574969	194.34400157116363
16800	0.8112147351160751	2.2301721323111567	2.2040161531649587
168151	114.26387231809016	129.62043767362005	87.39496600198929
168224	3.368108960582666	4.714378526283813	3.1386439828287425
168487	0.22704889733373665	0.12742670542925177	0.6057932243494338
168540	163.24429024353572	147.58961425816568	117.31441184834324
168570	186.2326139429333	204.34678835193688	143.44309966269057
169148	6.365204237018191	6.4405778812569885	7.400140887225576
169186	5.614596709421557	6.622092936336073	5.3945696861324945
169320	113.1190505837057	69.51679706873661	60.27395929031499
169515	4.326822009700077	5.560333341373009	8.203283735548872
169662	0.655568627953098	1.4631544521446354	0.2564001934014884
169819	1.2776749941099061	0.5084780979215016	0.5357011608792807
169822	173.8708242827206	161.05942510700478	188.63946987920642
169875	97.9362034680006	127.42466980758306	116.18883894335316
170057	123.92809885348572	91.75050450584928	132.02707745853638
170090	52.36986804198122	44.04763407390881	67.0161564681076
170197	129.9150258386536	251.8709902342195	122.71015577213687
170315	84.8689493642705	75.01973269557968	89.17099524618546
170477	0.983352941929647	1.0615499768384007	1.0653485746111353
170517	0.6987243478831632	2.1019262776849015	0.9428062285991692
170553	0.20518488204141005	0.11175435137465892	0.034781154896542106
170559	2.6533067986636496	1.762606474823949	0.7174342568539109
170659	28.54886718518198	24.433172397233555	21.756737215927092
170751	9.657520439640976	3.687592540076767	9.155195365992114
170795	2.5284440314869974	1.339004343503398	1.2933001676906066
170804	0.6903587824340907	0.5748536855263893	0.09402899749216564
170838	2.019555061923134	1.2132159364681536	0.9773733242663958
171311	0	0.06391814001387679	0
171373	0.8650398694048815	1.146840348863266	0.12828441685102962
171388	22.41441862280056	25.544753905280707	19.75497293001279
17195	0	0	0.04622388636987019
172157	2.71343268073941	5.163443804774959	2.6556534778234915
17240	0.059156536262382764	0	0.03088518564843846
172628	1.6660764734804925	1.3365468959123872	1.507395781963313
172688	2.883269042895397	3.6945553082512976	2.5486401627929487
172742	0.38694085023893177	0	0.6893998444019604
17307	12.249718789592311	10.191269412150628	13.191100447092552
173124	24.580306716111075	26.638325053691144	17.17574244700943
17315	21.44075913900469	30.271010094921074	14.520019984974317
173173	53.878326664614036	69.74706375236121	38.26875586022416
173373	37.103863165515264	52.368280185437456	37.287587220035356
173389	25.085193477339775	19.313132577202428	25.32563699526676
173502	8.771612490303752	5.18399205676353	13.378895481735528
17360	22.94991074096933	21.786280457015536	20.253300189140575
173606	3.428888159520718	3.3333681781681213	8.958042747693769
173608	0.008281915076733587	0.13678481962969632	0.12828441685102962
173659	12.28802778045549	20.12686626424575	9.58943646586031
173684	310.24297339767884	419.63564477725004	325.5859929304835
173716	26.53264048019858	29.220257869039774	28.9376006329088
17380	0.43494329923588454	1.0173657704415051	0.7872146440157016
173838	0.059156536262382764	0.19052569624612492	0.1915321207975443
17387	47.35902390514266	40.78136436455486	73.54574059643367
173951	3.058678440179931	2.359237136134416	3.8196182429546393
174053	0	0	0
174126	21.97972427042961	32.37252679800747	21.128656057110007
174268	0.4780990191659497	0.12783628002775357	0.3440651479789488
174500	14.664945424486364	12.113318933150452	13.04101943556682
174677	0	0	0
175000	19.77335276858741	16.354057810651273	24.32562387482281
175104	3.3626939504939655	2.5151415274833404	2.628975051972808
17515	171.73328624924557	191.96002817977308	159.71727096460958
175714	14.194052145513657	13.385128539851959	9.998156380073295
175760	221.51942119111357	281.7285680407191	271.56840082329467
176106	260.2189009803085	258.0771811832193	526.9758704476674
17623	4.214816295373853	3.313503915759048	3.755435109644025
176301	2.130149233192316	1.0946074418487517	1.6000513389086284
176548	16.390676327959106	17.25915103018983	22.298708418419142
176636	788.5895041537585	658.0357250958791	1059.0617707653334
176863	17.331469123825478	19.947808656757672	12.480374324734324
176922	22.829244691203073	30.125549855833945	36.471489800089714
176932	5.5020227140735205	5.737887915702846	6.181422759345707
177168	3.794251149794617	8.024196270656345	8.500952348133433
177248	0.1331022065903612	0.12742670542925177	0.032466410400863725
177444	4.878455718785057	4.266541971588174	6.782322503623961
177830	20.1112096221022	19.540947938897915	13.36525547599025
177857	5.538871075805043	6.563908840701222	7.476131502764222
177984	28.85146172883389	29.42041469401259	15.62601247290061
178147	11.451603443780009	17.962250570342476	15.623219678095792
178286	209.02199361292858	96.83162381632538	845.7017638599347
178424	148.04323737423914	57.248609932057285	155.34032289830637
17868	0	0	0
178694	1.3479856176377187	2.23549660209168	1.081305238684263
178826	2.5731745867146145	3.3786507795684297	2.262559583989301
178985	10.601103761575793	6.991061983790783	9.397792506740302
179136	44.45162290555392	42.539221734247995	34.76820037965879
179289	0.9401972219995818	1.273038330497012	0.910028141889943
179410	8.971508488291823	5.9932439478892325	12.200597087880261
179459	14.055938447633329	12.266970664207616	14.515589500465792
179843	44.24991965143232	33.147760472791624	0.4091018608834638
179968	98.31298601843383	106.12880941218354	88.07138107427308
180082	37.22527417839589	38.78042552683354	42.31344086411448
180231	0.1774696087871483	0.38105139249224984	0.21557294692234424
180289	2.262488565171208	2.4862542669651657	1.375948915607433
180367	39.82436657107699	47.51448040424198	72.6722698303975
180394	3.9702601294501108	2.037598563072523	2.516716056116635
180729	8.76399977820573	6.4909800595203055	7.657876663419406
180813	15.39955539869926	17.517281037836348	13.193935265075696
181364	24.250543154582402	25.73828685918574	29.546140717778773
181441	20.016653433370482	17.792203604021445	15.188275917448975
181490	0.327784313976549	0.47795253900931955	0.2463542404679952
181695	0	0	0
181841	0.029578268131191382	0.06391814001387679	0.09739923120259115
181843	0.5619870944926363	0	0.19005478814790655
182362	37.084708670083685	34.80141611853479	54.17009607928991
182474	0.059156536262382764	0.12701713083074995	0.4058355192758258
182595	0.05137390038365448	0.5088876725200034	0.18995089604511906
182727	0.059156536262382764	0	0.06324770394651469
182728	0	0.06391814001387679	0
18280	1.5094544100925495	1.0190040688355122	3.9425827586704565
183019	1.5526101300226147	1.4643831759401407	1.1347539178078636
183336	0.059156536262382764	0	0
183500	51.6076052704407	55.43757962989905	46.42489588456878
184048	0.25262696138184865	0	0.06166647919408942
18408	195.3660911216619	236.25932672814773	55.17620307291517
184082	3.471313564884956	4.591457141438082	4.719917630383784
184206	105.02625709675456	109.27024299127663	69.51029138386225
184391	231.81089934668466	221.97732085775658	247.03769508815043
184462	30.430096234295487	29.214716360636203	29.979132407518623
184806	2.2040092488958716	4.016193881313191	1.6685621776263564
184859	4.088573201974876	1.3697346897148308	4.288148383922371
185247	17.900130738051654	15.909293065444398	17.356622849101644
185314	13.997929176844757	17.58160875244873	12.776167623102985
185471	5.694709730048378	8.405657237747096	8.439100927944382
185475	22.15427262095345	17.26816167135687	34.23834194492385
185488	8.474389714393322	10.467017253194623	18.395406155054552
185522	6.060125814901058	6.827772892726765	3.903536539315528
185558	2.810780696493279	2.745612998407189	2.9130122808265155
185637	1899.5289565210117	1854.9911845781362	2027.6380959156836
185679	0.640823312761452	0.5526671351438102	0.2106439704295728
1859	18.939918818770693	19.838716540273275	22.094440061444992
186221	86.5185932318047	79.55360785195687	93.00890055304306
186672	30.8296518009315	26.77353367649193	17.347260949749995
186783	0	0	0
186790	2.756588400669475	7.169300442081855	2.12616125917057
186809	9.030567344417282	40.66345414287888	3.8014867474283904
186828	4.141422380038717	7.664448882948087	4.218378775290638
186902	6.488296914266477	2.824480505648118	10.111439642602642
186961	109.72189858395572	101.20997965330454	128.21696687784845
187372	5.695493139192986	5.984549834591313	5.0555679726167275
187384	9.918696258976032	9.907385144637999	18.45081154010227
187388	9.181915172300418	7.982509734230882	10.426301922197483
187972	25.787801818888035	23.622704384280887	35.568899624424105
188021	3.9347376561512073	2.678418261605298	0.8813475336106548
188422	10.505462016612714	8.686735674233512	22.399426996141372
188589	18.600560161414936	23.669543405069657	22.970875718755767
188631	5.694032510061332	7.253082844504805	4.083723545718792
188758	38.36238366419359	34.96066662873521	34.35581235678974
188782	10.555159519829369	11.954342732312764	12.232531973086633
189248	10.88875129402251	11.564280698653473	10.254077731797521
189545	14.183453694973593	12.60336617413937	21.667942987554575
189663	7.771971275760781	8.339281650142208	8.40953271789151
189863	4.001292416301369	4.626288134164051	3.3312749469797236
189936	3.933411767718588	4.650460386269936	3.362527843394304
190095	3.616781541007469	3.7588830228636763	5.430715311919632
190618	14.938248622018573	14.25038460964258	12.840760402221404
191035	38.7047081653708	45.69619464543656	35.0313637681656
19106	12.738126010952435	10.865680247804185	9.8401007151536
191140	37.66608268084387	34.66707299297333	16.533029257250103
191280	19.66924978229042	23.05727091452004	25.81476745828675
191447	12.756433341487664	15.040862686897125	8.665898513577776
191711	617.0028820933035	710.2862981043372	683.3396783828467
191838	40.09535160920872	35.62334129754815	21.36149574099563
192241	17.920480389720993	23.203128476881872	14.873653530359993
192252	1419.0429285717714	1740.027352469619	1777.8217136906612
192562	160.32430757960782	126.2122607689881	131.54661357400144
192689	14.74883349981305	16.567110004196735	20.586478677966735
192757	33.43509549745674	32.316294307377404	36.122053749412125
193093	14.834175593859804	16.695900593039	14.337295395123316
193231	23.541314070049147	27.834748431620724	25.96001900047325
193478	14.240442423979054	14.152152345680378	20.33689616325695
193545	0.13639864339700364	0	0.09413288959495314
19393	3.150250936978905	3.142698395733093	1.2799965534125406
193965	9.499802904404293	9.526682135580952	12.234950609685098
193975	68.47830608836934	66.03960684425711	65.03831215799444
194035	23.481659640056897	39.3263052420108	28.308480323155962
194058	143.34611767544698	172.98853510373215	160.57702560421458
194471	93.53870192252893	82.18975332570378	75.03598559358134
194805	190.74992269187442	215.51420412225818	208.321183120543
19505	70.09515190455718	83.67224459942723	103.33814056314782
195058	2.603920718238578	2.7361927826416474	3.6047725407518074
195080	0.5620574817845836	0.44496953250612664	3.355891268076241
19587	16.465833680553807	17.972986325352743	21.73788675865121
19597	456.71852542799695	349.64713246892063	533.3249852027867
196106	2.938904738523511	1.7839738760095245	3.090365324903626
196242	71.83854362227191	74.94514111335715	85.59883931231937
196337	1.8973214271834606	1.2220341472780034	1.0064695009568339
196365	4.502668955811556	3.4413401957868013	3.782528861269623
196398	3.6264749991412444	2.649326213787872	1.473971499426749
19646	40.66802794929485	54.838970617659555	34.10731927304166
196514	1.950775454818924	2.061832986447611	1.485784128283574
19663	37.66100687840403	42.61952285820195	35.2962290670248
196762	7.849362089973203	5.74721186348066	4.2196483237347016
196825	5.861808660714704	5.1560714620019255	6.916609364646271
196827	0	0	0
196846	0.016437682989496327	0	0
196908	88.92462430229483	86.46375424427768	93.33667518192644
196949	18.972185432316934	14.277115477856722	20.97340977057557
197209	39.07226209934218	37.14058409934262	57.79486714653737
197512	6.962014046037463	9.115719546074272	10.907941829866497
197636	15.791591924870012	15.310319392404026	4.380815362472993
197988	61.159427353954	66.45565785422598	85.71907317148624
198027	21.356904115735947	14.017347171816196	35.34110451257406
198178	69.18433358191078	56.167473538161474	54.423363684914435
198228	4.923072067846777	6.243908566033337	1.0412443808296354
19828	20.3158387406466	19.73259383962802	14.340983337482381
198303	14.201884486250943	14.781088255194703	18.251538641469917
198404	2.4928073520221963	0.8305262455818964	1.3542165589545707
198419	8.429773365331602	7.139991250023116	7.76920601961552
198462	9.933276319932297	9.709120799336736	9.397382014163112
198594	15.642488901947335	15.018944425833645	19.89472467767161
198611	67.58026879884008	66.52696734770817	47.646276683818755
198675	51.90491721746743	44.97220680076033	70.88885935065761
198808	18.364154411688865	17.14564986110964	12.213240210484138
198872	13.49644179976029	15.600242574388012	12.94469372512129
198888	1.0473562072589173	2.140177883683683	0.8030878021164124
198967	3.548823894721153	6.241041543843823	4.658793454914245
199356	17.218237205455644	23.473039879897215	23.297220265347814
199631	9.72490980490548	12.93073879158029	10.163490524528394
199815	3.8209479700322815	4.171143963847606	4.189831142376918
199853	18.909177954447394	18.539561703459878	16.330456795661224
199879	193.89365461676664	124.69663176294004	105.23401504073173
199884	24.335047528466482	21.857161365203943	13.693208422306498
19992	33.92956049023792	25.692864022316037	28.059967191740043
19993	51.407562014228795	47.7137240531825	34.892442797445284
200136	2.902218410336003	1.6338158859816865	1.6620637788050003
200537	18.178451973899598	13.646125569687989	25.871687236342787
200607	0.327784313976549	0.8280687979908855	0.811567146448864
200640	8.509181873126398	5.329879163834899	10.139784217922568
200761	3.932316295869847	2.337120213433582	1.6128104182958474
201100	29.183460137448428	38.24543080053566	36.642254339075514
201272	10.205930082334739	11.079570178768876	11.478315264666287
201350	0.3597859466411842	0.19093527084462675	0.17519502349432495
201523	12.528040025440252	10.226095504347079	26.105753809132022
201601	5.626643144796828	4.079702446728565	7.5473784440455916
201782	36.5280661983878	28.37907655823493	44.457684245060904
201811	40.97400341019577	34.33719657989908	33.364602664177795
201950	55.32537317920801	39.57877072734177	54.50168861859513
202139	15.595681609188134	14.048077518027629	11.2510611703903
202267	2.9709063711881463	1.336956470510889	2.0675533373785435
202362	7.514553324055462	3.3444390492697313	7.369880340344358
202371	0.19347042511946588	0.12783628002775357	0.12828441685102962
202468	0.33900878853392635	0.5740345363293856	0.2826064529904344
203502	9.935841675488918	10.387119578177277	15.091015486240337
203507	6.92516568430594	7.9701079210065116	8.448553368567767
203508	2.101019772716377	3.186077210329796	4.351429709609556
203560	10.111120340578584	13.825183177176063	7.239680179221928
203704	51.862290439073085	48.48115130794753	58.00877006816583
203952	3.479795340752009	1.8470728668263978	4.142389445902489
2040	54.6465666933802	49.241206219939514	80.6845008184233
204055	16.40286353791827	13.490847791560613	20.988771541797508
20408	0	0.12783628002775357	0.03088518564843846
204282	21.847487119104116	21.1077615184349	20.962817222164677
204469	0.011831307252476553	0.006391814001387679	0
204652	214.06706057104805	276.2091304019033	214.01021707197444
204891	0.23662614504953106	0.7649698071740123	0.31644630393814843
204903	28.194762572722027	35.46641296970297	33.830894606035706
204909	0.9136212605966181	1.1197651232558008	6.411897281518216
20515	0.1503147051894007	0.12701713083074995	0
205173	10.617104577908108	12.310711129583382	19.27767923592137
205235	33.31957755715992	35.052424428696895	77.91266444187093
205517	10.240517113076834	10.24965829508473	6.803236658500216
205527	0.22547205778410107	0.8923965126032641	0.9735875221448201
205553	1.1079753769050389	0.8027263179615589	0.8499834118943661
205801	69.65220819715515	88.13333827994654	58.1353801466917
206012	1.365447063101691	0.44578868170313024	2.1203558206748063
206144	7.939059629768567	4.408111357607799	4.471254920443851
206351	193.71760830187714	174.52625663545172	235.16575134282837
206513	1.6326142116842028	3.0160997660722426	3.3210004314200976
206554	0.07515735259470036	0.06350856541537497	0.5992605411341578
206624	5.6523374192629205	3.5068966341946854	3.8929766480324304
20671	1.4997609519587742	1.1031960458569647	0.8450953210882155
206789	0	0	0.06335159604930218
20681	5.157507269198827	3.826487334264069	4.942253887937592
206900	2.8196993178889036	3.343415112773477	2.687484470927076
207053	15.351552949702308	18.6608447899116	17.21515710903672
207071	44.06325447824127	39.17695393861963	55.165758683835634
207145	0.03757867629735018	0.38146096709075167	0.1880579949843313
207147	25.434788072117314	28.402639348972585	24.626842915922975
207660	16.45308622770977	16.075629146494798	22.995380898511694
207672	96.83062040782315	111.55778007002564	145.74571649074605
207709	0	0	0
207736	9.109681827776699	7.992957071836866	7.4989027804449595
208093	23.08603715316059	30.50415605205898	38.88109381104815
208232	10.583642316111819	5.161805506380951	6.689448383943012
208308	1.3271380722385135	1.529120465151021	5.559130757584351
208442	24.27625414523493	28.24610834440211	23.38638963179936
208505	4.6961393809310215	3.5122211039752087	2.191083301442239
208877	0.05035542623844924	0.912260775012338	0.31159873757808515
208906	0.20073851446771346	0.25485341085850355	0.12818052474824213
209022	50.90618547471861	64.85404944451162	54.31138466880358
209869	12.687776555213022	9.361138983770422	10.449694822475303
209946	10.662451241535656	11.265198273218715	14.043297914027484
20997	38.51854088590961	31.464976025259645	28.414758187237926
209971	1.547763400955727	1.914267603628289	1.1066156132531255
210210	2.601426966413187	2.6099948010079013	3.155194253602566
210293	1.0696643817897773	1.148478647257273	0.4672942142643402
210313	16.330059162565068	15.734945460220832	22.208540428095915
210454	0.327784313976549	0	0.2837721093317097
210808	3.558158805983603	4.840166933319058	9.587787997626542
210813	0.19347042511946588	0	0.0958180064501659
210842	0.8430948479048513	0.25567256005550715	0.9751687468972454
210882	0.44609738650131453	1.2111680634756445	1.3131167800720682
210968	0	0	0.06335159604930218
211001	2.2673352942380953	1.5954960527559088	1.512555024631739
211085	178.5783145872278	158.8155873946393	205.7590714825654
21129	0.8490390530725639	1.5278917413555155	0.24676980887914518
211326	1308.2295574380857	1360.121849397005	1139.5420947774046
211795	9.546028653061288	5.572563308588379	10.717862468488335
211907	15.314569847271748	13.602698410923	21.095566294092418
211948	1.7651646632817222	0.7653793817725142	1.7950468069893273
211996	29.874484029842634	28.087144394888217	43.03915844521122
21235	14.88387770323596	13.868553065201368	12.368853352127722
212466	10.747302052264132	3.968453832321871	6.778463678626611
212774	749.0582110516724	500.54996622213883	19.464200018722437
212881	15.071771084722712	16.885471980470616	16.926237821717137
213224	38.18830015534167	37.83384159780742	41.64127368035535
213255	26.71898280274089	28.990189847052527	19.933413381129885
213301	31.91272232527131	28.364933983262823	24.616431317013394
213501	3.8184847951290553	5.415020618845447	2.6926437135955017
214051	62.53742302933689	71.17313934639937	94.70714240002702
214079	0.1503147051894007	0	0.09244777273974038
214324	19.684985125728836	19.818743652934415	17.84260164114684
214392	48.018737007125985	50.15081099134176	28.456446410845988
214528	166.97951453283247	131.24254382395478	234.57142576774868
215098	38.77095195248447	38.08788811079272	68.40484075219149
215114	22.219487568549443	18.16383478074815	19.02288733578612
215276	23.21060849780929	23.89271205528396	18.03568136495614
215531	2.1984852998419377	2.8693535324499244	0.5175266838267025
215807	10.840516424189595	10.706300703648157	10.026791301931357
21606	24.773480366987492	23.504083638337686	21.931490046088978
216726	32.29448986196233	31.48258773299522	36.805073516003596
217104	19.563313246113815	17.892176560027274	15.83583795971886
217559	4.248581365298052	3.5667190282235435	3.955594967021943
217592	3.4873143812172733	3.69291700985729	4.222569367293306
217726	10.36411446349543	8.379841786717684	7.8280695140051595
218026	14.626734113760111	20.512013402723017	18.00175789281526
21836	33.651704096061906	47.30991666220754	31.54466233718125
218387	6.3054269439391595	10.012211804662554	2.6904391362263516
218680	143.76373078962894	114.77171325358309	79.95784272533696
218818	6.680523181588008	6.989833259995279	8.474613831066755
218869	0.11831307252476553	0.14061990803052896	0.18995089604511906
218981	71.45319814186368	89.11061075915075	68.34927202605147
219393	0.8490390530725639	0.5092972471185052	1.1280134503870125
219841	5.744956217321594	5.507242708262295	6.7908412014727535
219851	28.171569300405466	29.538761236211318	33.197827835694504
219883	0	0	0
22000	26.54760817383716	22.47062347668276	25.64202812040412
220010	47.63681419520279	52.237576883220186	50.99955128757525
22005	0.04763528746195525	0	0
220069	50.58569087429108	51.34637804362988	41.962003501373424
220096	1.311137255906196	0.44578868170313024	0.7320808480368882
220209	0.26862777771416624	1.7196461613971459	0.25172126734199596
22033	0.5692571880929677	0.8919869380047623	0.7216584705972492
22044	4.724754913660424	3.3171900871455637	2.6283167541085355
22054	3.19153169990536	3.5667190282235435	5.938485952449749
220692	0.8650398694048815	1.0210519418280213	0.24835103363157046
220710	17.335720279025573	13.193783694408829	16.539503734783814
220737	24.460663746649523	23.121189054533914	55.37790603993238
220943	15.631795584463838	17.897262635842978	15.795809107230207
22096	0.08873480439357415	0.1398007588335253	0.30021309873771657
221071	1.3027716904571234	1.22745477942799	0.5030269662728419
221105	3.3306923178293304	4.648002938678926	3.3424787289157347
221112	0	0.06391814001387679	0.2885127674188469
221420	279.33371625264175	246.17981832539346	183.9823197560202
221460	0.25262696138184865	0.25567256005550715	0.3504939390914374
221461	85.73317224425764	73.85342530196378	129.9706185726124
22170	15.050923539323506	5.006310689630528	6.102237358712035
22178	20.674645425857022	16.142499759606814	15.253517520854215
2218	988.7511267107109	1117.5870318393236	815.1640385300868
221814	472.9108024636371	417.6605798483919	723.6763915173385
222421	10.332475983861624	13.727258094162739	11.914020074671205
222738	20.03345495156058	19.562251943681908	29.136047230425035
222877	0.3437851303088666	1.0218710910250248	0.2889313520001355
222923	3.402463570488798	1.538069004752964	2.3767168701712906
222969	0	0.19175442004163035	0.22231341434319526
222978	212.11419613584462	231.34012169837683	514.7003655295781
223112	1.1225135598536178	1.2091201904831355	0.627941149413446
223186	131.28231391324513	155.9572055608997	128.12255677033627
223216	4.2835042562259975	4.203852555369803	0.43988315442911474
223607	4.737834471729432	5.323034367510399	2.642149699771177
22367	1.5121971087828734	2.42028825395878	0.994362006661982
223672	0.04732522900990621	0	0.01539064677282548
223933	51.594492660313755	63.76046604477739	49.341234298042856
223999	12.95813659560925	12.62097788187495	21.30355956313645
224159	0.07515735259470036	0	0.010157826870064817
224202	17.96200943847122	16.381713231733862	13.56990942816963
224349	0.22547205778410107	0.4659273590932004	0.2808174440324342
224366	67.89258324227214	87.01114192905686	70.92892389980024
224413	3.992568303980971	4.6566040052474635	3.8952851175043683
224523	0.44609738650131453	0.5412563171254436	1.065931402781773
224847	23.668324813247956	19.862257627148622	14.93363489269887
22498	0	0.012783628002775358	0.06166647919408942
225111	72.07908681304448	55.703970651579084	130.17338181094485
225283	0.059156536262382764	0.6164501155401813	0.35386417280186294
225329	32.31693277719223	36.132228970068155	18.91056777186413
225412	15.676416005415547	25.41773677444996	5.856898968771411
225541	0.07515735259470036	0.5996017923349364	0.09954828726031248
225748	0.059156536262382764	0.9563146526171409	0.7465304335443491
225784	31.878933478994	28.92340468484914	64.6334724974797
225791	0.059156536262382764	0	0.03088518564843846
226092	16.000814219456863	10.508402664629001	20.677551724009128
226149	1.9622967036193515	1.0832821444431189	2.037116378664071
226200	54.61087642732432	62.12810827815631	88.62080326836855
226204	0.651399118873257	0.7633315087800051	1.5060223414164629
226466	58.53499495050207	56.726355426037564	75.98281986181904
226520	18.41942695428615	20.499515251806812	19.864371017217664
226525	26.02199798899253	23.065462406490074	20.823799073103267
226571	20.266392188546966	20.023604460128105	21.554025388009823
226572	9.953767962624813	5.4146110442469455	6.6844861469501025
226837	38.256685308065904	21.872929881627996	19.87642159198145
226851	0.1503147051894007	0.12701713083074995	0.1250180752433916
22691	0.666722715218528	0.14596296603327602	0.3489127143390121
227016	10.739087177016337	10.012621379261056	12.733042685681962
227444	116.42836441034801	111.35455756122596	145.00549456517453
227516	28.586550152027847	28.576962240312028	25.752489691156487
227722	87.38018089715845	87.98834488619758	40.50414879578398
227818	16.019470821158585	16.950209269681494	11.494126226040043
227826	2.063388001840246	1.4029224835172749	1.5467065518878154
228121	10.66583734147089	8.666654267583127	10.718925962746464
228143	4.7525093996291305	3.525532172808253	3.7382897775055977
228184	0	0	0
228567	374.543621547472	479.24457588525297	193.44023693269497
228728	0.4157184165123484	0.6350856541537497	0.15896181829389308
228855	5.429647272883589	4.630545259723711	2.345143583708344
228917	2.767742487934905	1.5270725921585122	1.5806502949383168
228950	0	0	0
228974	19.327390122785133	21.27903108288954	21.144327763910027
229168	26.36361531204448	13.637934077717953	24.284968539902344
229304	7.509791630829053	4.4595251154253095	6.393506535970734
22949	47.55973137180451	51.169808934515366	55.54402104549189
229528	0.1503147051894007	0	0.15738059354146783
229697	47.859895940511386	58.915806042198604	72.28142620035368
229740	75.37193498168257	49.693548095218674	53.29017147519726
229833	0.3006294103788014	0.7006420925616338	1.1291791067282877
22996	18.797637081793095	24.08938137050761	22.963022824990684
230040	0.039634879295796455	0	0
23018	0.2550503259152924	0.5105259709140106	1.0035632064489168
230298	12.657042343558526	8.353616761089771	16.210603352351285
230956	179.24706726903014	216.7094609835756	125.97444435940756
231198	4.098515606973584	1.9712229754676351	1.7254849825631702
231227	1.0828023227668369	0.6359048033507534	0.8210544949634155
231248	5.321167005351139	7.828755679228197	4.050668917882261
231389	12.908673517480642	14.53319761251073	6.241220694130008
231431	4.522188608526058	3.720018455421891	2.5523449160223493
231481	42.355576093582826	40.45982205948069	71.45520773795333
231560	41.005771194299086	33.389892568448985	52.12336765903954
231579	11.789081215890334	13.63957237611196	15.51750004087042
231648	0.5908350480580002	0.44537910710462847	0.1915321207975443
231740	30.62579265942246	23.52947705220827	27.32509907395728
231878	0.11831307252476553	0	0.37010276726732405
232113	61.83288921698505	65.6104181851171	55.74990491345565
232408	27.42864885957436	26.301941795083188	19.735862247974186
232602	36.49339225432479	42.7014745318737	56.66714426997839
232743	0	0	0
232971	16.395201739745637	17.843834506080263	12.111814414288974
233040	0	0.19175442004163035	0.24824714152878297
23324	0	0.31959070006938395	0.0926555569453154
233249	60.789417003391236	57.64377939687405	61.40361948962676
233329	13.985601382459162	14.53524548550324	18.45675017941022
233439	97.9834913617765	99.73701991344346	119.0380397549926
233466	377.6006227604149	295.8799196141881	459.19113701972515
233596	0.7690349714109759	0.319385912770133	0.47393078958240376
23387	16.36936536861333	27.244318660027467	19.156193481462118
234233	21.135099664797654	25.044355558759378	29.896436232450295
234337	42.44540837407722	31.99516157690174	25.274505823414877
234515	13.847080009375683	11.537646098427059	13.285167382021665
234699	37.35361987444608	37.11268338763972	47.51780929399293
23471	322.5836782802651	256.22822021128377	467.97080411719566
23555	9.661636854142037	8.983787520061501	9.51338915808049
235665	6500.342061842264	7607.229128196606	6523.395572503338
236009	184.5607605288269	145.06158338215332	228.86749942529127
236528	28.22483873458308	20.76031362000549	16.520992033317366
236688	43.43019339359705	47.42034612741723	39.269895094101074
236839	6.384524028942375	6.432386389286952	4.268134765865392
237219	2.025862420121677	2.7382406556341565	4.382927469344662
237223	0.6875702606177332	0.010796456120613746	0.03088518564843846
237566	13.303397643510856	12.251611722382062	13.143079575490514
237583	0.0987914155581792	0.39703092749571905	0.15569547668625508
237692	63.97114905600526	70.74680556374334	62.48958513982089
237764	12.572656374501973	11.209863906387639	13.867877652381999
237771	611.6734176308712	794.9378055739849	760.2715895569304
237833	2.331338559567366	3.6359616380179443	2.5759533628656635
238060	12.14886716253152	8.02337712145934	15.192927764284017
238535	6.060125814901058	4.714378526283813	5.693390481895758
238625	0.7287872889210434	1.527255675595458	0.6500722636071226
238661	50.73864835531278	78.29893085632895	66.74825029574681
238805	414.04530130967316	440.5649446731089	358.84390097359926
239049	155.64035112545992	131.95384710740126	189.8977371039568
239526	0	0	0
239667	0.19347042511946588	0	0.09413288959495314
240025	9.833338215427037	9.256656227000397	8.86290996073395
240258	40.872187620007836	45.996535339376365	45.52289496416604
240283	100.44209037809182	123.43754347143968	142.17205586986108
240357	0.22547205778410107	0	0.09739923120259115
240380	56.890067079839895	61.90069636539743	29.40148955240448
240448	34.417352967537646	27.629887624427035	40.90729563964767
240454	15.378756939374668	22.97737936516459	44.57088645869808
240518	137.95211499339348	109.14616639057819	143.3705692004801
2409	6.367062583478402	5.932509357933989	6.6919754161505836
241020	1.4182962411655315	2.7386502302326585	0.6637383923896321
241026	25.40255401861672	12.172322177982306	14.581497874638695
241125	5.944236106909736	8.547009479525409	2.260802820515143
241444	35.90742046136264	36.298377626909144	49.06514846358714
24175	52.04301341134851	66.98281521534045	60.06594083620086
241803	49.6660627152597	52.07695013266469	59.192405515689174
241938	104.94333175682965	106.45987379858155	159.30887378522647
2422	50.263605335109176	49.068379046878185	50.26567840369959
242492	19.503053882035516	16.536054448571264	10.316264957656044
242843	9.104777995626863	8.022148397663836	9.833897805267519
242867	28.430923876099634	26.613229262612663	24.018085533894705
243136	5.865425753760545	6.470693865570668	7.413859548500374
24314	16.981245903123202	8.721971341028466	5.531911123773857
243330	32.192243709885766	42.770729392991896	65.76358902098671
243699	12.615347252760115	15.523121884852612	37.77007381066778
243975	0.4692979091420162	0.1489292662323329	0.652712236427897
244165	222.14610453026728	267.1668437369935	108.54198720892249
24428	34.545824339868105	39.65491883457102	42.90792365467091
244482	0.7307259805477984	0.9546763542231337	0.43441223545232643
244583	13.459853643722008	5.0454434407731465	15.634300316043324
244641	0.1774696087871483	0.3179524016753767	0.12491418314060411
244667	33.61068622525054	20.886921176237742	23.101851909817686
244680	1.2596159705270584	1.5938577543619017	2.2766133801074697
24490	1.0265086618597121	2.2895849517415137	1.7935408517346447
244904	1.9763993419930692	1.082922208849389	1.568958369054615
244908	46.09758214820103	53.181604297882274	99.5819967931044
244981	1.4047187893666577	0	2.3608713621469004
244991	20.28624394648644	29.088319717365103	23.46146677547304
245060	12.647030317952066	9.443097064044709	17.76010507213881
245232	13.880040368937939	7.746827179577605	27.00908178075731
245271	4.190885458167324	4.141163139151431	4.296618368469165
245366	12.062555722671387	10.132675741917275	13.875944133198198
245737	756.8904977565734	1057.4929805397162	924.9729009674104
245968	1.59576584995268	0.5113451201110143	3.2826475336312955
24600	0	0.12783628002775357	0.004323925990781385
246046	8.872949493569607	8.78507033184534	8.933241055108784
246359	72.71307758103256	59.36118514930324	80.1132864752783
246604	0	0.06391814001387679	0
246997	20.915371459378648	31.948855144623444	19.958503906812616
247114	47.83320587858556	51.72827963610169	51.832341654113314
247408	6.525145275998	3.6990606288348173	5.479713130666717
247486	31.232593467502753	24.438064118394415	21.91022433353352
247572	1.3974486957663264	3.4685891579109684	2.1804410751164705
247578	4.556978763007051	5.603498442099063	4.552242863764489
247658	9.16393457414646	9.308293115312907	10.579031955054404
247679	39.165505022809114	21.606403700330457	27.28333010286976
247705	70.26309676255198	48.578423521868004	37.2436244404363
247890	6.0664331730996	5.584043754288491	4.774925977199693
248117	0.01878933814867509	0.02109298620457934	0.1298656416034549
2482	0	0	0
248257	19.828317896897282	25.67259018530846	17.80534715621797
248409	110.52167646014495	64.08332109031099	69.87816564405367
248435	2.825438395065633	2.6767799632112905	2.226608269245166
248479	64.20157403201381	70.68821801917187	54.667925413542605
248494	0.8970415020695166	0.31959070006938395	0.404150402420613
248555	7.205910284687325	6.338147477660144	6.73552182142373
248604	1.558917488221157	2.3580084123389105	1.0437834777177608
248635	0.8921947730026291	1.146840348863266	0.5576413017377179
24935	1.2662884860085144	1.8966497702308127	1.6279818592577915
249370	76.99729893100121	82.33951420369345	140.32258238987995
249540	89.11125642342796	119.20788771636427	84.29805721534032
249563	35.121677580008516	36.39631006071674	27.24311964696014
249655	5.691376724691926	5.6092324864780885	8.992599064830937
249702	27.641041359289453	30.772525424668046	43.053884571845984
249848	24.24342451786754	29.88913955323182	20.80799631795858
25003	5.95781355870861	7.586599080923251	10.330621429590776
250393	71.89723531686238	64.95362507724275	90.87936002236229
25048	21.339643916530434	30.42179480378873	16.49562485128658
25055	7.462470325808885	6.691335546130474	11.71348626123446
250636	46.070553476281674	44.73455552303891	40.747060547071825
250685	0	0.2540342616614999	0.18658066233469353
250720	3.26668905250006	3.8867193028914295	4.1934839691329255
250742	4.901441113302964	2.9316333740697944	4.345208702702643
250770	13.63820434179069	16.69248883663348	15.982762554080018
250857	7.462421239734272	9.310278886740317	16.207392189544436
251127	21.159051803221516	12.931148366178792	10.621008557180431
251354	34.00810394276785	31.66983683245333	27.48095089607905
251756	0	0.4474269800971375	0.25309470788884625
252027	3.3937328477568114	3.57040519961006	4.096272383820193
252116	0.8107300622093863	0.2544438362600017	0.12818052474824213
252133	50.59075701465683	35.752719607982186	105.90153909405174
252337	25.842625553830068	30.248483492003473	26.938278640362732
252568	26.01991334009565	32.72899146326582	24.308305419098026
25261	11.604573934338816	12.297291435820547	7.682818896728622
252667	99.22257613278455	117.21658333424625	58.49088913919258
253287	34.6365176671232	42.37654711069999	53.98396332095654
253399	35.72948601090357	46.24033023607532	41.005167847852555
253492	24.94360949488236	35.730698847650814	18.427887657016747
253630	68.2983800629908	64.88314149232905	53.157370663535
253715	29.512937501392592	35.29842612769824	50.443737795884495
253861	16.29998300070401	17.19850948696397	13.879291523698011
253950	1.7252330097428754	0.8292975217863909	1.4108519998420466
254167	7.372723699938908	11.444021548698004	15.709423600718006
254510	14.92145637953331	11.272962897204511	7.750324436159146
254546	16.152164051592084	14.02471951458923	16.57072042143456
254596	0	0.38228011628775527	0.24982836628120822
254617	46.98854871290796	51.59520570174263	53.183915224076976
254738	13.713957268252182	12.169864730391296	14.193418579634162
254763	36.64783990004422	39.360926441289735	51.73037162496786
254822	58.5989651637734	65.6951284672851	54.63220389464394
254885	3.349669554641644	0.7223046324846065	2.8071376151361753
254946	0.23104910141681606	0.22248476625306332	1.4879016244202725
254962	45.39652550550976	56.501667638497516	48.77696611257274
255	1.8323919950022107	1.9437692260442165	2.0267652348044036
255029	303.712516550942	379.1741109114326	310.6155979320065
255500	0	0.5101163963155089	0.18816188708711878
255609	68.48361765910815	72.58756075822072	81.55190187074987
256019	0	0.031856676357312944	0
256103	121.41344816860459	88.83279666812855	109.87441165330783
25623	52.11186340574467	58.66832497411313	72.03039169207953
256544	35.568946901792586	39.78109210232064	30.43902743927444
256603	2.2781733525524395	3.898067949640593	1.8387614903273501
256662	0.06443680565204757	0.02109298620457934	0.10357626833227886
256782	14.350004239238693	14.334625490589374	9.903495783898661
256821	6.263424438853335	8.461787334727541	6.90394878809681
256888	4.291737085228117	3.274774507934768	2.47834031511722
257018	3.6571507433732604	4.156630705906773	2.6760649285113214
257118	34.461969316599365	15.778794444908119	0.18658066233469353
257156	32.4414184672165	30.468908133940232	29.68915264211105
257258	1.918703434862341	2.691018806171127	3.5156950017224924
257307	4.023109307513951	3.6306371682374206	2.1034938735926203
257505	21.3847031872628	22.13994149648595	17.65472858715747
25758	396.21855224410376	426.82872494307435	491.54053282739966
257634	52.296501419491065	49.51169298760457	41.59968505724008
257662	19.75878528854177	19.756463811314546	25.554953840037168
258252	77.11787629560914	79.7887321600238	110.31541500089877
258261	23.386152635792858	24.380301848681864	26.990764814805797
258491	4.3586616088206975	6.054611593582717	1.6990837409150386
258533	0	0.12783628002775357	0.15590326089183007
258563	1.434297057497849	2.484615968571158	1.5885618079654724
258614	108.94649015023032	103.05302629620941	89.96781184543973
2587	31.940081590175843	26.30071307128768	27.97404132368552
258718	5.704505368835547	3.7270872926431866	2.76894413076159
258753	149.01120107151704	192.10497386306332	242.49434250056294
259283	145.2180784456291	127.3451755815023	152.9589050795917
259470	7.483403525832513	12.16658813360328	6.9876364570415115
259704	0.11831307252476553	0.12701713083074995	0
26022	90.36927902837641	110.66702185581639	253.4553934175443
260380	11.321405969423987	13.645715995089487	8.773159266894842
260599	298.5498683109005	368.82762497777355	351.26966771261027
260642	0	0	0
260659	386.1773933675839	628.979458973906	525.652311263909
260664	21.497734647186974	20.82955622979989	22.739600520670212
261228	7.345568796341161	5.226542795591831	8.855867506643726
261570	31.555531052412412	34.036041637291795	27.971262107001646
261683	41.35101695373961	39.91489182229253	43.71004613356695
261700	33.41169185107714	19.39865098025181	29.752722800895988
261793	30.177469272913637	29.052469688672396	46.0432267339199
261810	0.6284137243553505	1.3373660451093907	0.49965673256241644
261924	30.74585206665109	37.610128107758854	19.88135712731226
26233	22.15209820328494	14.086180207012093	15.508924878070344
26261	0.015031470518940071	0.015979535003469197	0
263010	0	0.06391814001387679	0.006177037129687692
263019	0.059156536262382764	0	0
263116	0.9353504929326942	0.8305262455818964	0.5887342715917313
263154	0.022304869325065726	0.010866083802359055	0
263158	0.20947124145178347	0.5883757729388476	0.12322906628539135
263358	16.468157424084062	22.66165399949505	27.315261129624645
263434	3.0315235365821835	2.421926552352787	2.4346203904544175
263491	1.4714401892203384	1.9328583340624983	2.1297392770865704
26355	68.0481764661424	75.07666356477142	131.50691891080757
263750	5.855501302516162	5.8952258181465265	3.4900957940558803
263764	0.8958298198027947	1.564356131945974	1.0641423938237728
263775	159.6730191504086	211.8341887122537	171.51982406046614
263790	1.6932313770782401	0.3826896908862571	1.4734520389128116
263948	3.8812398096417944	4.14321101214394	3.2413171273326054
264058	15.909656050529847	20.049829485756018	19.161939428125823
264092	1.9778599711247242	2.1196075074839604	1.8692807491601484
264120	15.024731371127547	14.901961767047926	14.452421331971065
264212	15.515081953659752	12.862315330982893	14.680529406279964
264262	1.456605232028709	1.8487111652204051	1.5498122350286665
264276	1866.4856790138429	3131.5669587863713	1437.2697864785046
264697	30.47328643400885	36.44813349875102	43.808366588283796
264920	133.7274356964201	110.74117936079281	193.54139068524145
264948	2.025862420121677	2.186527829304856	2.634889771836388
265056	873.2937649423591	1198.3225114203133	1220.7502166568001
26527	14.93745719586563	7.900046162015108	16.55641182286701
265487	60.203186987859326	70.17504206469141	54.2662658492879
265616	7.791666182842475	5.155866674702675	5.570390756876059
265912	95.76493917587231	90.34102882875598	110.89248914899876
266188	25.09392420007176	23.242062566387137	37.77157398652803
266355	0.312460717631278	0.8305262455818964	1.1834589226741883
266385	46.007121241781896	46.962679782357554	38.05374503335621
266444	29.22757859278028	33.25345522185269	29.988688285665013
266671	22.19963581060997	19.181610125788158	26.40630658936385
266692	198.8862696583414	166.8101707247829	149.44370584218055
266892	0.41894248290356695	1.3365468959123872	0.9090702697542428
267032	0.4780990191659497	0.6371335271462588	0.5013418494176292
267044	0.3006294103788014	0	0
267343	4.334347020664378	2.29777644371155	3.8738980589005396
267460	10.67738714181279	16.34401087604592	27.609441356405377
267547	98.3508301676251	113.66009141966146	48.42856619404277
267650	10.206892817736527	8.283145427499866	10.225479458560903
267777	3.4010029413571434	1.9724516992631405	3.6367074259581793
268213	1.0070155564346002	2.500985579549108	1.9296042068531558
26826	3.960566671316336	4.014146008320681	1.793372468664173
268422	0.01878933814867509	0.22309912815081603	0.6429835216700086
268525	4.250041994429707	5.863266748139589	4.43047759639977
268542	5.090350324770284	5.734201744316329	4.864451420230333
268563	45.9086599271966	43.20851911870044	55.087071186655784
26878	86.93461445644496	91.19266041748452	70.40252535644657
268966	12.23444828782582	12.551735272080549	13.084679437904061
268969	50.81579728282695	39.31810128748043	51.73787295884889
269034	4.113537161875142	4.2964507183378435	4.192779567624026
269054	1.2941956453019752	0.8536360539964363	0.4773010232928293
26911	60.170231895497736	61.51064045740004	47.90623084279257
269110	0.07515735259470036	0.19134484544312855	0.06156258709130192
269452	1.1260344004878864	1.5918098813693926	0.5697487960325697
26963	1.0265086618597121	0.9546763542231337	0.8915053604807196
26966	29.605287310065492	26.334440768480718	40.50192760211489
26971	22.85274802197168	24.27949749215523	19.985788231334443
270275	231.84090940442982	227.69699495514988	181.0758295857475
270612	33.37311738732006	40.45859333568519	30.69740363629971
270826	51.452443836184415	51.224716433362204	48.24776855748674
270912	25.506061431046916	27.10233969940934	29.2114317373758
271276	2.326491830500478	3.189763381716312	3.0139375838937132
2714	40.97934660526717	37.58883022863676	41.6249269021771
271493	89.97096819606506	88.98852077482582	83.61746444730512
27198	46.33641527096471	39.50227868306805	93.69041477188242
272519	41.3143679607861	57.29407271249099	32.273163881151646
272609	265.9096305125917	264.22704337360125	249.9154273841249
272792	10.1166973842113	10.18963111375662	10.608035018172114
272941	0	0	0
272975	4.371741166889706	5.730105998331311	13.603563051971886
273022	0.3597859466411842	0.3830992654847589	0.06493282080172745
273049	2.9173268785584785	2.2326295799021674	2.9216044817868188
273064	42.81851080013985	47.98543954464306	47.90926678427391
273139	0.1969912657537346	0.06391814001387679	0.47393078958240376
273151	13.09943506265192	13.442083911691306	19.563414505965348
273270	16.042044468583352	11.915011319532791	16.755124108857665
273549	0.22547205778410107	0	0.01539064677282548
273601	417.92964862821054	912.271949069325	136.55109012785735
273609	51.96692637540997	62.664455825761635	90.32258756492892
273741	205.95179111680906	282.6603082174261	109.92850380220862
273960	1.1336676471190477	1.0837413580463928	1.1046579639945544
274230	33.647587681560836	32.366383179029945	40.47312481014159
274375	14.307945995409455	14.024309939990726	19.580696087216836
27441	1567.7180981233446	1893.9489793525859	1540.0332108236155
274427	7.024691422934113	4.995239818528917	5.6698798948149545
274429	55.200618007785664	58.4749322556775	77.66257330107882
274600	1.7669281005412858	0.7629219341815033	1.7178905351094063
274633	10.00323104075342	12.356294680652402	16.69008739595315
274808	121.62394824957406	140.33570001314007	13.174427756701606
275218	0	0.02109298620457934	0.06324770394651469
275449	1.1719766379822252	0.7641506579770088	0.5319153587577051
275652	22.762585640504398	34.51823995881457	39.75117879259709
275768	2.374494279497431	0.95836252560965	2.00925709189488
275871	11.400396886398248	15.094330548987308	21.242717545349134
276152	0.5372555554283325	0.8915773634062605	0.4673981063671277
276202	2.189754577109951	0.3826896908862571	0.886402884176293
276340	819.4639885456363	992.864957843161	935.5925378375586
276400	1.219979086979178	2.0404655852620355	0.6607192361226722
27642	0.8281915076733587	0.4524101025061549	0.8786006525169543
276435	52.99341801922841	64.17757225326159	32.742019049258786
276554	8.519006063455041	6.033388278586045	5.542564128629683
27662	118.83685189742954	162.67106770994775	183.33837237219151
276766	147.45633336546587	132.41354907412966	185.62895062067116
276784	144.78366609218102	202.6144003585703	65.61047036604378
276821	0.19446367405759843	0.19134484544312855	0.7204928142559739
276942	186.46399514957508	279.61823323244107	61.13121599834835
277281	458.29339464647575	454.4114869860261	410.6000291511606
277380	127.1257385428116	187.30600593086507	10.28327605986047
277435	148.79376194574184	101.42920007409339	88.76293894330594
277462	55.332182714312474	55.9571162419801	47.30276335336519
277496	19.083318566382257	17.64798434005362	34.10545439453978
277545	24.152893224156458	27.59853055937579	13.73918844564988
277571	4.4323583322837425	3.794118689658629	3.1078626892830914
277845	0.026862777771416622	0.1615777346176027	0.012986564160345491
277869	0.25262696138184865	0.19052569624612492	0.03078129354565096
27792	139.9033222378264	139.3962146730329	88.09821683029706
278034	2.089865685450947	1.7641544217798097	1.4561291982387834
278262	1.7080205111438358	0.8594135061000713	0.46012136756200356
278642	13.919544516038867	6.1742563816404346	5.77423815617403
278750	0.4940998354982673	0.38146096709075167	0.997836132475195
278764	1.674444043181649	3.1217494957174172	5.745609832990682
278770	1.7572346424075105	0.36752930507979154	1.041203856383548
278836	0.23662614504953106	0.09587721002081517	0.06166647919408942
279184	0.6715694442854157	0.9550859288216355	0.7318730638313132
279218	9.195887078479267	2.1666635668957817	44.59119847086786
279295	4.900763893315918	7.200632793248978	3.239413447741759
279416	38.60583489240629	30.501773168593395	36.547334712928986
279486	1.3349698364490696	0.8288879471878892	0.12649540789302938
280118	103.48503347483333	110.088891573502	72.14931474116705
280222	57.475521920575936	50.15634637408343	69.43790874918314
280527	27.277445878165107	23.51891062323814	13.893209499035837
280678	0.9353504929326942	1.4701172203191661	0.6671480272351608
280709	13.850657953092899	12.380676620587057	15.599064181338147
28133	85.909300950823	100.12285608356217	113.1414370811794
281546	42.752582064006994	40.77490743896655	50.65675266115959
281733	40.917268810741476	33.22518232323227	32.69997089062015
282044	183.04128108359077	217.03102509813036	194.5145913393556
282365	0.20704787691833967	0	0.038959692481036465
282469	262.1828678842354	294.9383496471171	370.7284731110102
282575	0	0	0
282662	14.521303234778419	13.061442093797556	13.355813813896924
282840	11.075440925736444	8.121038851597245	13.05940268507587
283139	7.407507244008313	7.277669677356975	6.131018729279027
283156	1.9099023248384077	1.9138580290297873	1.820887420602186
283338	27.514362721315614	18.93290033390718	30.180715737615387
283419	19.528363062340894	19.11318666519076	11.806371159445467
283446	38.82096303064503	44.621259035639696	55.06979238501195
283456	85.61225700915745	77.33408465920675	74.43701085866417
283463	28.90271553706704	26.047497958823186	26.045770706062868
283539	15.844192156068921	13.773966750245261	18.300029587106923
283650	34.984982310268705	35.119256779640295	30.896327363770627
283917	3.3474234487274757	3.1217494957174172	4.589636420369179
284017	25.738338740759428	17.194413740978952	36.18879713623197
284515	61.1797439535654	63.524874891372264	72.90415640975847
284643	26.557301631970937	38.09607960276276	29.509980200084662
285011	193.14279059618042	167.26375357518134	185.38237893654383
285278	4.120574834639512	2.7843424062314686	2.162851883314772
285312	21.90139671270667	21.095058580219444	15.112055960644637
285476	60.65041841901128	65.89762798925724	40.962200094360796
286075	30.62044603237362	27.453684682186413	36.063597146874386
286131	4.529823859409303	6.1230350541801135	0.9925168939932312
286180	13.896408346805252	9.557822056390886	3.4944010566913932
286371	0	0	0
286471	269.22842190256085	437.2608364704679	271.89258910673175
286523	12.126558988000658	12.236240317996185	9.103375338772443
286805	24.086387465566485	19.51267504027749	17.111976568699472
286849	33.659472083392096	23.195346559510337	14.64550234193086
287180	18.863100976254017	26.302351369681688	16.43026299917351
287218	12.147406533399863	11.474547107610185	12.817572269979022
287229	11.514146079977625	9.880279778649783	9.966913831695269
287561	54.485758102871145	73.0088527493975	60.529582543851795
287631	151.0920700331269	181.53638274314983	253.9148259576806
287632	9.331661596468006	7.134257205644092	8.252245237922772
28769	7.5206150405948655	4.909409543113458	8.070868218527233
287776	8.255689856479686	4.393968677017426	3.6498016679396215
28791	4.923072067846777	4.778706240896192	3.594869623826106
288054	28.071137929458448	20.825050909216372	31.12183813550984
288327	60.98773415757759	75.26718926101756	60.53250336012051
288549	0.19347042511946588	0.19175442004163035	0.09413288959495314
288564	0.13431388885708312	0.06391814001387679	0.032466410400863725
288628	12.596000294762597	13.070457635494115	13.803613870618223
288879	0	0	0
289056	0.01878933814867509	0	0
289525	1.1496684634513654	1.7204653105941496	1.6722494769101737
289564	18.789404252790973	25.124633158047423	30.306150667420425
289935	0	0	0.01544259282421923
289976	34.37307072795298	18.83108429220809	0.811567146448864
290094	3.4858537520856188	3.9506374429053066	6.2180446265681795
290244	6.755626096393003	7.065424170448193	8.499059447072646
29031	43.40134544003169	47.97676895601104	65.86671524884021
291126	155.65631888973428	180.05925924131327	218.41812554097098
291372	1.8796315693876944	1.5299396143480246	2.2420265054183854
291438	12.535808012770449	11.529045031858521	15.970989579304142
291690	14.09774844789601	11.672242809594852	10.036486434651485
291691	0.07515735259470036	0.06391814001387679	0.31496897128851065
291697	13.946336266605785	15.160091774694443	13.476262377347943
291832	3.724617746253851	2.92835677728178	3.4911401043487844
291916	8.865749787261223	6.753615387750344	5.9685507798059465
292014	0.059156536262382764	0.12742670542925177	0.0957141143473784
292021	33.4076365481632	34.8038735661258	39.860477733888956
292047	19.630675318533342	20.272972511684394	23.597859920943478
29221	58.932791363054584	55.702672405720094	68.9736916225002
292223	13.14440731442033	11.722437750294159	18.456555889340237
292359	1.074511110856665	1.093309090371501	0.2825025608876469
292493	1.1596108684500734	0.636723952547757	0.9069695844878799
292504	33.594738503497	34.58303934959054	44.11297225304818
292614	5.42686536147882	4.5959624620216015	2.3829378770782044
292793	0	0	0
292904	1.4614519610955967	2.0404655852620355	0.6977215365752367
293007	2.222047695688366	2.454295196958227	1.828695041526554
293045	36.90478264470515	48.2443191794231	35.02882467127748
293108	2.6194879942481184	1.5929779040545502	1.2453277968088234
293226	0.25262696138184865	0.27154970140935086	0.9413288959495314
29478	5.039924511239889	3.4210663587792256	9.077884769398398
3017	3.9940289331126255	5.7040857600026484	1.6950153653258817
30507	43.85955964920022	36.960297768059036	46.13440214125154
30510	5.169391671030084	5.797710309731704	9.863386707158494
30723	2.823977765933978	2.675960814014287	1.563049038456064
30849	32.505454784603714	28.862353567024776	51.461036238337954
31236	8.824216730006826	8.542913733540392	8.39460807214084
31406	29.15145850478379	22.108328604675933	36.41560332650663
3150	2.4559589902906738	4.5209858078481755	2.644146492934752
31613	0.07515735259470036	0.06350856541537497	0.12818052474824213
31906	15.998672853846294	23.42049356065366	4.515897809351187
31923	16449.332928366945	24118.951135791525	10453.547962337429
319761	0	0	0
319871	0	0	0
32009	3.1398942041082414	4.268180269982182	3.324912968855074
320171	0	0	0
320311	0	0	0
320342	0	0	0
320353	0	0	0
320378	0	0	0
320396	0	0	0
320434	0.039634879295796455	0	0
320458	230.9546878801487	178.3668496850982	362.54338192757956
320464	0.11874861709962657	0.010866083802359055	0.032466410400863725
320481	0	0	0
320505	0	0.2544438362600017	0.15896181829389308
320571	0.4005183020378056	0.06350856541537497	0.0957141143473784
320602	0	0	0
320670	0.11831307252476553	0	0
320776	0	0	0
32078	7.728990810197908	15.123627384103987	13.153260546983907
320780	0	0	0
320992	0	0.12783628002775357	0.06335159604930218
321179	324.98160050465606	296.2357274582643	88.36533748444955
321265	0.1674701007054917	0.12771750339418803	0
321282	0	0	0
321317	0	0	0
321368	0	0	0
321410	0.059156536262382764	0	0
321435	0	0	0.12312517418260384
321468	0	0	0
321559	0	0.03195907000693839	0
321635	0	0	0
321685	0	0	0
321808	0	0	0
321900	0	0	0
32193	43.707319473207235	80.6443119781778	50.58417970648288
322061	0.08755167366832649	0.052916896594012136	0.15579936878904257
322069	0	0	0
322115	0	0	0
32214	1.3431388885708313	0.6375431017447606	0.40752063613103856
322227	0	0	0
32225	0.7519366789778335	0.4154679100901991	1.1296985672422253
322250	0	0.02109298620457934	0
322270	0	0	0
322293	0.010056611164605071	0	0
322383	0.11625686952631926	0.03195907000693839	0.15579936878904257
322567	345.5419330620714	308.3928892504402	105.06361930392426
322581	0.08994648666029605	0	0
322607	0	0.12783628002775357	0
322714	0	0	0
322718	0	0	0.005250481560234538
322726	31.138514040312423	27.654462100337142	33.44349019391394
322740	0	0.04282515380929745	0
322827	160.45613199981557	237.86978450507274	166.49518022428785
322938	0	0	0
32294	0.903348860268059	0.38105139249224984	0.37821667523502533
322949	0	0	0.0036937552254781153
323103	0	0	0
323201	0	0	0
323206	0	0.07478422381623584	0.00769532338641274
323265	0	0	0.04233776740554237
323273	0	0	0
323275	0.01878933814867509	0	0
323294	0.007098784351485931	0	0
323360	0	0	0
323455	0.07515735259470036	0	0
323526	0	0.5097068217170071	0.09402899749216564
323531	0	0.12783628002775357	0
323552	0	0	0
323569	0.43494329923588454	0.31754282707687487	0.18647677023190604
323571	8.537112914416007	8.32499768427243	5.164635633335567
32359	15.337477604173568	10.633371922467242	9.86733286633414
323616	0.008281915076733587	0	0
323647	0	0	0
323765	0.21504828508449847	0.06391814001387679	0.5310613787247924
323775	0	0	0
323789	0.8490390530725639	1.0190040688355122	0.2514095910336335
323812	571.5798887473948	601.0531951221676	397.55925470744194
323852	0	0	0
323857	0	0	0
323887	0	0	0
323905	1485.952458453496	2152.2987481676373	1596.2078939015094
323929	0	0	0
323952	0	0	0
324258	0.059156536262382764	0.06391814001387679	0
324407	0	0	0.008116602600215931
324414	0	0	0
324608	9192.819177252757	10969.399416212475	8264.807965399716
324669	0	0	0
324811	0.03312766030693435	0	0.06156258709130192
324852	129.70837416682403	105.2855741027243	190.64762863021355
324969	0	0	0
324993	0	0	0
325005	23.70663380411113	17.846291953671276	24.463504278480958
325110	0	0	0
325182	0	0	0
3252	101.40419703706621	97.39621363424163	142.07898772854284
325201	0	0	0
325209	0	0	0
325235	0	0	0.00769532338641274
325345	0	0	0.010157826870064817
325350	0	0	0
325508	0.029578268131191382	0	0
325510	0	0	0
325515	0	0	0
325551	0.08218841494748164	0.03175428270768749	0
325559	0	0	0
325625	0.01878933814867509	0.07989767501734599	0
325654	0	0.07661985309695178	0.032466410400863725
325704	0	0	0
325725	0	0	0.01071391543228503
325768	0	0	0
325809	0	0	0
325866	113.20098013617087	115.53588351367816	92.16646179906671
325963	0.029578268131191382	0	0.06177037129687692
325969	1.3853252626875188	1.5311683381435301	1.4025059954097456
325999	0	0	0
326022	0	0.12783628002775357	0.032466410400863725
326046	0	0.07670176801665214	0.15432203613940482
326087	0	0	0
326094	0.015031470518940071	0	0
326159	0	0	0
326168	0.024801926356251117	0.02109298620457934	0
326169	0	0	0
326191	0.11062272281065577	0.03195907000693839	0
326273	14.855029749670596	17.776230194679872	12.292409443322722
326331	0	0	0
326359	0	0	0
326470	0	0	0
326510	0	0.012701713083074995	0
326585	0.011831307252476553	0.12783628002775357	0.005250481560234538
326625	0	0	0
326712	0	0	0
326803	0	0	0
326812	0	0.1489292662323329	0.032466410400863725
326915	0	0	0
326916	0	0.015979535003469197	0
326987	0	0	0
327032	3.7484231184661754	4.720112570662838	3.4128639954481175
327106	0	0	0
327121	0	0	0
327194	0	0	0.003397370421328231
327236	0.04432358332283743	0	0
327339	0.07394567032797845	0	0
327403	0	0	0
327445	0.9241964056672642	0.4466078309001339	1.4954732286634236
32766	175.2717247629315	181.50928280365824	53.287094478263725
327681	0	0.06391814001387679	0.09857429494828657
327689	0	0	0
327719	0	0	0
327746	33.84872265466062	36.773396141634336	30.34199809006177
327764	0.07515735259470036	0.08460155161995431	0.032466410400863725
327792	0	0	0
327802	0.41894248290356695	0.3183619762738785	0.43513948017183895
327824	327.5848825545809	296.85370724726874	88.88474810481198
327886	11.56845588717312	13.128636830599447	10.639451729015043
327903	0	0	0
327939	0	0.2540342616614999	0
327978	0	0	0.03078129354565096
328005	0	0	0
328012	0.019521656966586313	0	0.4380941454711145
328037	92.18337757470772	103.43605603963069	69.87179463878927
328065	0.3437851303088666	0.6375431017447606	0.2783417148010088
328075	0.1774696087871483	0	0
328146	0	0	0.006493282080172746
32818	0.1774696087871483	0	0.18984700394233153
328200	0	0	0.03078129354565096
328523	0	0	0
328554	2.500807760188355	1.4365198519182205	1.4146328875840717
328698	0	0	0
328716	0	0	0
328743	0.008281915076733587	0	0
328899	0	0	0
328935	0	0	0
329040	0	0	0
329139	0.01878933814867509	0	0
329166	0	0	0
329181	0	0.3191811254708821	0
329236	0	0	0
329287	1943.578104714527	2221.054933733898	2398.5160176465474
329336	0.01052202936325805	0.015979535003469197	0
329372	0	0	0
329447	0	0	0
329450	0	0	0.026947120632716887
329481	0	0.04793860501040759	0.010157826870064817
329575	0.6570226466731643	0.44578868170313024	0.5373862777344934
329706	2.873575584761622	2.4858446923666637	2.8965738784296473
32973	0.41894248290356695	0.19175442004163035	0.12828441685102962
329734	0	0	0
329829	0.7822492701790198	0.2128474062462097	0.7930443650396407
329940	0	0	0
330463	0.01878933814867509	0	0
330709	0.327784313976549	0.06391814001387679	0.40762452823382606
330834	0.09467900956128666	0.02109298620457934	0
331006	7.286412260078778	8.478995593526514	5.331122281877949
331345	0.011831307252476553	0.1060593042436762	0.03088518564843846
331638	0	0	0
331700	4.903180647437773	2.1703497382822983	6.838189576662564
332159	0	0	0
332249	7.3012379626941835	6.245546864427343	2.14070395825076
332324	0.8650398694048815	1.2103489142786408	1.2804425854656296
332461	18.311305233625024	13.832145945350593	11.893833851981684
332489	0.9934799403861994	1.115700428053331	0.7299771466003869
332729	0	0	0
333510	0	0	0.01544259282421923
333518	0.059156536262382764	0.5080685233229998	0.4399870465319023
334119	0	0.03195907000693839	0
334211	0.011831307252476553	0	0.010157826870064817
334235	0	0	0
334272	0.029578268131191382	0	0.10773452740977836
334332	0	0	0
33496	0.7578808841455459	0.19175442004163035	0.6122274047269517
335043	0	0	0
335203	0	0	0
335228	0.07515735259470036	0	0.058049168437673895
335253	0	0.06391814001387679	0.01544259282421923
33567	0.3006294103788014	0	0
335967	1.0042004873288521	0.286607693566191	0.18984700394233153
33597	13.87894690134128	6.565137564496728	13.639163679401959
336021	0.04436740219678707	0.015979535003469197	0
336182	0.008281915076733587	0	0.03088518564843846
336239	0.16037131635400578	0.08501112621845613	0
336386	0	0	0.0036937552254781153
336647	0	0	0
336735	0	0	0
3371	0	0.06391814001387679	0.09255166484252789
337165	0	0	0
337211	0	0	0
337264	0	0	0
337354	0.37566724734972673	0.2344157440115271	0.024708148518750767
337621	0	0	0
337743	0.1774696087871483	0	0.03078129354565096
337843	1.434297057497849	1.0210519418280213	0.3489127143390121
337904	0.029578268131191382	0	0
338010	0.019521656966586313	0	0
338033	11.961704095610596	9.035066118261504	19.73484048366361
338062	0	0	0
338191	0.7100782959389129	0.5905462732844312	0.03078129354565096
338500	0	0	0
338632	0	0	0
338862	0	0	0
338926	0.4732522900990621	0	0.09255166484252789
339173	0.013014437977724207	0.09893795740400341	0.15738059354146783
33938	0.07515735259470036	0	0.31139095337251016
339517	0.014789134065595691	0	0
339618	144.73765521810353	70.04905499601881	76.34495920880225
339629	0	0	0
339934	0	0	0
340216	0.22547205778410107	0.06391814001387679	0.09413288959495314
340395	0.3597859466411842	0.06391814001387679	0.12670319209860437
340396	0	0.06391814001387679	0.03078129354565096
340720	2448.6717233224163	2128.5311768887245	3351.125817195596
341057	0	0	0
341299	0.11336676471190477	0.29070466468358885	0.15758837774704285
341385	17.48942108415021	12.614424688298921	19.403065896293555
341502	0.11831307252476553	0.7633315087800051	0.18995089604511906
341661	0.19347042511946588	0.25567256005550715	0.06177037129687692
34171	20.208895650194258	21.92763269879385	19.424083072907457
341797	37.72979891851861	24.374567804302842	27.01612982137199
341862	0	0	0.03088518564843846
341985	0	0	0
342184	0.04732522900990621	0	0
342316	0	0	0.06324770394651469
343073	1.0905119271889825	0.12783628002775357	0.06156258709130192
343079	11.820833901690037	19.66380592734206	6.410078187599641
343248	0	0	0
343380	0	0	0
343394	0.019521656966586313	0.19052569624612492	0.03088518564843846
343551	0.0524308839449313	0.04590228417642576	0.004309381096391135
34366	31.111890082502484	27.194015548537166	22.704520982415215
343691	14.339519354951975	14.520500799957174	15.664735025389446
343845	0.20947124145178347	0.5241287481137896	0.42192004197333755
344167	0.010056611164605071	0	0.06493282080172745
34441	59.296494355418815	59.847546218905634	76.76864816903662
344553	0.7307259805477984	1.6594141927697856	1.3744715829577951
344556	0	0	0
344626	0	0	0.006177037129687692
344708	0	0	0
344755	0	0	0.06156258709130192
345115	0	0	0
345776	0	0.013422809402914125	0
34591	22.527724936966514	28.58700906929912	17.81784879445776
345989	0.024801926356251117	0	0
346231	0	0	0.038580509034851204
346264	0	0.010866083802359055	0
346838	0	0	0
346911	0.22547205778410107	0.19755669164765136	0
346975	0	0	0
346991	0.1255127788331496	0.19175442004163035	0.2507228707602083
347189	0	0	0.03088518564843846
347224	0.1310898224658646	0.1525024719166003	0.05333815270321357
347579	0	0	0
347828	0	0	0
34806	157.09277531490858	181.5457961995439	217.57644829248193
34811	0.23552866894870614	0	0.08037541362594668
348205	0.02484574523020076	0	0.03078129354565096
348218	43.27341394508181	25.758642505494752	37.549359208973236
348367	93.25413943259832	106.24151593471433	211.36716341413913
348396	0.009018882311364043	0	0
348405	0	0	0
348469	0	0	0
348660	0	0	0
349315	13.610319123627114	11.661796207068296	10.375624436426607
349587	0.11831307252476553	0.06391814001387679	0.09244777273974038
349730	0.010056611164605071	0	0
349978	0.014789134065595691	0	0
350001	0	0	0
350074	257.2384503772596	327.83689274283887	252.19832168073629
350515	0	0	0.0061562587091301925
350530	0	0	0
350540	0	0.06391814001387679	0.06166647919408942
350744	0	0	0
350887	2.384187737631206	3.380289077962437	0.5078745326329053
350947	0	0.03195907000693839	0
350995	0	0	0
351083	0.9770455837311046	1.4395854301268214	0.4662324500258524
351120	0.024801926356251117	0	0.01544259282421923
351135	22.131250657885733	19.94453205996966	39.30930315803567
351229	4.544498787309002	7.009697522404352	7.1496676112675255
351261	0	0	0
351362	0.1691040433380758	0.14555339143477422	0
351563	0.059156536262382764	0	0.006177037129687692
351645	0.07515735259470036	0.19052569624612492	0.3456463727313741
351790	0	0	0
352080	0.5134468780102139	0.2503133640952959	0.16581398001867173
352137	0.6124129080230328	0.12783628002775357	0.25636104949648425
352234	0.7603042486789897	0.012701713083074995	0.6944551949675988
352336	0.059156536262382764	0.06350856541537497	0.09660861882637854
352351	0	0	0
352378	0.4565211592009171	0.13971884391382494	0.15579936878904257
352424	0.03757867629735018	0.014016937597217694	0
352445	23.32480515583299	23.180937095673876	21.02387460743629
352446	0.09273500847665354	0.008948539601942751	0.01539064677282548
35248	112.86921214414019	131.32345185339395	97.3012976213272
352515	0	0	0
352601	0.043184271471539415	0.012783628002775358	0
352653	0	0	0
352818	0.28462859404648383	0.44701740549863567	0.2783417148010088
352832	0	0.12783628002775357	0.03088518564843846
353129	0	0	0
353151	0.015031470518940071	0.010866083802359055	0
353298	1687.3970050600792	1872.1754337571292	1867.3190852692221
353420	0.029578268131191382	0	0.01544259282421923
353528	0	0	0.01539064677282548
353743	0	0	0
353760	23.149836549195378	27.063155908807204	44.64729782199616
353769	39.48682269485078	48.17098082364368	34.14884251444103
353775	86.55637127688007	85.30869790079679	123.66918372816359
353781	20.462827198791388	25.11248118532814	18.459248846548245
353817	652.1179620728219	827.3869065847091	1027.328193772547
353829	641.0718930013463	721.219203822871	599.0071376435221
353834	60.40778772389111	109.72627103794233	21.907367094838243
353843	26.936009653207748	18.728858675910494	37.845678166504676
353857	228.5428157691688	255.70944925655118	214.6521650822423
353871	56.22965172281991	44.91607057811798	60.463748543155546
353882	6.646844448457998	11.399980028035262	9.240169695663928
353888	8.548086437856366	8.290108195674398	8.299205634101824
353894	30.894152959990635	29.573714121210934	23.798009032510834
353895	7.8707009186906856	6.249642610412361	6.959405038914044
353910	19.15993000108285	22.333066031220753	27.44459749634872
353931	1.5749183045534747	1.5942673289604032	0.8246666889786477
353941	9.18280752041026	6.2569063282556066	4.671638972458668
353952	19.897271436286367	21.79447194898557	15.671301330345393
353965	114.45150022668302	106.50128424075484	110.77398489367249
353985	34.41575960195904	40.77777446115607	23.942599287308667
353988	13.761666951510254	10.517548465413547	6.826919251530289
353997	398.8145669351617	449.3815522490389	668.2853345357436
354010	12.619198194367272	15.738631631607348	8.733918767332456
354022	31.67201833852261	35.413758131147894	23.58652753167815
354024	2.6358519636112656	2.421926552352787	1.461706352972722
354025	64.38754194269698	60.53710529466012	39.35860307312634
354027	25.53663548663784	32.04749218614868	19.64520927384926
354028	70.06490942597605	57.83164285822991	48.02937126170357
354030	2.4089471460672183	2.29327112312803	3.809058351671541
354032	0	0	0
354038	3.7782503334622994	2.4206978285572816	1.9996658512775407
354040	126.41698915978489	103.39017143327469	58.97101527550725
354053	4.187977420727192	1.543132816949302	2.7156119969517554
354056	0.5372555554283325	0.31754282707687487	0.28683336136628734
354058	33.10814118243503	27.08493288459128	21.99793100431698
354065	35.12137236013065	38.87251749869482	24.371713480098613
354082	2.2068528695430936	2.696644225620364	4.36385965874283
354090	6.968456144935041	3.78325260585627	3.258514993729208
354105	0.440153181333602	0.3187715508723803	0.1916360129003318
354109	16.531762416686654	8.160224042654134	22.874498215048913
354120	2.890902289526558	2.3731687981453757	1.655808487504167
354157	36.17750886820846	36.805019989931665	42.85714858081939
354167	29.798810337751437	38.61643536404081	49.3453304903223
354193	13.09729721353322	16.839779804471807	10.575710102397718
354219	15.851960143399118	13.648787698959985	22.824650851631706
354233	12.031986167596934	14.018985470210202	7.090003314502041
354269	2.9229039221911934	0.8923965126032641	2.7919358458588803
354278	756.4991409104512	820.0993779397196	837.1784898916053
354280	3.8795375050979537	4.524671979234692	4.456088868746937
354296	305.11494418400696	281.05094799055837	247.3158264290717
354298	16.334905891631955	15.87302110521113	15.569689950080019
354301	21.111049354224562	22.887633522797508	14.128813602935885
354306	5.286974428989021	6.050925422196201	9.368863347173116
354308	10.753841831298637	10.072034198691412	11.60860725321095
354321	16.563499068469685	15.099859806067084	10.046931655301737
354354	54.71521584296144	48.186135083788244	48.88421288269414
354355	41.60845616440505	42.79846102368113	72.2632878275914
354362	43.27005048957484	49.75623751143705	36.25406319040217
354375	15.221945015328217	16.056174458684225	17.270014136598338
354382	35.88431235165821	38.69090617562801	49.59948891309665
354384	160.94430211572015	138.9586419859474	176.64833032942835
354391	0.08698865984717691	0	0
354401	13.778560115952411	17.52824328400817	19.94925796424431
354407	168.70607849594248	198.78091920534916	171.14255428629318
354440	88.52140063680072	100.80560701134529	111.41835733019565
354442	6.226932619741054	5.4902144172601846	4.79834819689755
354444	5.269280562689088	5.349464180437563	4.185486017948566
354470	0.6124129080230328	1.0214615164265233	0.41068308563588907
354472	0	0	0
354483	1.7140789224774453	2.481339371783144	2.6035661745661867
354495	107.50024153035496	271.9505138783669	24.62984198149298
354497	14.351930265440394	16.495254308463895	22.270195203849987
354499	1.165669279783683	1.1456116250677604	0.6233013672589578
354501	0.40294166657124936	0.25485341085850355	0.434723911760689
354513	3.052371081981389	3.312275191963542	3.809058351671541
354547	0.059156536262382764	0	0
354559	41.21901974824611	41.14537811912476	27.553409634702703
354569	0.41894248290356695	0.19175442004163035	0.3762198820714501
354582	8.40583325242024	10.07162462409291	8.93987763042685
354584	17.510767929876025	16.260529423291683	13.395353925087118
354594	2.289643468768955	2.7452034238086873	0.217465847983132
354595	28.586550152027847	31.822861844670683	27.888033120588325
354597	0.014789134065595691	0	0.008116602600215931
354601	30.09995894307744	28.30019669405194	42.14073040178275
354610	66.8651278790273	65.9317339990297	84.4162304764803
354640	3.86164051505912	4.457886817031302	6.053611889297498
354661	104.8866646892166	99.88003495626337	199.39293404874417
354663	43.68114327564213	40.79620531808865	39.40531860331986
354674	293.815547864162	370.8082436663592	99.38952651511916
354678	26.869701238015097	32.31385012713025	32.944071840416996
354679	119.38459986214063	89.78665387315468	103.296108782221
354692	53.01863284573126	73.44531748332281	44.19722619737021
354703	11.178128936998956	15.165006669876465	18.9115812773804
354710	0.8205582610421974	1.4697076457206641	1.1587947439326634
354711	9.659943804174421	13.890739615583946	14.566856672720744
354720	26.720021319406932	33.529203062896684	41.89177885874506
354738	3.915950322254616	2.1666635668957817	3.0844788375156877
354745	11.562148528974578	9.33021760765655	6.896157334967529
354746	3.6256742972834695	7.301567584185969	6.2552775544369315
354747	52.366444389471575	62.45014417449291	58.21095262151821
354748	5.847268473514042	9.488579446596486	3.186484229132096
354765	45.8476841092882	53.96049964140535	45.73294323120711
354786	3.5006428861512147	1.273447905095514	4.323810865568756
354794	111.77094555608724	113.76537228501729	87.92527780236878
354806	96.90518218655106	80.48941927200133	57.113101425091394
354841	25.60741095183758	35.73315629524183	18.18978115246878
354852	243.24620487690584	145.68979308358178	72.28654361505237
354859	5.346861279817231	5.289641786408704	7.581563593042339
354878	29.54228334868782	27.45328746452997	32.290153849697724
354887	0	0	0.09402899749216564
354915	1.4419323083810942	1.6248952815222109	0.7256520569243997
354939	0.18994958448519716	0.12783628002775357	0.09244777273974038
354947	74.90196710287765	91.53293463477824	87.66219238510301
354984	38.61454578390351	31.262982240255468	52.546382947691136
354994	67.94390568708843	85.8429791984239	72.41828779510217
355007	46.53567912653618	28.34609355173174	38.45308236152257
355021	383.1610742286523	382.3171950402435	756.3536458501926
355044	12.952825024870439	10.580102722014413	14.184376431801846
355051	35.70667994264285	20.583713460108427	33.09442744647113
355064	44.27219477390524	29.41386150043656	35.1082853095148
355087	3.310044633220445	3.889586325080942	2.531788994240821
355089	23.82302140583232	31.280593947991047	13.640739514889354
355091	21.256982172019	13.63957237611196	20.885751358514334
355123	34.9147061665242	26.56785372010124	40.10629916301197
355133	18.82917387278581	15.821812029074607	23.300382714852663
355135	6.680306710254287	5.801396481118221	3.5046747992468745
355148	6.749156704650446	6.375021442849104	6.864129336188428
355151	10.82026846116135	13.250329491649675	14.357168472456062
355160	2.367723465095105	1.5942673289604032	2.3032437944606534
355179	836.6989405370987	1178.2519891505403	1003.9610724753272
355184	52.63119267403711	46.4652601985956	75.7645448886535
355199	36.52660556925614	25.541477308492695	34.235309257613174
355212	6.794237895384089	4.97455640692284	2.9304684776846455
355220	11.752232854158812	9.433671947749648	13.850496244785877
355230	55.70683466595115	49.89371115147165	72.19387279947152
355234	30.53323296869882	43.44175077177346	37.10247356640003
355256	110.86506735341425	97.96644563902575	70.93163526718848
355263	12.299181867720918	9.066206039071439	9.73713270521171
355271	109.48381180977452	118.20977195205236	92.46174694704871
355284	94.39989085032666	112.45551820426275	104.05304567007295
355291	8.226609482078361	9.876184032664764	13.342102251639034
355294	14.862299843270929	21.918622057626806	16.870540164953656
355295	3.672977606292097	4.160614711321922	8.11483230433519
355303	14.197037757184056	12.688582193275343	15.359402981139498
355311	12.108632700864764	8.153670849078106	12.243710470796675
355316	44.744251907766554	55.376131188799974	58.59895625689559
355321	38.54908188944259	39.457535985058335	42.270594757235706
355324	27.201716172658603	32.43890238561236	22.657483297947877
35534	3.8422535987915705	3.5889055786061226	5.130195926138582
355380	32.72196194811107	35.32642716722069	27.971824681635816
355382	21.830621247506933	22.120615842630983	18.865451563443866
355388	31.33248235916175	27.969547479823007	34.06684802612418
355390	6.876870469570104	11.622247650047012	11.88733479050708
355406	0	0	0.03078129354565096
355416	36.35544331866754	39.678059693768105	45.38594800186977
355445	25.813047285698875	15.225961519713103	25.99541144330596
355454	8.265810821051378	8.54250415894189	9.051196208092904
355474	7.6966240202503595	9.400484153947204	11.381308758664233
355489	26.77792696068815	26.640782501282153	19.277471441005158
355503	17.12332777931048	16.461812578410377	12.754440522815848
355506	13.273951471914064	19.247166564196043	19.059035656205772
355526	14.297889384244849	13.914501067958952	8.882632370651613
355550	8.730402775710402	9.943378769466655	19.459874030597522
355558	222.47654785635893	206.05925879803402	441.61384847433243
355563	59.31342485509498	67.76067426542521	60.342942162395154
355564	58.37518615595691	64.66270459906849	86.88185760854826
355573	21.916932687367062	24.54008494739276	24.607590164326183
355586	94.58951033383896	96.13175676819509	99.0423972771919
355588	17.35619936193607	14.401928256649839	1.3534893142350584
355593	47.38929943578173	58.501554604580114	45.72643513193272
355607	1.391141337567784	1.150526520249782	0.43977926232632725
355613	3.961489532962521	3.1229782195129228	2.4074649032168036
355621	9.189792098595849	10.508402664629001	12.618977226922205
355657	6.9731681333028925	6.427676281404182	9.546509310089355
355662	667.8119402283179	821.601475247488	799.3013982717488
355684	87.29566166343977	17.36199100838518	118.99620982638007
355726	11.88023938481735	11.407761945406797	15.09986741745761
355727	1.0443983804457981	0.836918059583284	1.3519107841151476
355728	23.399232193861863	31.984512637340693	17.497076272801305
355732	1.6006125790195673	0.8907582142092569	0.9352117811454054
355744	14.32628460616522	16.224303986423102	13.089329998588608
355745	98.08766023484898	71.75925643900283	114.58503269859557
355751	21.770999869572627	19.943712910772657	41.809000348634065
355765	28.5763588001642	19.873241577182753	21.538530849134208
355770	11.469529730915905	12.998752677579185	17.083451744029546
355819	24.694833475107664	18.160148609361634	8.135926488491865
355822	45.73354504635975	52.632144237462995	40.759842092393015
355823	16.301443629835667	18.042961268894928	19.82792179901971
355826	27.299287888941727	27.41134226664629	31.838705835998635
355838	37.54013811239674	30.51644329001404	49.50315910628585
355852	78.7751792115083	90.25995357502092	116.25943083765961
355863	51.60906589957236	43.53713281687892	47.877967543654705
355865	6.166315454347016	6.2459564390258455	4.416547471406247
355877	4.744819049915021	4.658999351273378	5.165502331205875
355920	45.02330345818032	51.815543528230165	46.703313125046286
355921	1.187977454314543	0.19175442004163035	0.15579936878904257
355930	0.20825955918506156	0.7641506579770088	0.09255166484252789
355942	196.05963610703805	255.98819336497684	312.8667382334114
355950	0.7005561470539832	0.2540342616614999	0.37168399201974933
355967	7.603042486789898	4.908180819317953	5.6446139205168215
355983	31.21028529297189	35.93269263265499	30.707957692477933
356026	66.58483208630116	52.14662681970519	39.80536980800153
356043	0.5964120916907152	0.763741083378507	0.2778627787331586
356069	26.08816575637293	29.449904065104718	33.88846360679986
356089	1024.5635071797967	960.7515494498364	1357.091648120252
356090	2.2373082184516515	3.503210462808169	3.869904472573389
356106	219.1879163148261	212.86330913213976	277.1911775983515
356125	0.5212547390960149	0.25567256005550715	0.15738059354146783
356143	12.374339220315619	13.378165771677427	7.9405977870426865
356147	23.995216779114664	20.272972021631443	18.198057817231188
356151	116.47947043214214	142.4498385421815	75.50001841674701
356163	21.793042571209583	19.002142943701582	22.53411671781903
356178	21.1430509868892	22.113943207046066	19.85149187793257
356182	2.2617582506053804	2.0384177122695264	1.6491719121861035
356186	134.9872835595679	126.47164400307771	147.133802992275
356191	40.30193464445513	36.89505463626193	53.321217982960896
356192	3.739941342599122	2.9988281108716857	1.9753133488443781
356202	3.094066172779799	2.0795301091776586	1.999265279731732
356204	25.4939446083797	23.448561671974833	18.13088679731964
356207	44.48772442669063	39.19251777336271	47.86826378487204
356216	105.24804452965157	90.14927440871435	108.71955703621055
356223	5.310960386155022	11.71512267826081	7.271845732942413
356261	18.6363030300373	21.8006155679631	18.055400683909525
356277	1.1176668307867301	0.7018708163571392	0.8438257726441527
356301	4.636982844668639	2.8029779448450367	3.295997303423477
356303	8.466621727063124	9.383007711447396	2.2129074855173343
356307	0	0	0
356313	61.09549272520788	72.08583440989433	59.8522967063207
356315	0.8538857821394514	0.5109355455125124	0.6555599934542465
356316	20.190239048492533	26.181477857828465	17.743500724902166
356322	14.584281415550896	22.30158616349406	13.530258467626409
356352	12.19056225332993	16.217608107112923	20.627971182049773
356370	3.8958330914212373	2.16625399229728	3.3758117725604904
356372	26.992406964750835	33.9358313730453	36.952224424749666
356379	0.05035542623844924	0.25485341085850355	0.28219088457928443
356388	5.0886041802238875	4.052726499130644	6.873928361011343
356391	86.77407534733396	107.38493098101179	43.455830624187335
356397	11.8283529421553	11.643500615371483	4.308621970661228
356399	110.72165107977372	134.99819526944634	55.05823407977392
356401	5.82884429264828	7.163510633036158	5.7399367787120745
356420	93.50577060652044	68.78830390347686	126.93154781682057
356422	19.754830907584726	21.793652799788568	19.097666608562267
356423	9.84436417240502	9.177999387694141	7.610084205508089
356440	14.814297394273975	14.944470498606366	24.83335334783159
356444	8.193147220282071	12.254740696992247	7.603584782792951
356458	12.124368044303177	14.107899912056487	9.374647455898653
356460	307.2996867717603	308.68359226964253	444.7811790545651
356466	12.11384258296248	5.445960758503913	10.454303999059258
356467	135.33503385877844	149.06641570001824	256.73450060738867
356471	86.86861961619621	72.91471010575842	62.200578412823106
356478	10.645720110637512	16.366754517586568	15.692054257802436
356480	21.162477031356765	20.77894915861906	23.107252558432357
356510	89.12094988156173	91.89228469921179	125.23132576025348
356522	18.800558340056405	19.187753744765686	16.029889039088815
356526	43.050558994222186	50.18236661241208	58.39866963148478
356528	26.22357236727109	26.625414212536356	31.91709911176364
356537	34.3294302506018	42.56202275214659	38.12126091815828
356538	19.89890864186753	22.07430930473442	19.060469577554116
356541	42.62310168339362	67.20058976809248	73.38586484705931
356544	32.83977887761477	25.502350683011976	38.67788659665852
356546	64.1783361741391	52.02780118084448	41.943194096083644
356556	41.84527882278189	41.389073038648895	44.524800313461554
356564	15.992371656304256	18.26995135573151	12.77508827201961
356580	3.9974150330478584	1.4016937597217694	1.7428724224995709
356587	19.863915363647642	22.236721975861748	27.94009758063502
356598	4.9856147040443926	2.6132713977959154	1.954434972224429
356603	7.931859923460182	6.372154420659592	3.437374359651792
356620	12.862131697615343	9.680743441236618	11.068648256847661
356637	44.58836015894444	34.348664668657136	75.53867327272415
356648	87.63679100837923	81.07904214572137	74.20853161621484
356667	0.9868737825639158	3.055783482711031	2.2640369166389385
356676	8.591242157786432	13.38062321926844	10.727155827497509
356686	21.30018697802368	20.264941909236047	27.654191164296275
356696	20.828729918545626	19.67607587191138	17.294753331891762
356698	11.101510955272602	11.975652862758654	10.472180510518319
356706	23.737735050528983	17.575874708069705	21.61844360813234
356712	231.9131454987612	254.46478244155725	231.61065724259285
356730	0	0	0.03078129354565096
356732	16.985627790518166	17.26857124595537	23.560011392107285
356770	86.04089295019479	116.87691122752648	55.5375616595195
356780	98.46137525281966	114.92249306192122	96.52098542854928
356789	3.0252161783836415	3.186486784928298	4.7660835383619835
356800	6.405371574341579	4.726813280798435	2.5324123468575457
356801	0	0.38146096709075167	0.12818052474824213
356816	6.786005066381969	9.307883540714403	9.620128533701013
356837	0.22547205778410107	0.31754282707687487	0.0958180064501659
356844	24.205115527004367	22.48487467658466	12.818184844065687
356847	82.12026544233905	75.63696510072721	66.33326626050668
356848	11.921934475615764	12.363667023425435	9.217971036576195
356859	53.21160394939551	55.288035896150696	67.07063191613719
356864	10.148699016875934	12.082793374238271	13.473236155536055
356865	20.9835341068843	17.403866684205376	18.445198794250754
356896	4.3194423583505674	5.308277325022273	5.995824325797713
356916	19.843067818248436	15.930795626247482	16.30734560919648
356918	93.35231874826074	114.71887322984682	101.58358027908466
356933	17.757752087621324	23.509203215200696	13.616825424077955
356934	0.7986836268341146	0.638771825540266	0.31813142079336115
356951	3.627935628272899	4.141982288348435	2.746358155316348
356986	42.86850482405626	42.92682632031627	42.22692869047688
356997	23.322930241086596	16.311027869542727	44.984104026778105
357014	7.027477940498388	6.825315445135755	4.403482104975694
357026	0	0	0
357027	7.929366171634792	6.879403794785588	8.447711453215408
357031	11.921204161049936	11.263024587528944	11.701169696583536
357053	18.048486920379535	19.322149344031367	20.071610207286177
357054	8.59948820761173	7.930366933628038	9.336899285851247
357087	80.5864078434463	67.46404424551952	75.92122108068608
357089	12.36318513305019	12.042028450363542	10.970719147841606
357091	143.70430825225748	154.95292167496265	242.3986608715068
357112	38.344922218729614	43.88641756972143	37.857855931161644
357117	7.787782189177378	7.330516946269242	5.153174988024894
357149	185.0692729977651	96.2333998760368	44.54265438417032
357193	12.77947183058435	18.28552744179838	5.796058237134592
357195	18.928564870714943	16.939150755521947	30.094163490063366
357200	43.38584251742924	33.142821074962015	53.56819428989512
357208	80.34881896299497	91.50998620593833	80.25199939255712
357209	8.820100315505766	9.336361226634077	7.521881842331271
357221	78.48721108620822	76.83944507094859	101.63991706189586
357225	60.45778174780753	68.37283599338666	67.17349137789284
357231	49.241537028066915	72.23562784473955	64.38553275495978
357261	0.16983636215598702	0.3405485266564577	0.39524049281166984
357265	28.571688626418215	24.5032109822038	16.55471418675146
357271	19.909992341841015	22.990076177718148	43.63926865334702
357276	28.963332702461077	26.46869991329241	18.15175439540953
357282	28.47793053763686	28.874640804979826	25.405654818873227
357287	44.19444274752826	44.52312916532712	46.975393932038564
357302	12.434172976565048	12.804540809946543	8.106231202190756
357313	114.76036246606394	125.23096206586234	89.20673313910281
357315	0.22547205778410107	0.12783628002775357	0.15896181829389308
357316	245.81499614850014	225.9424980932904	483.9085617831697
357319	11.270482262163725	8.218408138288986	10.122499636884305
357329	175.67240832525903	147.88995495210548	81.87295734056134
357347	27.877364696211075	21.146279907679762	29.29763694614851
357380	581.5835526341924	650.2442652077622	702.120321228896
357392	49.100722572889765	67.8528775553833	54.669887753394796
357395	45.02187588110661	49.08448267939359	53.643283498249346
357396	75.33316114914746	98.46439115754495	69.4677075866522
357405	34.1149443605545	42.04671704566806	48.70733684545914
357414	6.653149802404457	5.348542637590934	5.672279964419235
357422	11.515606709109282	13.636295779323946	22.42781812824766
357429	22.06482402802302	22.614758829604924	12.558499247280004
357442	10.862574350901813	10.191269412150628	16.893519657333474
357447	24.185230717006945	21.358927532774505	22.382097118811284
357460	10.365077198897218	9.9536181344292	12.80028095978549
357462	349.147711830853	384.14886860133146	395.20873842981854
[truncated: 12,243 more rows]

## Sheet: Table S5_Sheet_2
Sample	raw_reads_number	trimmed_reads_number	Uniquely_mapped_reads_number	Assigned_reads_number		Percentage_Uniquely_mapped_reads
ΔCre1_43_1	10216278	9949241	7609412	6272103		74.48%
ΔCre1_43_2	13537468	13238661	10330040	8504112		76.30%
ΔCre1_91_1	12354976	12185283	9885634	8554166		80.01%
ΔCre1_91_2	12661660	12462344	9484793	8019405		74.90%
Wild_type_1	12747547	12703605	12078455	10580592		94.75%
Wild_type_2	12663564	12613718	11778222	10230552		93.00%
Wild_type_3	13032303	12995649	12310908	10816916		94.46%
