# Supplementary material for: Preassembled Cas9 Ribonucleoprotein-Mediated Gene Deletion Identifies the Carbon Catabolite Repressor and Its Target Genes in Coprinopsis cinerea
Source: Appl Environ Microbiol. 2022 Nov 14;88(23):e00940-22. doi: 10.1128/aem.00940-22 (PMC9746306; doi:10.1128/aem.00940-22)
Supplement: Supplemental file 7 — Table S6. Download aem.00940-22-s0007.xlsx, XLSX file, 0.02 MB [file aem.00940-22-s0007.xlsx]

## Sheet: Table S6 legend
Table S6: The table shows the GO terms along with the corresponding number of genes (annotated, significant) in the up and down-regulated genes of C. cinerea cre1 mutants. Sheet 1: Shows the GO terms in upregulated genes of C. cinerea Δcre1-43 and Δcre1-91 mutants. Sheet 2: Shows the GO terms in down-regulated genes of C. cinerea Δcre1-43 and Δcre1-91 mutants. BP - Biological process, MF - Molecu…

## Sheet: Table S6 Sheet 1
S. No.	ΔCre1-43 GO.ID	Term	Annotated	Significant	Expected	classicFisher	GO Function
1	GO:0005975	carbohydrate metabolic process	132	30	5.230	1.4e-17	BP
2	GO:0019566	arabinose metabolic process	2	2	0.08	0.0015	BP
3	GO:0046373	L-arabinose metabolic process	2	2	0.08	0.0015	BP
4	GO:0008152	metabolic process	1127	54	44.68	0.0043	BP
5	GO:0019321	pentose metabolic process	3	2	0.12	0.0045	BP
6	GO:0044238	primary metabolic process	998	49	39.57	0.0072	BP
7	GO:0006536	glutamate metabolic process	4	2	0.16	0.0088	BP
8	GO:0071704	organic substance metabolic process	1064	51	42.19	0.0093	BP
9	GO:0009064	glutamine family amino acid metabolic pr...	9	2	0.36	0.0465	BP
10	GO:0043648	dicarboxylic acid metabolic process	10	2	0.40	0.0567	BP
11	GO:0001871	pattern binding	13	8	0.53	6.4e-09	MF
12	GO:0030247	polysaccharide binding	13	8	0.53	6.4e-09	MF
13	GO:0030248	cellulose binding	12	7	0.49	1.0e-07	MF
14	GO:0030246	carbohydrate binding	26	9	1.050	3.9e-07	MF
15	GO:0004553	hydrolase activity, hydrolyzing O-glycos...	21	6	0.85	0.00013	MF
16	GO:0016798	hydrolase activity, acting on glycosyl b...	25	6	1.010	0.00037	MF
17	GO:0016829	lyase activity	41	6	1.66	0.00553	MF
18	GO:0016846	carbon-sulfur lyase activity	11	3	0.45	0.00846	MF
19	GO:0016491	oxidoreductase activity	429	27	17.39	0.01118	MF
20	GO:0008131	primary amine oxidase activity	5	2	0.20	0.01505	MF
21	GO:0016021	integral component of membrane	154	7	2.98	0.016	CC
22	GO:0031224	intrinsic component of membrane	154	7	2.98	0.016	CC
23	GO:0000793	condensed chromosome	14	2	0.27	0.028	CC
24	GO:0015629	actin cytoskeleton	15	2	0.29	0.032	CC
25	GO:0005887	integral component of plasma membrane	2	1	0.04	0.038	CC
26	GO:0031226	intrinsic component of plasma membrane	2	1	0.04	0.038	CC
27	GO:0005576	extracellular region	21	2	0.41	0.059	CC
S. No.	ΔCre1_91 GO.ID	Term	Annotated	Significant	Expected	classicFisher	GO Function
1	GO:0005975	carbohydrate metabolic process	132	34	5.65	8e-21	BP
2	GO:0071704	organic substance metabolic process	1064	57	45.53	0.0012	BP
3	GO:0008152	metabolic process	1127	59	48.23	0.0015	BP
4	GO:0044238	primary metabolic process	998	54	42.71	0.0021	BP
5	GO:0070897	transcription preinitiation complex asse...	5	2	0.21	0.0166	BP
6	GO:0065004	protein-DNA complex assembly	6	2	0.26	0.0242	BP
7	GO:0071824	protein-DNA complex subunit organization	6	2	0.26	0.0242	BP
8	GO:0001188	RNA polymerase I preinitiation complex a...	1	1	0.04	0.0428	BP
9	GO:0002084	protein depalmitoylation	1	1	0.04	0.0428	BP
10	GO:0006361	transcription initiation from RNA polyme...	1	1	0.04	0.0428	BP
11	GO:0001871	pattern binding	13	8	0.54	8.2e-09	MF
12	GO:0030247	polysaccharide binding	13	8	0.54	8.2e-09	MF
13	GO:0030248	cellulose binding	12	7	0.50	1.3e-07	MF
14	GO:0030246	carbohydrate binding	26	9	1.090	5.1e-07	MF
15	GO:0004553	hydrolase activity, hydrolyzing O-glycos...	21	6	0.88	0.00015	MF
16	GO:0050662	coenzyme binding	128	15	5.35	0.00022	MF
17	GO:0048037	cofactor binding	150	16	6.270	0.00040	MF
18	GO:0016798	hydrolase activity, acting on glycosyl b...	25	6	1.040	0.00044	MF
19	GO:0016846	carbon-sulfur lyase activity	11	4	0.46	0.00077	MF
20	GO:0071949	FAD binding	20	5	0.84	0.00110	MF
21	GO:0005576	extracellular region	21	3	0.38	0.0051	CC
22	GO:0000126	transcription factor TFIIIB complex	1	1	0.02	0.0180	CC
23	GO:0090576	RNA polymerase III transcription factor ...	1	1	0.02	0.0180	CC
24	GO:0005886	plasma membrane	16	2	0.29	0.0314	CC
25	GO:0005887	integral component of plasma membrane	2	1	0.04	0.0358	CC
26	GO:0031226	intrinsic component of plasma membrane	2	1	0.04	0.0358	CC
27	GO:0071944	cell periphery	19	2	0.34	0.0434	CC

## Sheet: Table S6 Sheet 2
S. No.	Δcre1-43 GO.ID	Term	Annotated	Significant	Expected	classicFisher	GO function
1	GO:0000041	transition metal ion transport	1	1	0.01	0.014	BP
2	GO:0006537	glutamate biosynthetic process	1	1	0.01	0.014	BP
3	GO:0006829	zinc ion transport	1	1	0.01	0.014	BP
4	GO:0071577	zinc ion transmembrane transport	1	1	0.01	0.014	BP
5	GO:0055085	transmembrane transport	109	5	1.58	0.017	BP
6	GO:0006428	isoleucyl-tRNA aminoacylation	2	1	0.03	0.029	BP
7	GO:0006684	sphingomyelin metabolic process	2	1	0.03	0.029	BP
8	GO:0006685	sphingomyelin catabolic process	2	1	0.03	0.029	BP
9	GO:0006772	thiamine metabolic process	2	1	0.03	0.029	BP
10	GO:0009228	thiamine biosynthetic process	2	1	0.03	0.029	BP
11	GO:0016491	oxidoreductase activity	429	27	9.230	5.9e-08	MF
12	GO:0005506	iron ion binding	124	13	2.67	1.4e-06	MF
13	GO:0016705	oxidoreductase activity, acting on paire...	151	14	3.250	2.4e-06	MF
14	GO:0046914	transition metal ion binding	231	14	4.97	0.00029	MF
15	GO:0003824	catalytic activity	1353	43	29.110	0.00052	MF
16	GO:0022857	transmembrane transporter activity	118	9	2.54	0.00080	MF
17	GO:0005215	transporter activity	126	9	2.71	0.00129	MF
18	GO:0046872	metal ion binding	302	15	6.50	0.00147	MF
19	GO:0043169	cation binding	308	15	6.63	0.00179	MF
20	GO:0008236	serine-type peptidase activity	14	3	0.30	0.00293	MF
21	GO:0005615	extracellular space	9	3	0.22	0.00096	CC
22	GO:0044421	extracellular region part	9	3	0.22	0.00096	CC
23	GO:0016021	integral component of membrane	154	10	3.77	0.00128	CC
24	GO:0031224	intrinsic component of membrane	154	10	3.77	0.00128	CC
25	GO:0044425	membrane part	206	11	5.040	0.00343	CC
26	GO:0016020	membrane	292	13	7.150	0.00584	CC
27	GO:0005576	extracellular region	21	3	0.51	0.01254	CC
28	GO:0005834	heterotrimeric G-protein complex	1	1	0.02	0.02448	CC
29	GO:0009898	cytoplasmic side of plasma membrane	1	1	0.02	0.02448	CC
30	GO:0019897	extrinsic component of plasma membrane	1	1	0.02	0.02448	CC
S. No.	Δcre1-91 GO.ID	Term	Annotated	Significant	Expected	classicFisher	GO function
1	GO:0007186	G protein-coupled receptor signaling pat...	24	5	0.72	0.00056	BP
2	GO:1901605	alpha-amino acid metabolic process	44	6	1.33	0.00163	BP
3	GO:0009064	glutamine family amino acid metabolic pr...	9	3	0.27	0.00191	BP
4	GO:0006520	cellular amino acid metabolic process	91	8	2.75	0.00481	BP
5	GO:0006536	glutamate metabolic process	4	2	0.12	0.00516	BP
6	GO:0097164	ammonium ion metabolic process	5	2	0.15	0.00843	BP
7	GO:0006481	C-terminal protein methylation	8	2	0.24	0.02228	BP
8	GO:0006568	tryptophan metabolic process	8	2	0.24	0.02228	BP
9	GO:0006586	indolalkylamine metabolic process	8	2	0.24	0.02228	BP
10	GO:0018410	C-terminal protein amino acid modificati...	8	2	0.24	0.02228	BP
11	GO:0022857	transmembrane transporter activity	118	13	3.72	6.2e-05	MF
12	GO:0016491	oxidoreductase activity	429	28	13.51	8.1e-05	MF
13	GO:0005506	iron ion binding	124	13	3.91	0.00010	MF
14	GO:0005215	transporter activity	126	13	3.97	0.00012	MF
15	GO:0016705	oxidoreductase activity, acting on paire...	151	14	4.76	0.00021	MF
16	GO:0008271	secondary active sulfate transmembrane t...	2	2	0.06	0.00098	MF
17	GO:0001664	G protein-coupled receptor binding	3	2	0.09	0.00289	MF
18	GO:0005102	signaling receptor binding	3	2	0.09	0.00289	MF
19	GO:0015116	sulfate transmembrane transporter activi...	3	2	0.09	0.00289	MF
20	GO:0035673	oligopeptide transmembrane transporter a...	3	2	0.09	0.00289	MF
21	GO:0016021	integral component of membrane	154	12	4.37	0.00026	CC
22	GO:0031224	intrinsic component of membrane	154	12	4.37	0.00026	CC
23	GO:0044425	membrane part	206	13	5.84	0.00110	CC
24	GO:0005615	extracellular space	9	3	0.26	0.00149	CC
25	GO:0044421	extracellular region part	9	3	0.26	0.00149	CC
26	GO:0000786	nucleosome	10	3	0.28	0.00209	CC
27	GO:0032993	protein-DNA complex	10	3	0.28	0.00209	CC
28	GO:0044815	DNA packaging complex	10	3	0.28	0.00209	CC
29	GO:0016020	membrane	292	15	8.280	0.00317	CC
30	GO:0000785	chromatin	17	3	0.48	0.01041	CC
