# Supplementary material for: Preassembled Cas9 Ribonucleoprotein-Mediated Gene Deletion Identifies the Carbon Catabolite Repressor and Its Target Genes in Coprinopsis cinerea
Source: Appl Environ Microbiol. 2022 Nov 14;88(23):e00940-22. doi: 10.1128/aem.00940-22 (PMC9746306; doi:10.1128/aem.00940-22)
Supplement: Supplemental file 8 — Table S7. Download aem.00940-22-s0008.xlsx, XLSX file, 0.02 MB [file aem.00940-22-s0008.xlsx]

## Sheet: Table S7 legend
Table S7: The table shows the differentially expressed CAZymes in the C. cinerea Δcre1-43 and Δcre1-91 mutants Sheet 1: Shows the PCDWE CAZymes along with their protein IDs, CAZyme classes, plant cell wall component, deg status and average cpm for both the mutants and wild type. Sheet 2: Shows the FCW CAZymes along with their protein IDs, CAZyme classes, fungal cell wall component, deg status and…

## Sheet: Table S7 Sheet 1
ProtID	CAZy family name	PCWDE	plant cell wall_component	Cre1_43_deg_status	Cre1_91_deg_status	Cre1-43_CPM_avg	Cre1-91_CPM_avg	Wild_type_CPM_avg
134641	AA9	PCWDE	Cellulose	1	1	9.611443461447601	9.617644450419744	1.6326216414122796
145651	AA9, CBM1	PCWDE	Cellulose	1	1	14.59851879462365	9.750395625629519	3.286121659444509
179843	AA9	PCWDE	Cellulose	1	1	44.24991965143232	33.147760472791624	0.4091018608834638
279486	AA9	PCWDE	Cellulose	1	0	1.3349698364490696	0.8288879471878892	0.12649540789302938
286180	GH131	PCWDE	Cellulose	1	1	13.896408346805252	9.557822056390886	3.4944010566913932
362458	AA9	PCWDE	Cellulose	1	1	40.78056460940889	61.98797250884971	11.802298264956418
371412	GH6	PCWDE	Cellulose	1	1	73.01151604771388	37.7588771949578	0.7209083826671239
377156	GH5_22	PCWDE	Cellulose	1	1	48.985795600300236	45.41293307072187	7.225679783866288
379191	AA9	PCWDE	Cellulose	1	1	10.422308264356024	8.406885961542603	1.8532499389002621
380579	AA9	PCWDE	Cellulose	1	1	1.074511110856665	1.8458441430308923	0.12649540789302938
381999	CBM1	PCWDE	Cellulose	1	1	27.010204270400656	13.499448858129153	0.4706644479747657
382347	AA9	PCWDE	Cellulose	1	1	23.93164102022331	15.920556261284936	0.09413288959495314
408916	AA9	PCWDE	Cellulose	1	1	16.420752489820163	9.174722790906127	0.628148933619021
416998	GH44	PCWDE	Cellulose	1	1	22.170754804986665	9.829286482213979	1.184936255323826
437020	GH6	PCWDE	Cellulose	1	1	204.1198639634788	124.89951820508401	2.0749400006267327
444028	CBM1, GH131	PCWDE	Cellulose	1	1	9.369970587331183	5.922269992971443	0.49955284045962894
455231	AA9, CBM1	PCWDE	Cellulose	1	1	36.401022403131044	31.780061404745506	2.890500733402747
456674	CBM1	PCWDE	Cellulose	1	1	12.735585796088458	11.821386769803738	1.6831156552366047
462750	GH7	PCWDE	Cellulose	1	1	194.8684431526844	107.2544008872199	3.466689099077864
466518	AA9, CBM1	PCWDE	Cellulose	1	1	68.95939246991449	37.67366117582182	0.8617387054347682
473021	AA9, CBM1	PCWDE	Cellulose	1	1	93.25573480242902	66.50786604735637	0.8458225658077281
479351	AA9	PCWDE	Cellulose	1	1	1.9893991525508694	1.3129988426774504	0.3162676360202523
491915	GH6	PCWDE	Cellulose	1	1	54.58654510185295	54.5968385220022	1.9009468919657249
494544	CBM1	PCWDE	Cellulose	1	1	7.3887245162712265	3.247947477351164	0.032466410400863725
495979	AA9	PCWDE	Cellulose	1	1	21.718864480045642	7.910598833588427	0.41576557291243005
496411	GH5_22	PCWDE	Cellulose	1	1	47.51903206846583	72.1026269684329	11.102937297947195
546855	GH6	PCWDE	Cellulose	1	1	161.00796079450254	108.13817183060704	1.6053958838125497
61145	CBM1, GH5_5	PCWDE	Cellulose	1	1	32.59030559533218	24.732261193356692	3.039871311079301
462581	CBM1	PCWDE	Cellulose	0	1	0.26862777771416624	1.4652023251371444	0.43651292071868925
462752	GH7	PCWDE	Cellulose	0	1	2.3473393758996837	4.393149527820422	1.4395082958623102
167773	EXPN	PCWDE	Cellulose, Expansin	1	1	308.9679693113361	430.59681153813625	50.765049330045024
464389	EXPN	PCWDE	Cellulose, Expansin	1	0	2.2304869325065724	0.8919869380047623	0.7266950964131528
359285	CBM1, GH5_7	PCWDE	Cellulose, Hemicellulose	1	1	11.235824844129684	6.397560297090501	1.9813265715457167
368921	CBM1, GH10	PCWDE	Cellulose, Hemicellulose	1	1	19.663379972918825	10.85522996988049	0.06177037129687692
400480	CBM1, GH62	PCWDE	Cellulose, Hemicellulose	1	1	10.652492310507977	13.571148915514563	3.192508230363493
502066	CBM1, GH11	PCWDE	Cellulose, Hemicellulose	1	1	3.653629902738992	3.7062405412506605	0.8520435727146416
371957	CBM1, GH30_7	PCWDE	Cellulose, Hemicellulose	0	1	6.624536273927138	11.534779076237546	4.685776881657766
542232	GH1	PCWDE	Cellulose, Hemicellulose (xyloglucans), Pectin	1	1	48.985857907198024	35.80249184614734	5.5201387920732286
441139	GH1	PCWDE	Cellulose, Hemicellulose (xyloglucans), Pectin	0	1	10.494658564853312	12.173550901777812	3.3735951305107856
358887	CBM1, CE1	PCWDE	Cellulose, Hemicellulose(xylan)	1	1	32.15001767329955	34.03489972894551	3.470267116993864
95500	CBM1, CE4	PCWDE	Cellulose, Hemicellulose(xylan)	1	1	9.414586936392904	10.122026802356228	0.5598458791068681
376687	GH3	PCWDE	Cellulose, Pectin (RGI), Hemicellulose (xyloglucans)	1	1	10.015845757150506	7.717389198589736	1.3926984489411227
444212	GH3	PCWDE	Cellulose, Pectin (RGI), Hemicellulose (xyloglucans)	1	1	30.856258212484985	32.54707908491203	2.267454276088152
355819	GH74	PCWDE	Hemicellulose	1	0	24.694833475107664	18.160148609361634	8.135926488491865
359841	GH5_7	PCWDE	Hemicellulose	1	1	55.32698479434144	37.95595608477995	8.524889282155446
363057	GH43	PCWDE	Hemicellulose	1	1	18.59108709860462	11.11445354170501	2.749140171591107
369701	CE5	PCWDE	Hemicellulose	1	1	84.10764932813177	61.0390301990056	30.54714045331541
371176	CE15	PCWDE	Hemicellulose	1	1	4.2311690059086935	5.855484830768054	0.2822947766820719
372376	GH115	PCWDE	Hemicellulose	1	1	16.46811769822871	10.963201987499172	3.155310210385908
387620	AA14	PCWDE	Hemicellulose	1	0	35.86207379773509	27.393055495902612	15.475223827116585
429661	GH11	PCWDE	Hemicellulose	1	1	10.38678579105712	13.77601584837015	4.478317842703124
446893	GH11	PCWDE	Hemicellulose	1	1	4.147729738237259	5.864085897336592	0.09796706250788721
462081	GH62	PCWDE	Hemicellulose	1	0	4.389202612353678	1.4008746105247658	1.2641472246361691
468708	GH10	PCWDE	Hemicellulose	1	1	6.46937483967085	14.521319949154176	2.8553913340109704
471199	GH43	PCWDE	Hemicellulose	1	1	10.839190535756977	18.664121386699616	1.6570780359482296
491702	GH11	PCWDE	Hemicellulose	1	1	246.7385308761847	161.0219379015564	21.32808607401934
498983	GH62	PCWDE	Hemicellulose	1	1	26.316326651584383	27.24883623193479	7.178736451503415
371486	GH10	PCWDE	Hemicellulose	0	1	0.8626165048714377	1.415214622001848	0.25151348313642097
411452	GH16	PCWDE	Hemicellulose (xyloglucans)	1	0	33.628747253085464	28.928735280291562	15.74080797597076
493095	GH2	PCWDE	Hemicellulose (xyloglucans)	1	0	33.84032779211448	27.880062573856534	14.086745816462873
417392	GH51	PCWDE	Hemicellulose,Pectin	1	1	163.35247806831273	161.0448535623042	12.5340795013655
125585	GH53	PCWDE	Pectin	1	1	4.529823859409303	6.326673263240195	1.1278056661814375
371647	GH28	PCWDE	Pectin	1	1	63.414546669351054	47.51259443679122	8.637755462833256
450279	PL14_4	PCWDE	Pectin	1	0	7.285920976760501	5.25399654501525	2.698033583680115
289976	CE16	PCWDE	Pectin/polysaccharides	1	1	34.37307072795298	18.83108429220809	0.811567146448864
369006	CE16	PCWDE	Pectin/polysaccharides	1	0	16.074510942919908	13.144513971953291	7.353018393262172
441540	CE16	PCWDE	Pectin/polysaccharides	1	1	37.60111668011281	40.011166355588045	11.710345368789726
374918	AA9	PCWDE	Cellulose	-1	0	0.38136380660621677	0.9563146526171409	1.8963113757652819
496836	EXPN	PCWDE	Cellulose, Expansin	0	-1	0.8266166723758069	0.27042337126347094	2.139521743984994
421450	EXPN	PCWDE	Cellulose, Expansin	-1	-1	32.72704284872272	20.73785521052494	65.86801541090043
546727	GH11	PCWDE	Hemicellulose	-1	0	0	0.38146096709075167	1.0361890302639971
439150	GH16	PCWDE	Hemicellulose (xyloglucans)	0	-1	0.6987243478831632	0.012701713083074995	0.655871669762609
459642	GH16	PCWDE	Hemicellulose (xyloglucans)	0	-1	1.8809574578203132	1.339004343503398	3.998697571408298
517646	GH16	PCWDE	Hemicellulose (xyloglucans)	0	-1	12.412019479611027	11.471660586796652	23.696961513030125
252133	GH47	PCWDE	Hemicellulose(mannans)	-1	-1	50.59075701465683	35.752719607982186	105.90153909405174
440521	CE4	PCWDE	Hemicellulose(xylan)	-1	0	6.230574276952808	14.498889614224304	25.013725067939923
518489	CE4	PCWDE	Hemicellulose(xylan)	-1	0	0.4620982028336321	1.3377756197078927	1.856724064713475
525788	CE4	PCWDE	Hemicellulose(xylan)	-1	-1	56.28724594130955	63.992805104042084	133.9984179117967
501548	AA1_1	PCWDE	Lignin	0	-1	1.6069199372181098	0.19175442004163035	1.5969927815065654
208308	AA1_1	PCWDE	Lignin	-1	-1	1.3271380722385135	1.529120465151021	5.559130757584351
409847	AA1_1	PCWDE	Lignin	-1	-1	0.5372555554283325	0.19093527084462675	2.2166122387467353
446928	AA2	PCWDE	Lignin	-1	-1	60.9149010133425	48.96503042731132	233.59422487567454

## Sheet: Table S7 Sheet 2
ProtID	CAZy	FCW	FCW_component	Cre1_43_deg_status	Cre1_91_deg_status	Cre1_43_cpm_avg	Cre1_43_cpm_avg	Wild_type_DM_cpm_avg
227722	GH20	FCW	Chitin	1	1	87.38018089715845	87.98834488619758	40.50414879578398
377030	AA3_2	FCW	FCW	1	1	6.333723803552839	7.133753428887934	1.6052855166234832
394254	GH152	FCW	FCW	1	1	63.38643050638842	95.06982928143657	0.3424839232265236
456054	AA5_1	FCW	FCW	1	1	1928.3778260361246	1944.0984025913795	836.9525157818947
470416	GH18	FCW	Chitin	1	1	32.506384467947555	40.55939769221182	3.50630076678067
492531	AA3_3	FCW	FCW	1	1	149.649507094569	84.4544163285018	12.94689432170743
501856	GH92	FCW	Mannan	1	1	4.027912857619441	5.033559651754695	1.9166015349495644
522835	AA3_2	FCW	FCW	1	1	12.28802778045549	11.172471847288652	3.7090026274799204
544684	AA3_2	FCW	FCW	1	1	15.47471275129396	20.901665861783805	3.1400174233755926
91051	GH18	FCW	Chitin	1	0	8.785009357148947	3.553891992496159	2.5224229917746404
446127	AA3_2	FCW	FCW	0	-1	15.856806872466006	9.361152741167233	26.25372764847133
496344	GH152	FCW	FCW	0	-1	7.5007302305974495	2.800520497254026	8.246714827113925
500464	GH5_9	FCW	Glucan	0	-1	15.831577439671836	11.467993914034157	26.85967090592456
369851	AA3_2	FCW	FCW	-1	0	353.0843233181373	512.4717582294866	779.2903128367303
382020	AA3_2	FCW	FCW	-1	0	0.3709400339066142	0.8923965126032641	1.8698002096740858
414471	GH5_9	FCW	Glucan	-1	-1	12.621156717228793	9.250256536237622	33.83578980275088
422563	CBM50	FCW	FCW	-1	-1	44.527742993550405	37.590468527030765	278.3060563972657
451588	AA3_2	FCW	FCW	-1	-1	7.259257356481031	7.911042574609559	20.53994462872889
499623	AA3_2	FCW	FCW	-1	0	0.40294166657124936	0.9936912391339845	2.256880880806938
