# Supplementary material for: Preassembled Cas9 Ribonucleoprotein-Mediated Gene Deletion Identifies the Carbon Catabolite Repressor and Its Target Genes in Coprinopsis cinerea
Source: Appl Environ Microbiol. 2022 Nov 14;88(23):e00940-22. doi: 10.1128/aem.00940-22 (PMC9746306; doi:10.1128/aem.00940-22)
Supplement: Supplemental file 9 — Table S8. Download aem.00940-22-s0009.xlsx, XLSX file, 0.01 MB [file aem.00940-22-s0009.xlsx]

## Sheet: Table S8 legend
Table S8: The differentially expressed transcription factors (protein IDs) in the Δcre1-43 and Δcre1-91 mutants along with their average cpm values, differential expression status (deg status), InterPro description, and the names of their orthologs in other species.

## Sheet: Table S8
protein_id	Cre1_43_avg_CPM	Cre1_91_avg_CPM	wild_type_avg_CPM	Cre1_43_deg_status	Cre1_91_deg_status	inter_pro_desc	Orthologs in other species
188021	3.9347376561512073	2.678418261605298	0.8813475336106548	1	1	High mobility group box domain; High mobility group box domain superfamily
356598	4.9856147040443926	2.6132713977959154	1.954434972224429	1	0	Zinc finger C2H2-type; Zinc finger C2H2 superfamily
357193	12.77947183058435	18.28552744179838	5.796058237134592	1	1	Myc-type, basic helix-loop-helix (bHLH) domain; Helix-loop-helix DNA-binding domain superfamily
360628	19.807647033590623	13.67398889370991	1.6096425795259675	1	1	Gti1/Pac2 family
383339	2.4080289328377518	3.2542879371624474	0.0748041778064061	1	1	Plavaka transposase; Zinc finger C2H2-type
447030	56.46275702723517	50.13924050893408	23.25263558212204	1	1	P-loop containing nucleoside triphosphate hydrolase; DNA2/NAM7 helicase-like, C-terminal; DNA2/NAM7-like helicase; DNA2/NAM7 helicase, helicase domain; Matrin/U1-C-like, C2H2-type zinc finger; Zinc finger, double-stranded RNA binding; Helicase MOV-10; Zinc finger C2H2 superfamily
447627	55.22339102398844	54.71563965821532	22.853846817310398	1	1	Transcription factor domain, fungi; Zn(2)-C6 fungal-type DNA-binding domain; Zn(2)-C6 fungal-type DNA-binding domain superfamily	S. commune ROC1
475416	63.079990155504035	61.92527084130754	24.53474993361183	1	1	U4/U6.U5 small nuclear ribonucleoprotein component Snu23; Zinc finger C2H2-type; Zinc finger, double-stranded RNA binding; Zinc finger C2H2 superfamily; Matrin/U1-C-like, C2H2-type zinc finger
495201	124.23038973781111	106.79340894007701	20.619844754821738	1	1	Zn(2)-C6 fungal-type DNA-binding domain; Zn(2)-C6 fungal-type DNA-binding domain superfamily
501778	0.14555363074693584	0.025567256005550716	0	1	0	Plavaka transposase; Zinc finger C2H2-type
503067	0.07721355559314663	0.02109298620457934	0	1	0	JmjC domain
503155	80.6457637484867	56.29677609737607	34.34131901408679	1	0	Zn(2)-C6 fungal-type DNA-binding domain; Zn(2)-C6 fungal-type DNA-binding domain superfamily
523533	3.0572178110482766	6.017899007968397	1.1571096270774508	1	1	Heat shock factor (HSF)-type, DNA-binding; Transcription factor Skn7; Heat shock transcription factor family; Winged helix DNA-binding domain superfamily; Winged helix-like DNA-binding domain superfamily	N. crassa rrg-2/skn7
218387	6.3054269439391595	10.012211804662554	2.6904391362263516	0	1	Transcription factor Opi1
365047	0.08873480439357415	0.44578868170313024	0.032466410400863725	0	1	Homeobox-like domain superfamily
398576	28.144202595019323	44.221572104533884	19.78645387887756	0	1	Copper fist DNA-binding domain; Copper fist DNA-binding domain superfamily
438374	26.3918146816787	38.018513807665634	19.19393509131475	0	1	Ecd family	S. pombe sgt1
545459	4.86245490245274	9.401098515844957	4.315351659552022	0	1	High mobility group box domain; High mobility group box domain superfamily
477121	33.444623167085616	56.134945125672665	20.764911810593055	0	1	High mobility group box domain; High mobility group box domain superfamily
494425	66.5052928463115	159.87625675442519	61.03550479246098	0	1	Gti1/Pac2 family
442154	7.451267152468842	4.713149802488308	9.981155632997154	0	-1	Zn(2)-C6 fungal-type DNA-binding domain; Zn(2)-C6 fungal-type DNA-binding domain superfamily
459581	43.77520673220161	31.737669174878242	69.64768355467922	0	-1	Zn(2)-C6 fungal-type DNA-binding domain; Transcription factor domain, fungi; Zn(2)-C6 fungal-type DNA-binding domain superfamily
482097	13.29867036668192	9.490217744990492	26.702766658776795	0	-1	Zinc finger C2H2-type; Zinc finger C2H2 superfamily
487439	29.053528135986305	24.33071881961555	53.47094055147516	0	-1	Zn(2)-C6 fungal-type DNA-binding domain superfamily; Transcription factor domain, fungi; Zn(2)-C6 fungal-type DNA-binding domain
494817	20.577179898731465	18.059958509114487	36.2827330201514	0	-1	Transcription factor domain, fungi
142396	4.03778423541365	6.308645855244217	10.658956665088143	-1	0	High mobility group box domain superfamily; High mobility group box domain
155580	7.446057270371124	12.179632419190241	17.316146422835864	-1	0	Zn(2)-C6 fungal-type DNA-binding domain; Zn(2)-C6 fungal-type DNA-binding domain superfamily; Transcription factor domain, fungi
268422	0.01878933814867509	0.22309912815081603	0.6429835216700086	-1	0	High mobility group box domain; High mobility group box domain superfamily
367382	14.636827785486826	11.035808009530806	78.6947747947291	-1	-1	Zinc finger C2H2 superfamily; Zinc finger C2H2-type; Zinc finger, double-stranded RNA binding
464505	1.4850860240590755	1.9198899074374451	7.335139195857173	-1	-1	Basic-leucine zipper domain
503007	11.001124169883731	15.147059951667806	26.068593391678117	-1	0	HTH APSES-type DNA-binding domain superfamily; Transcription regulator HTH, APSES-type DNA-binding domain
