# Supplementary material for: Preassembled Cas9 Ribonucleoprotein-Mediated Gene Deletion Identifies the Carbon Catabolite Repressor and Its Target Genes in Coprinopsis cinerea
Source: Appl Environ Microbiol. 2022 Nov 14;88(23):e00940-22. doi: 10.1128/aem.00940-22 (PMC9746306; doi:10.1128/aem.00940-22)
Supplement: Supplemental file 10 — Table S9. Download aem.00940-22-s0010.xlsx, XLSX file, 0.02 MB [file aem.00940-22-s0010.xlsx]

## Sheet: Table S9 legend
Table S9: Putative plasma membrane transporters differentially expressed in Δcre1-43 and Δcre1-91 mutants along with their average cpm values, differential expression status (deg status), InterPro ids, InterPro description and probable location in the cell.

## Sheet: Table S9
protein_id	Cre1_43_CPM_avg	Cre1_91_CPM_avg	Wild_type_CPM_avg	Cre1_43_deg_status	Cre1_91_deg_status	IPR_ids	IPR_desc	location in cell
496145	409.1273755522755	338.71995392977607	167.7421530339296	1	1	IPR003663; IPR005829; IPR036259; IPR005828; IPR020846	Sugar/inositol transporter; Sugar transporter, conserved site; MFS transporter superfamily; Major facilitator, sugar transporter-like; Major facilitator superfamily domain	Copci_AmutBmut1_496145 details plas: 25, mito: 1
502428	95.80995426249007	107.78169981455441	37.0988985753648	1	1	IPR003663; IPR000595; IPR036259; IPR020846; IPR005828	Sugar/inositol transporter; Cyclic nucleotide-binding domain; MFS transporter superfamily; Major facilitator superfamily domain; Major facilitator, sugar transporter-like	Copci_AmutBmut1_502428 details nucl: 20, extr: 2, pero: 2, mito: 1, cyto: 1, plas: 1
11944	13.458062421605165	22.917897023670754	5.689095997790304	1	1	IPR036259; IPR005828; IPR003663; IPR020846	MFS transporter superfamily; Major facilitator, sugar transporter-like; Sugar/inositol transporter; Major facilitator superfamily domain	Copci_AmutBmut1_11944 details plas: 24, mito: 1, E.R.: 1
356303	8.466621727063124	9.383007711447396	2.2129074855173343	1	1	IPR036259; IPR011701; IPR020846	MFS transporter superfamily; Major facilitator superfamily; Major facilitator superfamily domain	Copci_AmutBmut1_356303 details plas: 27
125252	40.67327489195469	52.34780145551237	12.109332867964023	1	1	IPR036259; IPR020846; IPR011701	MFS transporter superfamily; Major facilitator superfamily domain; Major facilitator superfamily	Copci_AmutBmut1_125252 details plas: 25
424240	74.67712767952244	77.98031564296929	35.970915719837684	1	1	IPR036259; IPR020846; IPR011701	MFS transporter superfamily; Major facilitator superfamily domain; Major facilitator superfamily	Copci_AmutBmut1_424240 details plas: 20, E.R.: 4, mito: 2, vacu: 1
501637	2.956366183987483	4.902856349537429	0.1250180752433916	1	1	IPR036259; IPR011701	MFS transporter superfamily; Major facilitator superfamily	Copci_AmutBmut1_501637 details plas: 27
529884	38.01421664648976	31.658778318293784	18.770956998088053	1	0	IPR036259; IPR011701	MFS transporter superfamily; Major facilitator superfamily	Copci_AmutBmut1_529884 details plas: 26
496081	74.72413434105967	74.5069418130501	8.848054496454328	1	1	IPR005828; IPR036259; IPR003663; IPR020846	Major facilitator, sugar transporter-like; MFS transporter superfamily; Sugar/inositol transporter; Major facilitator superfamily domain	Copci_AmutBmut1_496081 details plas: 25
438520	54.46884314519935	80.9450377440685	39.52300264323613	0	1	IPR011701; IPR020846; IPR036259	Major facilitator superfamily; Major facilitator superfamily domain; MFS transporter superfamily	Copci_AmutBmut1_438520 details plas: 25
369807	7.025054575964944	6.579887150572311	2.6858477248632218	1	0	IPR020846; IPR036259; IPR011701	Major facilitator superfamily domain; MFS transporter superfamily; Major facilitator superfamily	Copci_AmutBmut1_369807 details plas: 27
493842	6.9106254971052765	7.206366837628004	2.4197323933251935	1	1	IPR020846; IPR011701; IPR036259	Major facilitator superfamily domain; Major facilitator superfamily; MFS transporter superfamily	Copci_AmutBmut1_493842 details plas: 26
547130	2.025862420121677	0.5740345363293856	0.6280450415162335	1	0	IPR003439; IPR027417; IPR039421; IPR003593	ABC transporter-like, ATP-binding domain; P-loop containing nucleoside triphosphate hydrolase; Type 1 protein exporter; AAA+ ATPase domain	Copci_AmutBmut1_547130 details plas: 12, nucl: 4, pero: 4, mito: 3, cyto: 3, vacu: 1
354040	126.41698915978489	103.39017143327469	58.97101527550725	1	0	IPR003439; IPR027417; IPR003593; IPR017871	ABC transporter-like, ATP-binding domain; P-loop containing nucleoside triphosphate hydrolase; AAA+ ATPase domain; ABC transporter-like, conserved site	Copci_AmutBmut1_436832 details plas: 27
447110	204.0969912990899	255.18301152797034	51.53470764839508	1	1	IPR003593; IPR027417; IPR003439; IPR013525	AAA+ ATPase domain; P-loop containing nucleoside triphosphate hydrolase; ABC transporter-like, ATP-binding domain; ABC-2 type transporter	Copci_AmutBmut1_447110 details plas: 23, E.R.: 2, mito: 1
377178	7.4696913333346036	5.497439137855387	2.608983181361703	1	0	IPR036028; IPR001452; IPR035521	SH3-like domain superfamily; SH3 domain; Fus1, SH3 domain	Copci_AmutBmut1_377178 details mito: 7, nucl: 6, plas: 6, cyto: 5, pero: 1, golg: 1, vacu: 1
445110	20.382497791345276	42.8170113226226	5.361327649958378	1	1	IPR000620	EamA domain	Copci_AmutBmut1_445110 details plas: 12, mito: 7, E.R.: 6, golg: 1, vacu: 1
442029	4.710679568131685	3.0561930573095335	0.47255734903555346	1	1	IPR007274	Ctr copper transporter	Copci_AmutBmut1_442029 details plas: 18, E.R.: 4, mito: 3, extr: 1, vacu: 1
251127	21.159051803221516	12.931148366178792	10.621008557180431	1	0	IPR027469; IPR002524; IPR036837	Cation efflux transmembrane domain superfamily; Cation efflux protein; Cation efflux protein, cytoplasmic domain superfamily	Copci_AmutBmut1_251127 details plas: 15, E.R.: 5, mito: 3, extr: 1, pero: 1, golg: 1, vacu: 1
469156	0.8385369394585005	0.4691348182524214	0.11294828067624824	1	0	IPR002293	Amino acid/polyamine transporter I	Copci_AmutBmut1_469156 details plas: 26
399446	9.23661943387589	3.119701622724908	0.6828671611866844	1	0	IPR000791	Acetate transporter GPR1/FUN34/SatP family	Copci_AmutBmut1_399446 details plas: 25, pero: 2
441597	137.04192529667182	179.83792884596681	55.623134932455486	1	1	IPR000791	Acetate transporter GPR1/FUN34/SatP family	Copci_AmutBmut1_441597 details plas: 25
432263	17.590272711211	14.26810483668968	5.536136623667691	1	0	IPR007568	RTA-like protein	Copci_AmutBmut1_432263 details plas: 24, E.R.: 2
500468	5.293346203980474	4.577110898680837	2.2723915398588765	1	0	IPR007568	RTA-like protein	Copci_AmutBmut1_500468 details plas: 22, E.R.: 4
462139	11.715384492427289	12.86845894996042	4.536383460770599	1	1	IPR001248; IPR026030	Purine-cytosine permease; Purine-cytosine permease Fcy2/21/22	Copci_AmutBmut1_462139 details plas: 27
437935	12.308279751987904	12.178465796959834	31.617522423019867	-1	-1	IPR005828; IPR036259; IPR020846	Major facilitator, sugar transporter-like; MFS transporter superfamily; Major facilitator superfamily domain	Copci_AmutBmut1_437935 details plas: 26
500507	1.6209820619236723	0.2868124808654419	12.930563445239954	-1	-1	IPR036259	MFS transporter superfamily	Copci_AmutBmut1_500507 details plas: 26
430336	1.2353478454093239	0.9839297816152007	8.272772273442774	0	-1	IPR036259; IPR011701	MFS transporter superfamily; Major facilitator superfamily	Copci_AmutBmut1_430336 details plas: 27
466228	21.20609151681668	10.536259862989024	47.940797938459795	-1	-1	IPR036259; IPR020846; IPR011701	MFS transporter superfamily; Major facilitator superfamily domain; Major facilitator superfamily	Copci_AmutBmut1_466228 details plas: 23, E.R.: 3
501994	235.96052150366754	206.48617029423468	506.3092005671286	-1	-1	IPR036259; IPR020846; IPR005828	MFS transporter superfamily; Major facilitator superfamily domain; Major facilitator, sugar transporter-like	Copci_AmutBmut1_501994 details plas: 20, E.R.: 4, mito: 1, extr: 1
495582	1.6980781061451278	0.638771825540266	7.886733539507936	-1	-1	IPR036259; IPR011701; IPR020846	MFS transporter superfamily; Major facilitator superfamily; Major facilitator superfamily domain	Copci_AmutBmut1_495582 details plas: 26
502910	10.861660743831852	7.704605570586961	16.03300438342804	0	-1	IPR036259; IPR005828; IPR020846	MFS transporter superfamily; Major facilitator, sugar transporter-like; Major facilitator superfamily domain	Copci_AmutBmut1_502910 details plas: 25, mito: 1
176106	260.2189009803085	258.0771811832193	526.9758704476674	-1	-1	IPR000109; IPR036259; IPR018456	Proton-dependent oligopeptide transporter family; MFS transporter superfamily; PTR2 family proton/oligopeptide symporter, conserved site	Copci_AmutBmut1_176106 details plas: 27
225784	31.878933478994	28.92340468484914	64.6334724974797	-1	-1	IPR004813	Oligopeptide transporter, OPT superfamily	Copci_AmutBmut1_225784 details plas: 27
361816	132.93849587249085	110.12258800867596	238.44517746050494	0	-1	IPR004813; IPR045035	Oligopeptide transporter, OPT superfamily; Metal-nicotianamine transporter YSL-like	Copci_AmutBmut1_361816 details plas: 27
496395	39.98259553779583	38.66299048139592	131.0514147013831	-1	-1	IPR004813; IPR004648	Oligopeptide transporter, OPT superfamily; Tetrapeptide transporter, OPT1/isp4	Copci_AmutBmut1_496395 details plas: 26
360169	18.375557445819226	20.11129630384078	41.18498554206642	-1	-1	IPR004648; IPR004813	Tetrapeptide transporter, OPT1/isp4; Oligopeptide transporter, OPT superfamily	Copci_AmutBmut1_360169 details plas: 24, E.R.: 2
530563	3.2569955943662845	1.7514004441048334	14.518554717005236	-1	-1	IPR002293	Amino acid/polyamine transporter I	Copci_AmutBmut1_530563 details plas: 25
540181	96.7941682511804	126.107987279698	242.9471941215106	-1	0	IPR011527; IPR003439; IPR039421; IPR017871; IPR027417; IPR036640; IPR003593	ABC transporter type 1, transmembrane domain; ABC transporter-like, ATP-binding domain; Type 1 protein exporter; ABC transporter-like, conserved site; P-loop containing nucleoside triphosphate hydrolase; ABC transporter type 1, transmembrane domain superfamily; AAA+ ATPase domain	Copci_AmutBmut1_540181 details plas: 24, pero: 2, nucl: 1
474705	13.567018044082259	17.93384734292996	65.01763668568081	-1	-1	IPR003439; IPR010929; IPR027417; IPR003593; IPR034003; IPR034001; IPR043926; IPR017871; IPR013525; IPR029481	ABC transporter-like, ATP-binding domain; CDR ABC transporter; P-loop containing nucleoside triphosphate hydrolase; AAA+ ATPase domain; ATP-binding cassette transporter, PDR-like subfamily G, domain 2; ATP-binding cassette transporter, PDR-like subfamily G, domain 1; ABC transporter family G domain; ABC transporter-like, conserved site; ABC-2 type transporter; ABC-transporter, N-terminal domain	Copci_AmutBmut1_474705 details plas: 24, E.R.: 2
480521	31.37454260724308	30.81513343423603	78.81129675329811	-1	-1	IPR027417; IPR003439; IPR036640; IPR011527; IPR003593; IPR017871	P-loop containing nucleoside triphosphate hydrolase; ABC transporter-like, ATP-binding domain; ABC transporter type 1, transmembrane domain superfamily; ABC transporter type 1, transmembrane domain; AAA+ ATPase domain; ABC transporter-like, conserved site	Copci_AmutBmut1_480521 details plas: 22, golg: 2, nucl: 1, mito: 1, vacu: 1
542873	7.738531489363893	7.347309399189552	18.653534656448922	-1	-1	IPR027417; IPR013525; IPR003593; IPR003439; IPR034001; IPR043926; IPR029481; IPR017871; IPR034003; IPR010929	P-loop containing nucleoside triphosphate hydrolase; ABC-2 type transporter; AAA+ ATPase domain; ABC transporter-like, ATP-binding domain; ATP-binding cassette transporter, PDR-like subfamily G, domain 1; ABC transporter family G domain; ABC-transporter, N-terminal domain; ABC transporter-like, conserved site; ATP-binding cassette transporter, PDR-like subfamily G, domain 2; CDR ABC transporter	Copci_AmutBmut1_542873 details plas: 24, E.R.: 3
443129	8.98887225361887	9.93559685209512	489.6185512414062	-1	-1	IPR001204	Phosphate transporter	Copci_AmutBmut1_443129 details plas: 21, vacu: 4, mito: 2
362704	15.461633193224955	7.95863983224846	20.57109277738369	0	-1	IPR011541; IPR004688	Nickel/cobalt transporter, high-affinity; Transition metal uptake transporter nickel/cobalt	Copci_AmutBmut1_362704 details plas: 22, mito: 1, pero: 1, E.R.: 1, golg: 1
480913	4.734448371794199	9.867173391497724	15.055502810407857	-1	0	IPR003280; IPR013099	Two pore domain potassium channel; Potassium channel domain	Copci_AmutBmut1_480913 details plas: 25
455616	12.253916850213628	16.16017108272857	38.159287691152635	-1	-1	IPR004698; IPR003689	Zinc/iron permease, fungal/plant; Zinc/iron permease	Copci_AmutBmut1_455616 details plas: 20, E.R.: 4, mito: 2, vacu: 1
378989	40.05030347053302	43.733187664586566	105.28562722757825	-1	-1	IPR003370	Chromate transporter	Copci_AmutBmut1_378989 details plas: 22, mito: 3, E.R.: 1, vacu: 1
500954	0.019521656966586313	0.2544438362600017	0.6543943371129712	-1	0	IPR000791	Acetate transporter GPR1/FUN34/SatP family	Copci_AmutBmut1_500954 details plas: 23, mito: 2, E.R.: 2
432854	0	0.19134484544312855	0.9459686781040197	-1	-1	IPR004776	Membrane transport protein	Copci_AmutBmut1_432854 details pero: 14, E.R.: 4, mito: 3, plas: 3, cyto: 2.5, cyto_nucl: 2
469456	1.219979086979178	2.6112235248034064	3.2294066387132703	-1	0	IPR004695; IPR038665	Transporter protein SLAC1/Mae1/ Ssu1/TehA; Voltage-dependent anion channel superfamily	Copci_AmutBmut1_469456 details plas: 17, E.R.: 5, mito: 3, golg: 1, vacu: 1
445102	7.683295515316418	12.233782870405172	17.82629451704954	-1	0	IPR000620	EamA domain	Copci_AmutBmut1_445102 details plas: 23, E.R.: 2
462297	41.297306728915075	26.48673344695029	52.430832745567294	0	-1	IPR011547; IPR002645; IPR036513; IPR001902	SLC26A/SulP transporter domain; STAS domain; STAS domain superfamily; SLC26A/SulP transporter	Copci_AmutBmut1_462297 details pero: 12, cyto: 6.5, cyto_nucl: 4, plas: 3, E.R.: 3, mito: 2
363967	32.606764642924844	33.14161552518766	103.58562161602558	-1	-1	IPR002645; IPR011547; IPR001902; IPR036513	STAS domain; SLC26A/SulP transporter domain; SLC26A/SulP transporter; STAS domain superfamily	Copci_AmutBmut1_363967 details plas: 21, E.R.: 3, mito: 2, vacu: 1
528682	0.9869879887298127	1.0812839104553817	9.513931689094932	-1	-1	IPR007568	RTA-like protein	Copci_AmutBmut1_528682 details plas: 25
